# Supplementary material for: Saline-alkali stress affects the accumulation of proanthocyanidins and sesquiterpenoids via the MYB5-ANR/TPS31 cascades in the rose petals
Source: Hortic Res. 2024 Aug 30;11(11):uhae243. doi: 10.1093/hr/uhae243 (PMC11554761; doi:10.1093/hr/uhae243)
Supplement: Web_Material_uhae243 [file web_material_uhae243.zip]

Archive with 8 entries (7 files):
- Supplemental datas/Supplemental Figures 1-9.docx
- Supplemental datas/Supplemental Table S1.xlsx
- Supplemental datas/Supplemental Table S2.xlsx
- Supplemental datas/Supplemental Table S3.xlsx
- Supplemental datas/Supplemental Table S4.xlsx
- Supplemental datas/Supplemental table S5.xlsx
- Supplemental datas/Supplemental table S6.xlsx
- Supplemental datas/
