# Supplementary material for: Saline-alkali stress affects the accumulation of proanthocyanidins and sesquiterpenoids via the MYB5-ANR/TPS31 cascades in the rose petals
Source: Hortic Res. 2024 Aug 30;11(11):uhae243. doi: 10.1093/hr/uhae243 (PMC11554761; doi:10.1093/hr/uhae243)
Supplement: Web_Material_uhae243 [file web_material_uhae243.zip › Supplemental datas/Supplemental Table S1.xlsx]

## Sheet: DEGs
Supplemental Table S1a. Genes differentially expressed in the petals of saline-alkali stressed roses compared with contorl plants
Gene_id	CK1	CK2	CK3	SALT1	SALT2	SALT3	log2FoldChange	pvalue	padj	regulated	Swissprot_id	Pfam_id	GO	KEGG
evm.TU.Chr1.1001	43104	39957	37361	17690	16705	14582	-1.26247	0	0	down	C7A15_VITVI RecName: Full=Beta-amyrin 28-monooxygenase {ECO:0000305}; EC=1.14.14.126 {ECO:0000269|PubMed:22039103}; AltName: Full=Beta-amyrin 28-oxidase {ECO:0000305}; AltName: Full=Cytochrome P450 716A15 {ECO:0000303|PubMed:22039103}; Short=VvCYP716A15 {ECO:0000303|PubMed:22039103};	PF00067.25:Cytochrome P450	GO:0016021,integral component of membrane; GO:0020037,heme binding; GO:0005506,iron ion binding; GO:0004497,monooxygenase activity; GO:0016491,oxidoreductase activity; GO:0016709,oxidoreductase activity, acting on paired donors, with incorporation or reduction of molecular oxygen, NAD(P)H as one donor, and incorporation of one atom of oxygen; GO:0102374,ursolic aldehyde 28-monooxygenase activity;…	K20667 beta-amyrin 28-monooxygenase [EC:1.14.14.126] | (RefSeq) beta-amyrin 28-monooxygenase (A)
evm.TU.Chr1.1234	104425	94537	89465	21819	20369	17890	-2.22745	0	0	down	GLOX_VITPS RecName: Full=Aldehyde oxidase GLOX {ECO:0000305}; EC=1.2.3.1 {ECO:0000305}; AltName: Full=Glyoxal oxidase {ECO:0000303|Ref.1}; Short=VpGLOX {ECO:0000303|PubMed:20512385}; Flags: Precursor;	PF07250.14:Glyoxal oxidase N-terminus	GO:0005615,extracellular space; GO:0004031,aldehyde oxidase activity; GO:0050832,defense response to fungus; GO:0003674,molecular_function; GO:0003824,catalytic activity; GO:0016491,oxidoreductase activity; GO:0016623,oxidoreductase activity, acting on the aldehyde or oxo group of donors, oxygen as acceptor; GO:0016903,oxidoreductase activity, acting on the aldehyde or oxo group of donors; GO:000…	--
evm.TU.Chr1.1614	29661	27511	24984	69271	67026	53822	1.24317	0	0	up	XTH2_SOYBN RecName: Full=Xyloglucan endotransglucosylase/hydrolase 2 {ECO:0000250|UniProtKB:Q38857}; EC=2.4.1.207 {ECO:0000250|UniProtKB:Q38857}; AltName: Full=Brassinosteroid-regulated protein BRU1 {ECO:0000303|PubMed:8115544}; Flags: Precursor;	PF00722.24:Glycosyl hydrolases family 16	GO:0048046,apoplast; GO:0004553,hydrolase activity, hydrolyzing O-glycosyl compounds; GO:0030247,polysaccharide binding; GO:0016762,xyloglucan:xyloglucosyl transferase activity; GO:0042546,cell wall biogenesis; GO:0010411,xyloglucan metabolic process; GO:0003674,molecular_function; GO:0003824,catalytic activity; GO:0016787,hydrolase activity; GO:0016798,hydrolase activity, acting on glycosyl bond…	K08235 xyloglucan:xyloglucosyl transferase [EC:2.4.1.207] | (RefSeq) xyloglucan endotransglucosylase/hydrolase 2 (A)
evm.TU.Chr1.2315	5471	5000	4598	1836	1641	1445	-1.57995	0	0	down	CSPLD_POPTR RecName: Full=CASP-like protein 1D1; Short=PtCASPL1D1;	PF04535.15:Casparian strip membrane protein domain	GO:0016021,integral component of membrane; GO:0005886,plasma membrane; GO:0051539,4 iron, 4 sulfur cluster binding; GO:0003674,molecular_function; GO:0005488,binding; GO:0051536,iron-sulfur cluster binding; GO:0051540,metal cluster binding; GO:0005575,cellular_component; GO:0016020,membrane; GO:0031224,intrinsic component of membrane; GO:0110165,cellular anatomical entity; GO:0071944,cell periphe…	--
evm.TU.Chr1.2550	35389	31435	29371	14375	12615	10230	-1.34001	0	0	down	FRA13_FRAAN RecName: Full=Major strawberry allergen Fra a 1-3 {ECO:0000305}; AltName: Full=Class 10 plant pathogenesis-related protein Fra a 1.03 {ECO:0000305}; Short=PR10-related protein Fra a 1.03 {ECO:0000305}; AltName: Allergen=Fra a 1 {ECO:0000305};	PF00407.22:Pathogenesis-related protein Bet v 1 family	GO:0010427,abscisic acid binding; GO:0004864,protein phosphatase inhibitor activity; GO:0038023,signaling receptor activity; GO:0009738,abscisic acid-activated signaling pathway; GO:0006952,defense response; GO:0009813,flavonoid biosynthetic process; GO:0009607,response to biotic stimulus; GO:0003674,molecular_function; GO:0005488,binding; GO:0008289,lipid binding; GO:0019840,isoprenoid binding; …	K14496 abscisic acid receptor PYR/PYL family | (RefSeq) abscisic acid receptor PYL4 (A)
evm.TU.Chr1.3920	3340	3112	2624	13598	12800	10254	2.04682	0	0	up	EXPA1_ARATH RecName: Full=Expansin-A1; Short=AtEXPA1; AltName: Full=Alpha-expansin-1; Short=At-EXP1; Short=AtEx1; AltName: Full=Ath-ExpAlpha-1.2; Flags: Precursor;	PF01357.24:Expansin C-terminal domain	GO:0005576,extracellular region; GO:0016020,membrane; GO:0009653,anatomical structure morphogenesis; GO:0009664,plant-type cell wall organization; GO:0008150,biological_process; GO:0032502,developmental process; GO:0048856,anatomical structure development; GO:0009987,cellular process; GO:0016043,cellular component organization; GO:0045229,external encapsulating structure organization; GO:0071554,…	K20628 expansin | (RefSeq) expansin-A1 (A)
evm.TU.Chr1.4415	3267	2952	2753	8098	7767	6492	1.35178	0	0	up	TORL4_ARATH RecName: Full=TORTIFOLIA1-like protein 4 {ECO:0000303|PubMed:15324671};	PF13646.9:HEAT repeats	GO:0005874,microtubule; GO:0008017,microtubule binding; GO:0003674,molecular_function; GO:0005488,binding; GO:0005515,protein binding; GO:0008092,cytoskeletal protein binding; GO:0015631,tubulin binding; GO:0005575,cellular_component; GO:0005622,intracellular anatomical structure; GO:0005856,cytoskeleton; GO:0015630,microtubule cytoskeleton; GO:0043226,organelle; GO:0043228,non-membrane-bounded o…	--
evm.TU.Chr1.54	7995	7392	6828	17156	16656	14171	1.14676	0	0	up	PLY8_ARATH RecName: Full=Probable pectate lyase 8; EC=4.2.2.2; Flags: Precursor;	PF00544.22:Pectate lyase	GO:0046872,metal ion binding; GO:0030570,pectate lyase activity; GO:0045490,pectin catabolic process; GO:0003674,molecular_function; GO:0005488,binding; GO:0043167,ion binding; GO:0043169,cation binding; GO:0003824,catalytic activity; GO:0016829,lyase activity; GO:0016835,carbon-oxygen lyase activity; GO:0016837,carbon-oxygen lyase activity, acting on polysaccharides; GO:0000272,polysaccharide ca…	K01728 pectate lyase [EC:4.2.2.2] | (RefSeq) probable pectate lyase 8 (A)
evm.TU.Chr2.1130	9906	9195	8600	3677	3485	2856	-1.43495	0	0	down	WAKLO_ARATH RecName: Full=Wall-associated receptor kinase-like 14; EC=2.7.11.-; Flags: Precursor;	PF00069.28:Protein kinase domain	GO:0016021,integral component of membrane; GO:0005886,plasma membrane; GO:0005524,ATP binding; GO:0106310,protein serine kinase activity; GO:0004674,protein serine/threonine kinase activity; GO:0007166,cell surface receptor signaling pathway; GO:0006468,protein phosphorylation; GO:0000166,nucleotide binding; GO:0003674,molecular_function; GO:0005488,binding; GO:0017076,purine nucleotide binding; …	K13436 pto-interacting protein 1 [EC:2.7.11.1] | (RefSeq) PTI1-like tyrosine-protein kinase 3 (A)
evm.TU.Chr2.1467	7246	6418	6070	2227	2188	1962	-1.59145	0	0	down	AAP3_ARATH RecName: Full=Amino acid permease 3; AltName: Full=Amino acid transporter AAP3;	PF01490.21:Transmembrane amino acid transporter protein	GO:0016021,integral component of membrane; GO:0016020,membrane; GO:0031965,nuclear membrane; GO:0005886,plasma membrane; GO:0015171,amino acid transmembrane transporter activity; GO:0015174,basic amino acid transmembrane transporter activity; GO:0015293,symporter activity; GO:0003333,amino acid transmembrane transport; GO:0015802,basic amino acid transport; GO:0006952,defense response; GO:0003674…	K24917 amino acid permease | (RefSeq) amino acid permease 3 (A)
evm.TU.Chr2.2370	2476	2386	2149	6739	6645	5151	1.43346	0	0	up	LNG1_ARATH RecName: Full=Protein LONGIFOLIA 1; AltName: Full=Protein TON1 RECRUITING MOTIF 2;	PF14309.9:Domain of unknown function (DUF4378)	GO:0005829,cytosol; GO:0005634,nucleus; GO:0051513,regulation of monopolar cell growth; GO:0009826,unidimensional cell growth; GO:0000902,cell morphogenesis; GO:0001558,regulation of cell growth; GO:0008150,biological_process; GO:0009653,anatomical structure morphogenesis; GO:0009987,cellular process; GO:0016043,cellular component organization; GO:0016049,cell growth; GO:0022603,regulation of ana…	--
evm.TU.Chr2.3124	14359	13406	12637	4758	4430	3783	-1.60616	0	0	down	HMDH1_GOSHI RecName: Full=3-hydroxy-3-methylglutaryl-coenzyme A reductase 1; Short=HMG-CoA reductase 1; EC=1.1.1.34;	PF00368.21:Hydroxymethylglutaryl-coenzyme A reductase	GO:0005789,endoplasmic reticulum membrane; GO:0016021,integral component of membrane; GO:0031966,mitochondrial membrane; GO:0005778,peroxisomal membrane; GO:0042170,plastid membrane; GO:0004420,hydroxymethylglutaryl-CoA reductase (NADPH) activity; GO:0015936,coenzyme A metabolic process; GO:0008299,isoprenoid biosynthetic process; GO:0016126,sterol biosynthetic process; GO:0003674,molecular_funct…	K00021 hydroxymethylglutaryl-CoA reductase (NADPH) [EC:1.1.1.34] | (RefSeq) 3-hydroxy-3-methylglutaryl-coenzyme A reductase 1 (A)
evm.TU.Chr2.3287	17329	16285	15181	3289	2974	2556	-2.43562	0	0	down	LHTL8_ARATH RecName: Full=Lysine histidine transporter-like 8; AltName: Full=Amino acid transporter-like protein 1;	PF01490.21:Transmembrane amino acid transporter protein	GO:0016021,integral component of membrane; GO:0016020,membrane; GO:0005886,plasma membrane; GO:0015171,amino acid transmembrane transporter activity; GO:0003333,amino acid transmembrane transport; GO:0003674,molecular_function; GO:0005215,transporter activity; GO:0005342,organic acid transmembrane transporter activity; GO:0022857,transmembrane transporter activity; GO:0046943,carboxylic acid tran…	K24917 amino acid permease | (RefSeq) amino acid permease 3 (A)
evm.TU.Chr2.3408	3694	3580	3266	16562	15159	13070	2.1205	0	0	up	PIP27_ARATH RecName: Full=Aquaporin PIP2-7 {ECO:0000303|PubMed:11806824}; AltName: Full=Plasma membrane intrinsic protein 2-7 {ECO:0000303|PubMed:11806824}; Short=AtPIP2;7 {ECO:0000303|PubMed:11806824}; AltName: Full=Plasma membrane intrinsic protein 3 {ECO:0000303|PubMed:9276952}; Short=At-PIP3 {ECO:0000303|PubMed:9276952}; AltName: Full=Salt stress-induced major intrinsic protein {ECO:0000303|P…	PF00230.23:Major intrinsic protein	GO:0046658,anchored component of plasma membrane; GO:0016021,integral component of membrane; GO:0005886,plasma membrane; GO:0009506,plasmodesma; GO:0005773,vacuole; GO:0003729,mRNA binding; GO:0015250,water channel activity; GO:0003674,molecular_function; GO:0003676,nucleic acid binding; GO:0003723,RNA binding; GO:0005488,binding; GO:0097159,organic cyclic compound binding; GO:1901363,heterocycli…	K09872 aquaporin PIP | (RefSeq) aquaporin PIP2-7 (A)
evm.TU.Chr2.4004	9724	8733	8237	23412	22358	18672	1.30584	0	0	up	HIBC1_ARATH RecName: Full=3-hydroxyisobutyryl-CoA hydrolase 1; EC=3.1.2.-; EC=3.1.2.4; AltName: Full=CoA-thioester hydrolase CHY1;	PF16113.8:Enoyl-CoA hydratase/isomerase	GO:0005777,peroxisome; GO:0009536,plastid; GO:0003860,3-hydroxyisobutyryl-CoA hydrolase activity; GO:0009409,response to cold; GO:0006574,valine catabolic process; GO:0003674,molecular_function; GO:0003824,catalytic activity; GO:0016289,CoA hydrolase activity; GO:0016787,hydrolase activity; GO:0016788,hydrolase activity, acting on ester bonds; GO:0016790,thiolester hydrolase activity; GO:0006950,…	K05605 3-hydroxyisobutyryl-CoA hydrolase [EC:3.1.2.4] | (RefSeq) 3-hydroxyisobutyryl-CoA hydrolase 1 (A)
evm.TU.Chr2.4731	28026	26126	24290	12880	12154	10390	-1.11275	0	0	down	PLT5_ARATH RecName: Full=Polyol transporter 5; AltName: Full=Protein POLYOL TRANSPORTER 5; Short=AtPLT5; AltName: Full=Sugar-proton symporter PLT5;	PF00083.27:Sugar (and other) transporter	GO:0016021,integral component of membrane; GO:0005886,plasma membrane; GO:0005351,carbohydrate:proton symporter activity; GO:0015591,D-ribose transmembrane transporter activity; GO:0015148,D-xylose transmembrane transporter activity; GO:0005354,galactose transmembrane transporter activity; GO:0005355,glucose transmembrane transporter activity; GO:0015168,glycerol transmembrane transporter activit…	K08150 MFS transporter, SP family, solute carrier family 2 (myo-inositol transporter), member 13 | (RefSeq) inositol transporter 1 (A)
evm.TU.Chr2.643	47399	42948	39157	22415	21162	17238	-1.05714	0	0	down	RD22_ARATH RecName: Full=BURP domain protein RD22 {ECO:0000303|PubMed:9790599}; AltName: Full=Dehydration-responsive protein RD22 {ECO:0000303|PubMed:8479424}; Flags: Precursor;	PF03181.18:BURP domain	GO:0005768,endosome; GO:0005794,Golgi apparatus; GO:0005802,trans-Golgi network; GO:0003729,mRNA binding; GO:0009651,response to salt stress; GO:0003674,molecular_function; GO:0003676,nucleic acid binding; GO:0003723,RNA binding; GO:0005488,binding; GO:0097159,organic cyclic compound binding; GO:1901363,heterocyclic compound binding; GO:0006950,response to stress; GO:0006970,response to osmotic s…	--
evm.TU.Chr2.940	122104	112776	106455	41726	38668	32943	-1.55744	0	0	down	GLOX_VITPS RecName: Full=Aldehyde oxidase GLOX {ECO:0000305}; EC=1.2.3.1 {ECO:0000305}; AltName: Full=Glyoxal oxidase {ECO:0000303|Ref.1}; Short=VpGLOX {ECO:0000303|PubMed:20512385}; Flags: Precursor;	PF07250.14:Glyoxal oxidase N-terminus	GO:0005615,extracellular space; GO:0004031,aldehyde oxidase activity; GO:0050832,defense response to fungus; GO:0003674,molecular_function; GO:0003824,catalytic activity; GO:0016491,oxidoreductase activity; GO:0016623,oxidoreductase activity, acting on the aldehyde or oxo group of donors, oxygen as acceptor; GO:0016903,oxidoreductase activity, acting on the aldehyde or oxo group of donors; GO:000…	--
evm.TU.Chr3.126	2127	1984	1913	6633	6406	5315	1.64034	0	0	up	DR100_ARATH RecName: Full=DNA damage-repair/toleration protein DRT100; Flags: Precursor;	PF08263.15:Leucine rich repeat N-terminal domain	GO:0009507,chloroplast; GO:0000166,nucleotide binding; GO:0006281,DNA repair; GO:0003674,molecular_function; GO:0005488,binding; GO:0036094,small molecule binding; GO:0097159,organic cyclic compound binding; GO:1901265,nucleoside phosphate binding; GO:1901363,heterocyclic compound binding; GO:0006139,nucleobase-containing compound metabolic process; GO:0006259,DNA metabolic process; GO:0006725,ce…	K13420 LRR receptor-like serine/threonine-protein kinase FLS2 [EC:2.7.11.1] | (RefSeq) LRR receptor-like serine/threonine-protein kinase FLS2 (A)
evm.TU.Chr3.237	4074	3684	3463	529	512	412	-2.91579	0	0	down	PKS1_RUBID RecName: Full=Polyketide synthase 1; Short=RiPKS1; EC=2.3.1.74; AltName: Full=Naringenin-chalcone synthase PKS1;	PF00195.22:Chalcone and stilbene synthases, N-terminal domain	GO:0102128,chalcone synthase activity; GO:0016210,naringenin-chalcone synthase activity; GO:0042803,protein homodimerization activity; GO:0009813,flavonoid biosynthetic process; GO:0003674,molecular_function; GO:0003824,catalytic activity; GO:0016740,transferase activity; GO:0016746,acyltransferase activity; GO:0016747,acyltransferase activity, transferring groups other than amino-acyl groups; GO…	K00660 chalcone synthase [EC:2.3.1.74] | (RefSeq) polyketide synthase 1 (A)
evm.TU.Chr3.238	1881	1727	1664	228	242	205	-2.93111	0	0	down	PKS1_RUBID RecName: Full=Polyketide synthase 1; Short=RiPKS1; EC=2.3.1.74; AltName: Full=Naringenin-chalcone synthase PKS1;	PF00195.22:Chalcone and stilbene synthases, N-terminal domain	GO:0102128,chalcone synthase activity; GO:0016210,naringenin-chalcone synthase activity; GO:0042803,protein homodimerization activity; GO:0009813,flavonoid biosynthetic process; GO:0003674,molecular_function; GO:0003824,catalytic activity; GO:0016740,transferase activity; GO:0016746,acyltransferase activity; GO:0016747,acyltransferase activity, transferring groups other than amino-acyl groups; GO…	K00660 chalcone synthase [EC:2.3.1.74] | (RefSeq) polyketide synthase 1 (A)
evm.TU.Chr3.242	7469	6694	6186	921	914	760	-2.93596	0	0	down	PKS1_RUBID RecName: Full=Polyketide synthase 1; Short=RiPKS1; EC=2.3.1.74; AltName: Full=Naringenin-chalcone synthase PKS1;	PF00195.22:Chalcone and stilbene synthases, N-terminal domain	GO:0102128,chalcone synthase activity; GO:0016210,naringenin-chalcone synthase activity; GO:0042803,protein homodimerization activity; GO:0009813,flavonoid biosynthetic process; GO:0003674,molecular_function; GO:0003824,catalytic activity; GO:0016740,transferase activity; GO:0016746,acyltransferase activity; GO:0016747,acyltransferase activity, transferring groups other than amino-acyl groups; GO…	K00660 chalcone synthase [EC:2.3.1.74] | (RefSeq) polyketide synthase 1 (A)
evm.TU.Chr3.5012	9216	8605	7978	2929	2676	2313	-1.67074	0	0	down	NHL26_ARATH RecName: Full=NDR1/HIN1-like protein 26 {ECO:0000303|Ref.4};	PF03168.16:Late embryogenesis abundant protein	GO:0046658,anchored component of plasma membrane; GO:0005783,endoplasmic reticulum; GO:0005789,endoplasmic reticulum membrane; GO:0016021,integral component of membrane; GO:0009506,plasmodesma; GO:0009511,plasmodesmatal endoplasmic reticulum; GO:0098542,defense response to other organism; GO:0110126,phloem loading; GO:0006950,response to stress; GO:0006952,defense response; GO:0008150,biological_…	--
evm.TU.Chr3.5098	19792	18271	17097	6095	5916	5127	-1.65065	0	0	down	LAC15_ARATH RecName: Full=Laccase-15; EC=1.10.3.2; AltName: Full=Benzenediol:oxygen oxidoreductase 15; AltName: Full=Diphenol oxidase 15; AltName: Full=Protein TRANSPARENT TESTA 10; AltName: Full=Urishiol oxidase 15; Flags: Precursor;	PF07731.17:Multicopper oxidase	GO:0048046,apoplast; GO:0005507,copper ion binding; GO:0052716,hydroquinone:oxygen oxidoreductase activity; GO:0016491,oxidoreductase activity; GO:0009813,flavonoid biosynthetic process; GO:0009809,lignin biosynthetic process; GO:0046274,lignin catabolic process; GO:0010023,proanthocyanidin biosynthetic process; GO:0046688,response to copper ion; GO:0003674,molecular_function; GO:0005488,binding;…	K05909 laccase [EC:1.10.3.2] | (RefSeq) laccase-15 (A)
evm.TU.Chr4.1090	11977	10813	9964	5182	4627	3887	-1.22511	0	0	down	NLTP1_PRUDU RecName: Full=Non-specific lipid-transfer protein 1; Short=LTP 1; Flags: Precursor;	PF00234.25:Protease inhibitor/seed storage/LTP family	GO:0008289,lipid binding; GO:0006869,lipid transport; GO:0003674,molecular_function; GO:0005488,binding; GO:0006810,transport; GO:0008150,biological_process; GO:0010876,lipid localization; GO:0033036,macromolecule localization; GO:0051179,localization; GO:0051234,establishment of localization; GO:0071702,organic substance transport	--
evm.TU.Chr4.1818	3802	3435	3231	701	722	599	-2.33701	0	0	down	PAL1_PRUAV RecName: Full=Phenylalanine ammonia-lyase 1; EC=4.3.1.24 {ECO:0000250|UniProtKB:P24481};	PF00221.22:Aromatic amino acid lyase	GO:0005737,cytoplasm; GO:0045548,phenylalanine ammonia-lyase activity; GO:0009800,cinnamic acid biosynthetic process; GO:0006559,L-phenylalanine catabolic process; GO:0003674,molecular_function; GO:0003824,catalytic activity; GO:0016829,lyase activity; GO:0016840,carbon-nitrogen lyase activity; GO:0016841,ammonia-lyase activity; GO:0006082,organic acid metabolic process; GO:0006725,cellular aroma…	K10775 phenylalanine ammonia-lyase [EC:4.3.1.24] | (RefSeq) phenylalanine ammonia-lyase 1 (A)
evm.TU.Chr4.1938	11116	10552	10141	3970	3637	3122	-1.53644	0	0	down	TP1A_MALDO RecName: Full=Thaumatin-like protein 1a; AltName: Full=Mdtl1; AltName: Full=Pathogenesis-related protein 5a; Short=PR-5a; AltName: Allergen=Mal d 2; Flags: Precursor;	PF00314.20:Thaumatin family	GO:0005576,extracellular region; GO:0005575,cellular_component; GO:0110165,cellular anatomical entity	--
evm.TU.Chr4.2484	7263	6761	6088	1375	1296	1067	-2.39415	0	0	down	MTDH_FRAAN RecName: Full=Probable mannitol dehydrogenase; EC=1.1.1.255; AltName: Full=NAD-dependent mannitol dehydrogenase;	PF08240.15:Alcohol dehydrogenase GroES-like domain	GO:0046029,mannitol dehydrogenase activity; GO:0008270,zinc ion binding; GO:0071704,organic substance metabolic process; GO:0003674,molecular_function; GO:0003824,catalytic activity; GO:0016491,oxidoreductase activity; GO:0016614,oxidoreductase activity, acting on CH-OH group of donors; GO:0016616,oxidoreductase activity, acting on the CH-OH group of donors, NAD or NADP as acceptor; GO:0031320,he…	K00083 cinnamyl-alcohol dehydrogenase [EC:1.1.1.195] | (RefSeq) probable cinnamyl alcohol dehydrogenase 9 (A)
evm.TU.Chr4.2616	50689	47691	42539	20213	17972	15411	-1.36169	0	0	down	--	PF07172.14:Glycine rich protein family	--	--
evm.TU.Chr4.2908	7178	6526	6313	2224	2077	1677	-1.71227	0	0	down	WTR38_ARATH RecName: Full=WAT1-related protein At5g07050;	PF00892.23:EamA-like transporter family	GO:0016021,integral component of membrane; GO:0005886,plasma membrane; GO:0022857,transmembrane transporter activity; GO:0003674,molecular_function; GO:0005215,transporter activity; GO:0005575,cellular_component; GO:0016020,membrane; GO:0031224,intrinsic component of membrane; GO:0110165,cellular anatomical entity; GO:0071944,cell periphery	--
evm.TU.Chr4.976	2630	2393	2239	6561	6423	5413	1.37655	0	0	up	HPCA1_ARATH RecName: Full=Leucine-rich repeat receptor protein kinase HPCA1 {ECO:0000305}; EC=2.7.11.1 {ECO:0000269|PubMed:32076270}; AltName: Full=Protein HYDROGEN-PEROXIDE-INDUCED CALCIUM INCREASES 1 {ECO:0000303|PubMed:32076270}; Flags: Precursor;	PF07714.20:Protein tyrosine and serine/threonine kinase	GO:0016021,integral component of membrane; GO:0000325,plant-type vacuole; GO:0005886,plasma membrane; GO:0009536,plastid; GO:0005524,ATP binding; GO:0016301,kinase activity; GO:0004675,transmembrane receptor protein serine/threonine kinase activity; GO:0009593,detection of chemical stimulus; GO:1901528,hydrogen peroxide mediated signaling pathway involved in stomatal movement; GO:0046777,protein …	K19613 leucine-rich repeat protein SHOC2 | (RefSeq) leucine-rich repeat receptor protein kinase HPCA1 (A)
evm.TU.Chr5.202	7283	6688	6150	15820	14301	12504	1.11761	0	0	up	ASOL_BRANA RecName: Full=L-ascorbate oxidase homolog; EC=1.10.3.-; Flags: Precursor;	PF00394.25:Multicopper oxidase	GO:0005576,extracellular region; GO:0005507,copper ion binding; GO:0016491,oxidoreductase activity; GO:0003674,molecular_function; GO:0005488,binding; GO:0043167,ion binding; GO:0043169,cation binding; GO:0046872,metal ion binding; GO:0046914,transition metal ion binding; GO:0003824,catalytic activity; GO:0005575,cellular_component; GO:0110165,cellular anatomical entity	K00423 L-ascorbate oxidase [EC:1.10.3.3] | (RefSeq) L-ascorbate oxidase homolog (A)
evm.TU.Chr5.2724	11503	10758	9958	2604	2440	2019	-2.15703	0	0	down	CSLA2_ARATH RecName: Full=Glucomannan 4-beta-mannosyltransferase 2 {ECO:0000305}; EC=2.4.1.32 {ECO:0000269|PubMed:15647349}; AltName: Full=Cellulose synthase-like protein A2 {ECO:0000303|PubMed:11027699}; Short=AtCslA2 {ECO:0000303|PubMed:11027699}; AltName: Full=Glucomannan synthase {ECO:0000305}; AltName: Full=Mannan synthase 2 {ECO:0000305};	PF13632.9:Glycosyl transferase family group 2	GO:0005794,Golgi apparatus; GO:0005797,Golgi medial cisterna; GO:0000139,Golgi membrane; GO:0016021,integral component of membrane; GO:0047259,glucomannan 4-beta-mannosyltransferase activity; GO:0016757,glycosyltransferase activity; GO:0051753,mannan synthase activity; GO:0071555,cell wall organization; GO:0010192,mucilage biosynthetic process; GO:0048359,mucilage metabolic process involved in se…	K13680 beta-mannan synthase [EC:2.4.1.32] | (RefSeq) glucomannan 4-beta-mannosyltransferase 2 (A)
evm.TU.Chr5.451	32108	29895	28306	80521	73940	64935	1.3149	0	0	up	DR100_ARATH RecName: Full=DNA damage-repair/toleration protein DRT100; Flags: Precursor;	PF13855.9:Leucine rich repeat	GO:0009507,chloroplast; GO:0000166,nucleotide binding; GO:0006281,DNA repair; GO:0003674,molecular_function; GO:0005488,binding; GO:0036094,small molecule binding; GO:0097159,organic cyclic compound binding; GO:1901265,nucleoside phosphate binding; GO:1901363,heterocyclic compound binding; GO:0006139,nucleobase-containing compound metabolic process; GO:0006259,DNA metabolic process; GO:0006725,ce…	K13466 EIX receptor 1/2 | (RefSeq) receptor-like protein EIX1 (A)
evm.TU.Chr5.6522	10348	9648	9039	4113	3824	3412	-1.32013	0	0	down	STC_RICCO RecName: Full=Sugar carrier protein C;	PF00083.27:Sugar (and other) transporter	GO:0016021,integral component of membrane; GO:0015145,monosaccharide transmembrane transporter activity; GO:0015293,symporter activity; GO:0003674,molecular_function; GO:0005215,transporter activity; GO:0015144,carbohydrate transmembrane transporter activity; GO:0022857,transmembrane transporter activity; GO:0051119,sugar transmembrane transporter activity; GO:0015291,secondary active transmembra…	K24193 MFS transporter, SP family, sugar:H+ symporter | (RefSeq) sugar carrier protein C (A)
evm.TU.Chr5.6818	13536	12612	11983	5036	4695	4140	-1.42458	0	0	down	WRKY6_ARATH RecName: Full=WRKY transcription factor 6 {ECO:0000303|PubMed:11722756}; AltName: Full=WRKY DNA-binding protein 6 {ECO:0000303|PubMed:11722756}; Short=AtWRKY6 {ECO:0000303|PubMed:11722756};	PF03106.18:WRKY DNA -binding domain	GO:0005634,nucleus; GO:0003700,DNA-binding transcription factor activity; GO:0000976,transcription cis-regulatory region binding; GO:0080169,cellular response to boron-containing substance deprivation; GO:0016036,cellular response to phosphate starvation; GO:0009873,ethylene-activated signaling pathway; GO:0045892,negative regulation of DNA-templated transcription; GO:0003674,molecular_function; …	K18834 WRKY transcription factor 1 | (RefSeq) WRKY transcription factor 1 (A)
evm.TU.Chr5.6911	24773	22440	20858	11712	11125	8578	-1.08552	0	0	down	TDT_ARATH RecName: Full=Tonoplast dicarboxylate transporter; Short=AttDT; AltName: Full=Sodium-dicarboxylate cotransporter-like; Short=AtSDAT; AltName: Full=Vacuolar malate transporter;	PF00939.22:Sodium:sulfate symporter transmembrane region	GO:0016021,integral component of membrane; GO:0005774,vacuolar membrane; GO:0005773,vacuole; GO:0015140,malate transmembrane transporter activity; GO:0098656,anion transmembrane transport; GO:0015743,malate transport; GO:0051453,regulation of intracellular pH; GO:0003674,molecular_function; GO:0005215,transporter activity; GO:0005310,dicarboxylic acid transmembrane transporter activity; GO:000534…	K14445 solute carrier family 13 (sodium-dependent dicarboxylate transporter), member 2/3/5 | (RefSeq) tonoplast dicarboxylate transporter (A)
evm.TU.Chr5.827	4033	3639	3448	16542	14931	12732	2.02395	0	0	up	EXPA8_ARATH RecName: Full=Expansin-A8; Short=AtEXPA8; AltName: Full=Alpha-expansin-8; Short=At-EXP8; Short=AtEx8; AltName: Full=Ath-ExpAlpha-1.11; Flags: Precursor;	PF01357.24:Expansin C-terminal domain	GO:0005576,extracellular region; GO:0016020,membrane; GO:0009664,plant-type cell wall organization; GO:0009635,response to herbicide; GO:0006949,syncytium formation; GO:0008150,biological_process; GO:0009987,cellular process; GO:0016043,cellular component organization; GO:0045229,external encapsulating structure organization; GO:0071554,cell wall organization or biogenesis; GO:0071555,cell wall o…	K20628 expansin | (RefSeq) expansin-A8 (A)
evm.TU.Chr6.1230	7524	6890	6549	2904	2821	2433	-1.32652	0	0	down	LHTL8_ARATH RecName: Full=Lysine histidine transporter-like 8; AltName: Full=Amino acid transporter-like protein 1;	PF01490.21:Transmembrane amino acid transporter protein	GO:0016021,integral component of membrane; GO:0016020,membrane; GO:0005886,plasma membrane; GO:0015171,amino acid transmembrane transporter activity; GO:0003333,amino acid transmembrane transport; GO:0003674,molecular_function; GO:0005215,transporter activity; GO:0005342,organic acid transmembrane transporter activity; GO:0022857,transmembrane transporter activity; GO:0046943,carboxylic acid tran…	K24917 amino acid permease | (RefSeq) amino acid permease 3 (A)
evm.TU.Chr6.1319	1755	1538	1496	6725	6068	5135	1.93709	0	0	up	GDL52_ARATH RecName: Full=GDSL esterase/lipase At3g14820; EC=3.1.1.-; AltName: Full=Extracellular lipase At3g14820; Flags: Precursor;	PF00657.25:GDSL-like Lipase/Acylhydrolase	GO:0005576,extracellular region; GO:0016298,lipase activity; GO:0016042,lipid catabolic process; GO:0003674,molecular_function; GO:0003824,catalytic activity; GO:0016787,hydrolase activity; GO:0016788,hydrolase activity, acting on ester bonds; GO:0006629,lipid metabolic process; GO:0008150,biological_process; GO:0008152,metabolic process; GO:0009056,catabolic process; GO:0044238,primary metabolic…	--
evm.TU.Chr6.1383	9224	8371	7758	4096	3708	3191	-1.17139	0	0	down	FL3H_MALDO RecName: Full=Naringenin,2-oxoglutarate 3-dioxygenase; EC=1.14.11.9 {ECO:0000250|UniProtKB:Q7XZQ7}; AltName: Full=FHT; AltName: Full=Flavanone-3-hydroxylase; Short=F3H;	PF03171.23:2OG-Fe(II) oxygenase superfamily	GO:0031418,L-ascorbic acid binding; GO:0046872,metal ion binding; GO:0045486,naringenin 3-dioxygenase activity; GO:0009813,flavonoid biosynthetic process; GO:0003674,molecular_function; GO:0005488,binding; GO:0019842,vitamin binding; GO:0030246,carbohydrate binding; GO:0031406,carboxylic acid binding; GO:0036094,small molecule binding; GO:0043167,ion binding; GO:0043168,anion binding; GO:0043177,…	K00475 naringenin 3-dioxygenase [EC:1.14.11.9] | (RefSeq) naringenin,2-oxoglutarate 3-dioxygenase (A)
evm.TU.Chr6.3776	2114	1893	1792	6243	6202	5068	1.6292	0	0	up	PMA9_ARATH RecName: Full=ATPase 9, plasma membrane-type; EC=7.1.2.1; AltName: Full=Proton pump 9;	PF00122.23:E1-E2 ATPase	GO:0016021,integral component of membrane; GO:0005739,mitochondrion; GO:0000325,plant-type vacuole; GO:0005886,plasma membrane; GO:0005524,ATP binding; GO:0016887,ATP hydrolysis activity; GO:0046872,metal ion binding; GO:0003729,mRNA binding; GO:0015662,P-type ion transporter activity; GO:0008553,P-type proton-exporting transporter activity; GO:0034220,ion transmembrane transport; GO:0120029,prot…	K01535 H+-transporting ATPase [EC:7.1.2.1] | (RefSeq) ATPase 9, plasma membrane-type (A)
evm.TU.Chr6.4041	4495	4113	3844	15711	14571	12822	1.82722	0	0	up	--	PF04862.15:Protein of unknown function (DUF642)	--	--
evm.TU.Chr6.4912	18532	17119	16178	6758	6780	5626	-1.40071	0	0	down	BAMS_BETPL RecName: Full=Beta-amyrin synthase; EC=5.4.99.39;	PF13243.9:Squalene-hopene cyclase C-terminal domain	GO:0005811,lipid droplet; GO:0042300,beta-amyrin synthase activity; GO:0019745,pentacyclic triterpenoid biosynthetic process; GO:0003674,molecular_function; GO:0003824,catalytic activity; GO:0016853,isomerase activity; GO:0016866,intramolecular transferase activity; GO:0031559,oxidosqualene cyclase activity; GO:0006629,lipid metabolic process; GO:0006720,isoprenoid metabolic process; GO:0006721,t…	K15813 beta-amyrin synthase [EC:5.4.99.39] | (RefSeq) beta-amyrin synthase (A)
evm.TU.Chr6.5620	3255	2999	2841	881	791	646	-1.94097	0	0	down	GDL34_ARATH RecName: Full=GDSL esterase/lipase At2g04570; EC=3.1.1.-; AltName: Full=Extracellular lipase At2g04570; Flags: Precursor;	PF00657.25:GDSL-like Lipase/Acylhydrolase	GO:0005576,extracellular region; GO:0016297,acyl-[acyl-carrier-protein] hydrolase activity; GO:0016042,lipid catabolic process; GO:0003674,molecular_function; GO:0003824,catalytic activity; GO:0004312,fatty acid synthase activity; GO:0016740,transferase activity; GO:0016746,acyltransferase activity; GO:0016747,acyltransferase activity, transferring groups other than amino-acyl groups; GO:0016787,…	--
evm.TU.Chr6.6488	2594	2370	2148	488	454	331	-2.45093	0	0	down	PMA1_NICPL RecName: Full=Plasma membrane ATPase 1; EC=7.1.2.1; AltName: Full=Proton pump 1;	PF00122.23:E1-E2 ATPase	GO:0016021,integral component of membrane; GO:0005886,plasma membrane; GO:0005524,ATP binding; GO:0016887,ATP hydrolysis activity; GO:0046872,metal ion binding; GO:0008553,P-type proton-exporting transporter activity; GO:0120029,proton export across plasma membrane; GO:0000166,nucleotide binding; GO:0003674,molecular_function; GO:0005488,binding; GO:0017076,purine nucleotide binding; GO:0030554,a…	K01535 H+-transporting ATPase [EC:7.1.2.1] | (RefSeq) plasma membrane ATPase 1 (A)
evm.TU.Chr6.6900	29654	25878	24454	6726	6475	5664	-2.04614	0	0	down	LHT1_ARATH RecName: Full=Lysine histidine transporter 1;	PF01490.21:Transmembrane amino acid transporter protein	GO:0016021,integral component of membrane; GO:0016020,membrane; GO:0005886,plasma membrane; GO:0009536,plastid; GO:0015172,acidic amino acid transmembrane transporter activity; GO:0015171,amino acid transmembrane transporter activity; GO:0015293,symporter activity; GO:0043090,amino acid import; GO:0003333,amino acid transmembrane transport; GO:0006952,defense response; GO:0003674,molecular_functi…	K24917 amino acid permease | (RefSeq) amino acid permease 3 (A)
evm.TU.Chr6.841	51746	47111	43627	22542	21485	18001	-1.16524	0	0	down	BGAL_MALDO RecName: Full=Beta-galactosidase; EC=3.2.1.23; AltName: Full=Acid beta-galactosidase; Short=Lactase; AltName: Full=Exo-(1-->4)-beta-D-galactanase; Flags: Precursor;	PF01301.22:Glycosyl hydrolases family 35	GO:0048046,apoplast; GO:0004565,beta-galactosidase activity; GO:0005975,carbohydrate metabolic process; GO:0003674,molecular_function; GO:0003824,catalytic activity; GO:0004553,hydrolase activity, hydrolyzing O-glycosyl compounds; GO:0015925,galactosidase activity; GO:0016787,hydrolase activity; GO:0016798,hydrolase activity, acting on glycosyl bonds; GO:0008150,biological_process; GO:0008152,met…	K12309 beta-galactosidase [EC:3.2.1.23] | (RefSeq) beta-galactosidase 17 (A)
evm.TU.Chr7.1736	3295	3179	2982	10325	10053	8558	1.64795	0	0	up	TBB6_MAIZE RecName: Full=Tubulin beta-6 chain; AltName: Full=Beta-6-tubulin;	PF00091.28:Tubulin/FtsZ family, GTPase domain	GO:0005737,cytoplasm; GO:0005874,microtubule; GO:0005525,GTP binding; GO:0005200,structural constituent of cytoskeleton; GO:0000226,microtubule cytoskeleton organization; GO:0007017,microtubule-based process; GO:0000278,mitotic cell cycle; GO:0000166,nucleotide binding; GO:0003674,molecular_function; GO:0005488,binding; GO:0017076,purine nucleotide binding; GO:0019001,guanyl nucleotide binding; G…	K07375 tubulin beta | (RefSeq) tubulin beta chain (A)
evm.TU.Chr7.1809	3482	3155	2920	1003	884	775	-1.81016	0	0	down	OSL3_ARATH RecName: Full=Osmotin-like protein OSM34; Flags: Precursor;	PF00314.20:Thaumatin family	GO:0099503,secretory vesicle; GO:0006952,defense response; GO:0050832,defense response to fungus; GO:0006950,response to stress; GO:0008150,biological_process; GO:0050896,response to stimulus; GO:0009605,response to external stimulus; GO:0009607,response to biotic stimulus; GO:0009620,response to fungus; GO:0043207,response to external biotic stimulus; GO:0044419,biological process involved in in…	--
evm.TU.Chr7.330	6221	5623	5170	1505	1419	1173	-2.02008	0	0	down	PTR44_ARATH RecName: Full=Protein NRT1/ PTR FAMILY 2.10; Short=AtNPF2.10; AltName: Full=Protein GLUCOSINOLATE TRANSPORTER-1;	PF00854.24:POT family	GO:0005829,cytosol; GO:0005794,Golgi apparatus; GO:0000138,Golgi trans cisterna; GO:0016021,integral component of membrane; GO:0005886,plasma membrane; GO:0009506,plasmodesma; GO:0090448,glucosinolate:proton symporter activity; GO:1901349,glucosinolate transport; GO:0090449,phloem glucosinolate loading; GO:0003674,molecular_function; GO:0005215,transporter activity; GO:0008324,cation transmembran…	K14638 solute carrier family 15 (peptide/histidine transporter), member 3/4 | (RefSeq) protein NRT1/ PTR FAMILY 3.1 (A)
evm.TU.Chr7.406	1276	1162	1098	7725	6979	6133	2.59342	0	0	up	GASA6_ARATH RecName: Full=Gibberellin-regulated protein 6; AltName: Full=GAST1 protein homolog 6; Flags: Precursor;	PF02704.17:Gibberellin regulated protein	GO:0005576,extracellular region; GO:0009740,gibberellic acid mediated signaling pathway; GO:0009750,response to fructose; GO:0009749,response to glucose; GO:0009744,response to sucrose; GO:0007154,cell communication; GO:0007165,signal transduction; GO:0008150,biological_process; GO:0009719,response to endogenous stimulus; GO:0009725,response to hormone; GO:0009739,response to gibberellin; GO:0009…	--
evm.TU.Chr7.4244	978	877	870	4283	3797	3268	2.09019	0	0	up	PTR9_ARATH RecName: Full=Protein NRT1/ PTR FAMILY 5.10; Short=AtNPF5.10;	PF00854.24:POT family	GO:0016021,integral component of membrane; GO:0071916,dipeptide transmembrane transporter activity; GO:0042937,tripeptide transmembrane transporter activity; GO:0003674,molecular_function; GO:0005215,transporter activity; GO:0022857,transmembrane transporter activity; GO:0035673,oligopeptide transmembrane transporter activity; GO:0042887,amide transmembrane transporter activity; GO:1904680,peptid…	K14638 solute carrier family 15 (peptide/histidine transporter), member 3/4 | (RefSeq) protein NRT1/ PTR FAMILY 5.10 (A)
evm.TU.Chr7.4492	6701	6018	5401	25844	23802	21132	2.00356	0	0	up	UGT2_GARJA RecName: Full=7-deoxyloganetin glucosyltransferase; EC=2.4.1.324; AltName: Full=Genipin glucosyltransferase; AltName: Full=UDP-glucose glucosyltransferase 2; Short=GjUGT2; AltName: Full=UDP-glycosyltransferase 85A24;	PF00201.21:UDP-glucoronosyl and UDP-glucosyl transferase	GO:0035251,UDP-glucosyltransferase activity; GO:0003674,molecular_function; GO:0003824,catalytic activity; GO:0008194,UDP-glycosyltransferase activity; GO:0016740,transferase activity; GO:0016757,glycosyltransferase activity; GO:0016758,hexosyltransferase activity; GO:0046527,glucosyltransferase activity	K13691 pathogen-inducible salicylic acid glucosyltransferase [EC:2.4.1.-] | (RefSeq) mogroside IE synthase (A)
evm.TU.Chr7.508	2648	2427	2298	353	303	281	-2.9426	0	0	down	F3PH_PETHY RecName: Full=Flavonoid 3'-monooxygenase; EC=1.14.14.82; AltName: Full=Cytochrome P450 75B2; AltName: Full=Flavonoid 3'-hydroxylase;	PF00067.25:Cytochrome P450	GO:0005789,endoplasmic reticulum membrane; GO:0016021,integral component of membrane; GO:0016711,flavonoid 3'-monooxygenase activity; GO:0020037,heme binding; GO:0005506,iron ion binding; GO:0009813,flavonoid biosynthetic process; GO:0003674,molecular_function; GO:0003824,catalytic activity; GO:0004497,monooxygenase activity; GO:0016491,oxidoreductase activity; GO:0016705,oxidoreductase activity,…	K05280 flavonoid 3'-monooxygenase [EC:1.14.14.82] | (RefSeq) flavonoid 3'-monooxygenase (A)
evm.TU.Chr7.938	2050	1896	1767	6358	6059	5049	1.64588	0	0	up	PATL4_ARATH RecName: Full=Patellin-4;	PF00650.23:CRAL/TRIO domain	GO:0005829,cytosol; GO:0005634,nucleus; GO:0005886,plasma membrane; GO:0008289,lipid binding; GO:0007049,cell cycle; GO:0051301,cell division; GO:0071365,cellular response to auxin stimulus; GO:1901703,protein localization involved in auxin polar transport; GO:0003674,molecular_function; GO:0005488,binding; GO:0008150,biological_process; GO:0009987,cellular process; GO:0009719,response to endogen…	K19996 phosphatidylinositol transfer protein SFH5 | (RefSeq) patellin-4 (A)
evm.TU.Chr5.493	3331	3027	2813	941	906	761	-1.77974	6.45721e-306	1.76163e-303	down	HTH_ARATH RecName: Full=Protein HOTHEAD; AltName: Full=Protein ADHESION OF CALYX EDGES; Flags: Precursor;	PF05199.16:GMC oxidoreductase	GO:0005576,extracellular region; GO:0050660,flavin adenine dinucleotide binding; GO:0046593,mandelonitrile lyase activity; GO:0016614,oxidoreductase activity, acting on CH-OH group of donors; GO:0007267,cell-cell signaling; GO:0009553,embryo sac development; GO:0010430,fatty acid omega-oxidation; GO:0000166,nucleotide binding; GO:0003674,molecular_function; GO:0005488,binding; GO:0036094,small mo…	K08248 (R)-mandelonitrile lyase [EC:4.1.2.10] | (RefSeq) (R)-mandelonitrile lyase 1 isoform X2 (A)
evm.TU.Chr6.5676	2493	2274	2275	542	475	395	-2.28824	1.16904e-304	3.14099e-302	down	PTR33_ARATH RecName: Full=Protein NRT1/ PTR FAMILY 6.4; Short=AtNPF6.4; AltName: Full=Nitrate transporter 1.3;	PF00854.24:POT family	GO:0005829,cytosol; GO:0016021,integral component of membrane; GO:0015112,nitrate transmembrane transporter activity; GO:0015293,symporter activity; GO:0042128,nitrate assimilation; GO:0010167,response to nitrate; GO:0003674,molecular_function; GO:0005215,transporter activity; GO:0008509,anion transmembrane transporter activity; GO:0015075,ion transmembrane transporter activity; GO:0015103,inorga…	K14638 solute carrier family 15 (peptide/histidine transporter), member 3/4 | (RefSeq) protein NRT1/ PTR FAMILY 8.3 isoform X2 (A)
evm.TU.Chr7.5458	3622	3351	3132	1137	1060	903	-1.67131	1.91866e-303	5.00348e-301	down	ODD19_ORYSJ RecName: Full=2-oxoglutarate-dependent dioxygenase 19 {ECO:0000303|PubMed:25728912}; EC=1.14.11.- {ECO:0000255|PROSITE-ProRule:PRU00805, ECO:0000269|PubMed:25728912}; AltName: Full=Melatonin 2-hydroxylase {ECO:0000303|PubMed:25728912};	PF03171.23:2OG-Fe(II) oxygenase superfamily	GO:0005737,cytoplasm; GO:0051213,dioxygenase activity; GO:0031418,L-ascorbic acid binding; GO:0046872,metal ion binding; GO:0003674,molecular_function; GO:0003824,catalytic activity; GO:0016491,oxidoreductase activity; GO:0005488,binding; GO:0019842,vitamin binding; GO:0030246,carbohydrate binding; GO:0031406,carboxylic acid binding; GO:0036094,small molecule binding; GO:0043167,ion binding; GO:0…	K24028 salicylic acid 3-hydroxylase [EC:1.14.11.-] | (RefSeq) protein DMR6-LIKE OXYGENASE 2 (A)
evm.TU.Chr1.3330	4898	4339	4203	1756	1677	1360	-1.45473	8.09354e-296	2.05033e-293	down	GH5FP_CHAOB RecName: Full=Glycosyl hydrolase 5 family protein {ECO:0000303|PubMed:27237746}; EC=3.2.1.- {ECO:0000305}; AltName: Allergen=Cha o 3 {ECO:0000303|PubMed:27237746}; Flags: Precursor;	PF00150.21:Cellulase (glycosyl hydrolase family 5)	GO:0004553,hydrolase activity, hydrolyzing O-glycosyl compounds; GO:0005975,carbohydrate metabolic process; GO:0003674,molecular_function; GO:0003824,catalytic activity; GO:0016787,hydrolase activity; GO:0016798,hydrolase activity, acting on glycosyl bonds; GO:0008150,biological_process; GO:0008152,metabolic process; GO:0044238,primary metabolic process; GO:0071704,organic substance metabolic pro…	--
evm.TU.Chr2.3125	4242	3868	3721	1482	1355	1104	-1.55475	8.00391e-295	1.99906e-292	down	HMDH1_GOSHI RecName: Full=3-hydroxy-3-methylglutaryl-coenzyme A reductase 1; Short=HMG-CoA reductase 1; EC=1.1.1.34;	PF00368.21:Hydroxymethylglutaryl-coenzyme A reductase	GO:0005789,endoplasmic reticulum membrane; GO:0016021,integral component of membrane; GO:0031966,mitochondrial membrane; GO:0005778,peroxisomal membrane; GO:0042170,plastid membrane; GO:0004420,hydroxymethylglutaryl-CoA reductase (NADPH) activity; GO:0015936,coenzyme A metabolic process; GO:0008299,isoprenoid biosynthetic process; GO:0016126,sterol biosynthetic process; GO:0003674,molecular_funct…	K00021 hydroxymethylglutaryl-CoA reductase (NADPH) [EC:1.1.1.34] | (RefSeq) 3-hydroxy-3-methylglutaryl-coenzyme A reductase 1 (A)
evm.TU.Chr7.5455	10348	9367	8685	5003	4820	3925	-1.01299	1.67531e-284	4.12614e-282	down	ACC1_ARATH RecName: Full=Acetyl-CoA carboxylase 1; Short=AtACC1; EC=6.4.1.2 {ECO:0000269|PubMed:9008389}; AltName: Full=Protein EMBRYO DEFECTIVE 22; AltName: Full=Protein GURKE; AltName: Full=Protein PASTICCINO 3; Includes: RecName: Full=Biotin carboxylase; EC=6.3.4.14;	PF08326.15:Acetyl-CoA carboxylase, central region	GO:0005829,cytosol; GO:0005634,nucleus; GO:0003989,acetyl-CoA carboxylase activity; GO:0005524,ATP binding; GO:0004075,biotin carboxylase activity; GO:0046872,metal ion binding; GO:0009793,embryo development ending in seed dormancy; GO:0006633,fatty acid biosynthetic process; GO:0030497,fatty acid elongation; GO:2001295,malonyl-CoA biosynthetic process; GO:0009933,meristem structural organization…	K11262 acetyl-CoA carboxylase / biotin carboxylase 1 [EC:6.4.1.2 6.3.4.14 2.1.3.15] | (RefSeq) acetyl-CoA carboxylase 1 (A)
evm.TU.Chr4.851	26535	23974	22992	12440	11223	10329	-1.07588	1.02127e-281	2.44731e-279	down	--	PF04398.15:Protein of unknown function, DUF538	--	--
evm.TU.Chr2.686	2863	2732	2514	6668	6519	5370	1.22785	4.18526e-280	9.89562e-278	up	CNG14_ARATH RecName: Full=Probable cyclic nucleotide-gated ion channel 14; AltName: Full=Cyclic nucleotide- and calmodulin-regulated ion channel 14;	PF00520.34:Ion transport protein	GO:0016021,integral component of membrane; GO:0005886,plasma membrane; GO:0005516,calmodulin binding; GO:0030552,cAMP binding; GO:0030553,cGMP binding; GO:0005249,voltage-gated potassium channel activity; GO:0003674,molecular_function; GO:0005488,binding; GO:0005515,protein binding; GO:0000166,nucleotide binding; GO:0017076,purine nucleotide binding; GO:0030551,cyclic nucleotide binding; GO:00305…	K05391 cyclic nucleotide gated channel, plant | (RefSeq) probable cyclic nucleotide-gated ion channel 14 (A)
evm.TU.Chr2.3470	3718	3395	3285	1242	1196	988	-1.56901	4.98443e-272	1.11885e-269	down	--	--	GO:0016021,integral component of membrane; GO:0005575,cellular_component; GO:0016020,membrane; GO:0031224,intrinsic component of membrane; GO:0110165,cellular anatomical entity	--
evm.TU.Chr3.5130	4694	4331	3944	9311	8878	7557	1.02459	1.22945e-268	2.72523e-266	up	EXOL1_ARATH RecName: Full=Protein EXORDIUM-like 1; AltName: Full=PHOSPHATE-INDUCED 1; Flags: Precursor;	PF04674.15:Phosphate-induced protein 1 conserved region	GO:0048046,apoplast; GO:0005615,extracellular space; GO:0005794,Golgi apparatus; GO:0009505,plant-type cell wall; GO:0071456,cellular response to hypoxia; GO:0001666,response to hypoxia; GO:0006950,response to stress; GO:0008150,biological_process; GO:0009628,response to abiotic stimulus; GO:0009987,cellular process; GO:0033554,cellular response to stress; GO:0036293,response to decreased oxygen …	--
evm.TU.Chr2.3275	8310	7350	6404	3085	2657	2312	-1.4183	6.64098e-268	1.45388e-265	down	CHIT_PHAVU RecName: Full=Endochitinase; EC=3.2.1.14; Flags: Precursor;	PF00182.22:Chitinase class I	GO:0005773,vacuole; GO:0008061,chitin binding; GO:0004568,chitinase activity; GO:0016998,cell wall macromolecule catabolic process; GO:0006032,chitin catabolic process; GO:0006952,defense response; GO:0000272,polysaccharide catabolic process; GO:0003674,molecular_function; GO:0005488,binding; GO:0097367,carbohydrate derivative binding; GO:0003824,catalytic activity; GO:0004553,hydrolase activity,…	K20547 basic endochitinase B [EC:3.2.1.14] | (RefSeq) probable inactive chitinase-like protein LaCIC (A)
evm.TU.Chr1.2895	4478	4034	3846	1464	1532	1212	-1.52002	2.92909e-267	6.33434e-265	down	AB11B_ARATH RecName: Full=ABC transporter B family member 11; Short=ABC transporter ABCB.11; Short=AtABCB11; AltName: Full=Multidrug resistance protein 8; AltName: Full=P-glycoprotein 11;	PF00664.26:ABC transporter transmembrane region	GO:0005576,extracellular region; GO:0016021,integral component of membrane; GO:0005886,plasma membrane; GO:0009506,plasmodesma; GO:0140359,ABC-type transporter activity; GO:0005524,ATP binding; GO:0042626,ATPase-coupled transmembrane transporter activity; GO:0055085,transmembrane transport; GO:0003674,molecular_function; GO:0005215,transporter activity; GO:0015399,primary active transmembrane tra…	K05658 ATP-binding cassette, subfamily B (MDR/TAP), member 1 [EC:7.6.2.2] | (RefSeq) ABC transporter B family member 4 (A)
evm.TU.Chr2.3308	7018	6796	6319	14389	14126	11657	1.02949	3.44263e-265	7.3552e-263	up	ASOL_TOBAC RecName: Full=L-ascorbate oxidase homolog; EC=1.10.3.-; AltName: Full=Pollen-specific protein NTP303; Flags: Precursor;	PF00394.25:Multicopper oxidase	GO:0005615,extracellular space; GO:0005507,copper ion binding; GO:0016491,oxidoreductase activity; GO:0003674,molecular_function; GO:0005488,binding; GO:0043167,ion binding; GO:0043169,cation binding; GO:0046872,metal ion binding; GO:0046914,transition metal ion binding; GO:0003824,catalytic activity; GO:0005575,cellular_component; GO:0005576,extracellular region; GO:0110165,cellular anatomical e…	K00423 L-ascorbate oxidase [EC:1.10.3.3] | (RefSeq) L-ascorbate oxidase homolog (A)
evm.TU.Chr4.1856	2654	2301	2073	6479	5772	5008	1.33172	9.89486e-265	2.08888e-262	up	SAU71_ARATH RecName: Full=Auxin-responsive protein SAUR71 {ECO:0000305}; AltName: Full=Protein SMALL AUXIN UP RNA 71 {ECO:0000303|PubMed:12036261};	PF02519.17:Auxin responsive protein	GO:0005737,cytoplasm; GO:0009734,auxin-activated signaling pathway; GO:0040008,regulation of growth; GO:0007154,cell communication; GO:0007165,signal transduction; GO:0008150,biological_process; GO:0009719,response to endogenous stimulus; GO:0009725,response to hormone; GO:0009733,response to auxin; GO:0009755,hormone-mediated signaling pathway; GO:0009987,cellular process; GO:0010033,response to…	K14488 SAUR family protein | (RefSeq) auxin-induced protein 15A (A)
evm.TU.Chr7.348	3037	2842	2563	6728	6668	5460	1.19402	3.31821e-263	6.92256e-261	up	PLY_LILLO RecName: Full=Pectate lyase; EC=4.2.2.2; Flags: Precursor;	PF00544.22:Pectate lyase	GO:0046872,metal ion binding; GO:0030570,pectate lyase activity; GO:0045490,pectin catabolic process; GO:0003674,molecular_function; GO:0005488,binding; GO:0043167,ion binding; GO:0043169,cation binding; GO:0003824,catalytic activity; GO:0016829,lyase activity; GO:0016835,carbon-oxygen lyase activity; GO:0016837,carbon-oxygen lyase activity, acting on polysaccharides; GO:0000272,polysaccharide ca…	K01728 pectate lyase [EC:4.2.2.2] | (RefSeq) pectate lyase (A)
evm.TU.Chr5.5530	4022	3651	3296	1426	1331	1113	-1.4686	4.50773e-261	9.29483e-259	down	C7A15_VITVI RecName: Full=Beta-amyrin 28-monooxygenase {ECO:0000305}; EC=1.14.14.126 {ECO:0000269|PubMed:22039103}; AltName: Full=Beta-amyrin 28-oxidase {ECO:0000305}; AltName: Full=Cytochrome P450 716A15 {ECO:0000303|PubMed:22039103}; Short=VvCYP716A15 {ECO:0000303|PubMed:22039103};	PF00067.25:Cytochrome P450	GO:0016021,integral component of membrane; GO:0020037,heme binding; GO:0005506,iron ion binding; GO:0004497,monooxygenase activity; GO:0016491,oxidoreductase activity; GO:0016709,oxidoreductase activity, acting on paired donors, with incorporation or reduction of molecular oxygen, NAD(P)H as one donor, and incorporation of one atom of oxygen; GO:0102374,ursolic aldehyde 28-monooxygenase activity;…	K20667 beta-amyrin 28-monooxygenase [EC:1.14.14.126] | (RefSeq) beta-amyrin 28-monooxygenase (A)
evm.TU.Chr2.2865	6211	5462	4980	2495	2282	1860	-1.29352	9.9227e-261	2.02252e-258	down	XTH2_ARATH RecName: Full=Xyloglucan endotransglucosylase/hydrolase protein 2; Short=At-XTH2; Short=XTH-2; EC=2.4.1.207; Flags: Precursor;	PF00722.24:Glycosyl hydrolases family 16	GO:0048046,apoplast; GO:0004553,hydrolase activity, hydrolyzing O-glycosyl compounds; GO:0030247,polysaccharide binding; GO:0016762,xyloglucan:xyloglucosyl transferase activity; GO:0042546,cell wall biogenesis; GO:0071555,cell wall organization; GO:0010411,xyloglucan metabolic process; GO:0003674,molecular_function; GO:0003824,catalytic activity; GO:0016787,hydrolase activity; GO:0016798,hydrolas…	K08235 xyloglucan:xyloglucosyl transferase [EC:2.4.1.207] | (RefSeq) xyloglucan endotransglucosylase/hydrolase protein 2 (A)
evm.TU.Chr6.6415	2307	2093	1827	6564	5688	4672	1.47348	6.89759e-260	1.38994e-257	up	GASA6_ARATH RecName: Full=Gibberellin-regulated protein 6; AltName: Full=GAST1 protein homolog 6; Flags: Precursor;	PF02704.17:Gibberellin regulated protein	GO:0005576,extracellular region; GO:0009740,gibberellic acid mediated signaling pathway; GO:0009750,response to fructose; GO:0009749,response to glucose; GO:0009744,response to sucrose; GO:0007154,cell communication; GO:0007165,signal transduction; GO:0008150,biological_process; GO:0009719,response to endogenous stimulus; GO:0009725,response to hormone; GO:0009739,response to gibberellin; GO:0009…	--
evm.TU.Chr6.1136	2730	2437	2225	6210	5912	4712	1.22006	1.95729e-256	3.85651e-254	up	SBTS_LOTJA RecName: Full=Subtilisin-like serine-protease S {ECO:0000303|PubMed:15980262}; Short=SbtS {ECO:0000303|PubMed:15980262}; Short=Subtilase S {ECO:0000303|PubMed:15980262}; EC=3.4.21.- {ECO:0000255|PROSITE-ProRule:PRU10080}; Flags: Precursor;	PF00082.25:Subtilase family	GO:0048046,apoplast; GO:0005615,extracellular space; GO:0004252,serine-type endopeptidase activity; GO:0036377,arbuscular mycorrhizal association; GO:0006508,proteolysis; GO:0009609,response to symbiotic bacterium; GO:0009610,response to symbiotic fungus; GO:0003674,molecular_function; GO:0003824,catalytic activity; GO:0004175,endopeptidase activity; GO:0008233,peptidase activity; GO:0008236,seri…	--
evm.TU.Chr4.1089	10506	9635	8896	5303	4664	4045	-1.01818	6.07289e-253	1.18341e-250	down	NLTP_PRUAV RecName: Full=Non-specific lipid-transfer protein; Short=LTP; AltName: Allergen=Pru av 3; Flags: Precursor;	PF00234.25:Protease inhibitor/seed storage/LTP family	GO:0008289,lipid binding; GO:0006869,lipid transport; GO:0003674,molecular_function; GO:0005488,binding; GO:0006810,transport; GO:0008150,biological_process; GO:0010876,lipid localization; GO:0033036,macromolecule localization; GO:0051179,localization; GO:0051234,establishment of localization; GO:0071702,organic substance transport	--
evm.TU.Chr5.5616	6401	6088	5623	2814	2749	2288	-1.17254	1.31363e-249	2.53203e-247	down	BBE13_ARATH RecName: Full=Berberine bridge enzyme-like 13 {ECO:0000303|PubMed:26037923}; Short=AtBBE-like 13 {ECO:0000303|PubMed:26037923}; EC=1.1.1.194 {ECO:0000269|PubMed:26037923}; EC=1.1.1.195 {ECO:0000269|PubMed:26037923}; Flags: Precursor;	PF01565.26:FAD binding domain	GO:0005576,extracellular region; GO:0009505,plant-type cell wall; GO:0045551,cinnamyl-alcohol dehydrogenase activity; GO:0050268,coniferyl-alcohol dehydrogenase activity; GO:0071949,FAD binding; GO:0052747,sinapyl alcohol dehydrogenase activity; GO:0003674,molecular_function; GO:0003824,catalytic activity; GO:0016491,oxidoreductase activity; GO:0016614,oxidoreductase activity, acting on CH-OH gro…	K22395 cinnamyl-alcohol dehydrogenase [EC:1.1.1.195] | (RefSeq) berberine bridge enzyme-like 13 (A)
evm.TU.Chr5.4295	6018	5364	4957	2411	2011	1770	-1.3669	3.4014e-246	6.34916e-244	down	MT3_PRUAV RecName: Full=Metallothionein-like protein 1; Short=MT-1;	--	GO:0046872,metal ion binding; GO:0003674,molecular_function; GO:0005488,binding; GO:0043167,ion binding; GO:0043169,cation binding	--
evm.TU.Chr5.4851	4399	4150	3839	1792	1646	1389	-1.32728	2.59461e-245	4.74332e-243	down	NCED1_SOLLC RecName: Full=9-cis-epoxycarotenoid dioxygenase NCED1, chloroplastic {ECO:0000303|Ref.2}; Short=LeNCED1 {ECO:0000303|Ref.2}; Short=SlNCED1 {ECO:0000303|PubMed:22345638}; EC=1.13.11.51 {ECO:0000250|UniProtKB:Q9LRR7}; AltName: Full=Nine-cis-epoxycarotenoid dioxygenase 1 {ECO:0000303|Ref.2}; Flags: Precursor;	PF03055.18:Retinal pigment epithelial membrane protein	GO:0009570,chloroplast stroma; GO:0045549,9-cis-epoxycarotenoid dioxygenase activity; GO:0010436,carotenoid dioxygenase activity; GO:0046872,metal ion binding; GO:0009688,abscisic acid biosynthetic process; GO:0009738,abscisic acid-activated signaling pathway; GO:0048653,anther development; GO:1901812,beta-carotene biosynthetic process; GO:0016121,carotene catabolic process; GO:0009835,fruit ripe…	K09840 9-cis-epoxycarotenoid dioxygenase [EC:1.13.11.51] | (RefSeq) 9-cis-epoxycarotenoid dioxygenase NCED1, chloroplastic (A)
evm.TU.Chr3.3255	734	743	696	2722	2723	2153	1.8369	3.75181e-240	6.72028e-238	up	C82D6_SINHE RecName: Full=Demethylepipodophyllotoxin synthase {ECO:0000303|PubMed:26359402}; EC=1.14.14.132 {ECO:0000269|PubMed:26359402}; AltName: Full=Cytochrome P450 family 82 subfamily D polypeptide 61 {ECO:0000303|PubMed:26359402};	PF00067.25:Cytochrome P450	GO:0016021,integral component of membrane; GO:0020037,heme binding; GO:0005506,iron ion binding; GO:0004497,monooxygenase activity; GO:0016705,oxidoreductase activity, acting on paired donors, with incorporation or reduction of molecular oxygen; GO:0019438,aromatic compound biosynthetic process; GO:0009699,phenylpropanoid biosynthetic process; GO:0003674,molecular_function; GO:0005488,binding; GO…	K17961 trimethyltridecatetraene/dimethylnonatriene synthase [EC:1.14.14.58 1.14.14.59] | (RefSeq) dimethylnonatriene synthase (A)
evm.TU.Chr6.362	9493	8797	8360	4413	4402	3692	-1.05682	3.62057e-239	6.42035e-237	down	EBF1_ARATH RecName: Full=EIN3-binding F-box protein 1; AltName: Full=F-box/LRR-repeat protein 6;	PF13516.9:Leucine Rich repeat	GO:0005737,cytoplasm; GO:0005634,nucleus; GO:0019005,SCF ubiquitin ligase complex; GO:0009873,ethylene-activated signaling pathway; GO:0010105,negative regulation of ethylene-activated signaling pathway; GO:0016567,protein ubiquitination; GO:0009723,response to ethylene; GO:0031146,SCF-dependent proteasomal ubiquitin-dependent protein catabolic process; GO:0006511,ubiquitin-dependent protein cata…	K14515 EIN3-binding F-box protein | (RefSeq) EIN3-binding F-box protein 1 (A)
evm.TU.Chr3.1890	2207	1972	1829	505	512	438	-2.00948	6.23709e-238	1.09507e-235	down	PTR14_ARATH RecName: Full=Protein NRT1/ PTR FAMILY 7.3; Short=AtNPF7.3; AltName: Full=Nitrate transporter 1.5;	PF00854.24:POT family	GO:0016021,integral component of membrane; GO:0005886,plasma membrane; GO:0015112,nitrate transmembrane transporter activity; GO:0015386,potassium:proton antiporter activity; GO:0015293,symporter activity; GO:0010150,leaf senescence; GO:0015706,nitrate transmembrane transport; GO:0055075,potassium ion homeostasis; GO:1902600,proton transmembrane transport; GO:0010167,response to nitrate; GO:00036…	K14638 solute carrier family 15 (peptide/histidine transporter), member 3/4 | (RefSeq) protein NRT1/ PTR FAMILY 7.2 (A)
evm.TU.Chr1.175	6570	6181	5802	3047	2795	2463	-1.12588	9.6948e-234	1.66911e-231	down	AMT11_ARATH RecName: Full=Ammonium transporter 1 member 1; Short=AtAMT1;1;	PF00909.24:Ammonium Transporter Family	GO:0110067,ammonium transmembrane transporter complex; GO:0005887,integral component of plasma membrane; GO:0005886,plasma membrane; GO:0009506,plasmodesma; GO:0008519,ammonium transmembrane transporter activity; GO:0043621,protein self-association; GO:0097272,ammonium homeostasis; GO:0072488,ammonium transmembrane transport; GO:0080181,lateral root branching; GO:0010311,lateral root formation; G…	K03320 ammonium transporter, Amt family | (RefSeq) ammonium transporter 1 member 1 (A)
evm.TU.Chr6.5109	3049	2871	2677	6466	6104	5159	1.07769	2.78958e-233	4.7565e-231	up	XTH1_DIOKA RecName: Full=Xyloglucan endotransglucosylase protein 1 {ECO:0000305}; Short=XET protein 1 {ECO:0000305}; EC=2.4.1.207 {ECO:0000255|RuleBase:RU361120, ECO:0000269|PubMed:25849978}; AltName: Full=DkXTH1 {ECO:0000303|PubMed:23265513, ECO:0000303|PubMed:25849978, ECO:0000303|PubMed:28155115}; AltName: Full=Xyloglucan endotransglucosylase/hydrolase protein 1 {ECO:0000305}; Short=XTH protei…	PF00722.24:Glycosyl hydrolases family 16	GO:0048046,apoplast; GO:0004553,hydrolase activity, hydrolyzing O-glycosyl compounds; GO:0016762,xyloglucan:xyloglucosyl transferase activity; GO:0042546,cell wall biogenesis; GO:0071555,cell wall organization; GO:0009835,fruit ripening; GO:0010411,xyloglucan metabolic process; GO:0003674,molecular_function; GO:0003824,catalytic activity; GO:0016787,hydrolase activity; GO:0016798,hydrolase activi…	K14504 xyloglucan:xyloglucosyl transferase TCH4 [EC:2.4.1.207] | (RefSeq) xyloglucan endotransglucosylase/hydrolase protein 22 (A)
evm.TU.Chr7.5114	1609	1450	1305	294	254	214	-2.4841	2.07785e-230	3.50919e-228	down	PUP1_ARATH RecName: Full=Purine permease 1 {ECO:0000303|PubMed:10662864}; Short=AtPUP1 {ECO:0000303|PubMed:10662864};	PF16913.8:Purine nucleobase transmembrane transport	GO:0005887,integral component of plasma membrane; GO:0005345,purine nucleobase transmembrane transporter activity; GO:0015211,purine nucleoside transmembrane transporter activity; GO:0010184,cytokinin transport; GO:0006863,purine nucleobase transport; GO:0003674,molecular_function; GO:0005215,transporter activity; GO:0015205,nucleobase transmembrane transporter activity; GO:0022857,transmembrane …	--
evm.TU.Chr1.3606	1450	1308	1193	234	218	160	-2.65863	1.21597e-224	2.01522e-222	down	LAR_DESUN RecName: Full=Leucoanthocyanidin reductase; Short=Leucocyanidin reductase; EC=1.17.1.3;	PF05368.16:NmrA-like family	GO:0033788,leucoanthocyanidin reductase activity; GO:0009807,lignan biosynthetic process; GO:0010023,proanthocyanidin biosynthetic process; GO:0003674,molecular_function; GO:0003824,catalytic activity; GO:0016491,oxidoreductase activity; GO:0016725,oxidoreductase activity, acting on CH or CH2 groups; GO:0016726,oxidoreductase activity, acting on CH or CH2 groups, NAD or NADP as acceptor; GO:00067…	K13081 leucoanthocyanidin reductase [EC:1.17.1.3] | (RefSeq) leucoanthocyanidin reductase (A)
evm.TU.Chr1.692	2140	2037	1839	5026	4742	3813	1.20623	1.81418e-221	2.92463e-219	up	IAA14_ARATH RecName: Full=Auxin-responsive protein IAA14; AltName: Full=Indoleacetic acid-induced protein 14; AltName: Full=Protein SOLITARY ROOT;	PF02309.19:AUX/IAA family	GO:0005634,nucleus; GO:0003700,DNA-binding transcription factor activity; GO:0000976,transcription cis-regulatory region binding; GO:0009734,auxin-activated signaling pathway; GO:0010102,lateral root morphogenesis; GO:0045892,negative regulation of DNA-templated transcription; GO:0009733,response to auxin; GO:0003674,molecular_function; GO:0140110,transcription regulator activity; GO:0001067,tran…	K14484 auxin-responsive protein IAA | (RefSeq) auxin-responsive protein IAA14 (A)
evm.TU.Chr5.163	3737	3444	3178	7906	7315	5830	1.05351	3.36474e-221	5.3274e-219	up	--	--	--	--
evm.TU.Chr2.5503	5758	5501	5131	2441	2063	1919	-1.31846	3.54939e-220	5.57003e-218	down	ISY1_NEPCA RecName: Full=(S)-8-oxocitronellyl enol synthase ISY1 {ECO:0000305}; EC=1.3.1.122 {ECO:0000269|PubMed:29091815}; AltName: Full=Iridoid synthase 1 {ECO:0000303|PubMed:29091815}; Short=NcISY1 {ECO:0000303|PubMed:29091815};	PF01370.24:NAD dependent epimerase/dehydratase family	GO:0016491,oxidoreductase activity; GO:0003674,molecular_function; GO:0003824,catalytic activity	K22419 Delta4-3-oxosteroid 5beta-reductase [EC:1.3.1.3] | (RefSeq) (S)-8-oxocitronellyl enol synthase ISY1 (A)
evm.TU.Chr4.1660	1750	1581	1499	4072	3859	3265	1.2472	6.66337e-214	9.92955e-212	up	AB20G_ARATH RecName: Full=ABC transporter G family member 20; Short=ABC transporter ABCG.20; Short=AtABCG20; AltName: Full=Probable white-brown complex homolog protein 20; Short=AtWBC20;	PF01061.27:ABC-2 type transporter	GO:0016021,integral component of membrane; GO:0016020,membrane; GO:0005524,ATP binding; GO:0042626,ATPase-coupled transmembrane transporter activity; GO:1903825,organic acid transmembrane transport; GO:0010345,suberin biosynthetic process; GO:0055085,transmembrane transport; GO:0000166,nucleotide binding; GO:0003674,molecular_function; GO:0005488,binding; GO:0017076,purine nucleotide binding; GO:…	K05681 ATP-binding cassette, subfamily G (WHITE), member 2 | (RefSeq) ABC transporter G family member 22 isoform X4 (A)
evm.TU.Chr1.4083	3175	2923	2667	1126	1054	931	-1.4589	3.89371e-213	5.75393e-211	down	SCP50_ARATH RecName: Full=Serine carboxypeptidase-like 50; EC=3.4.16.-; Flags: Precursor;	PF00450.25:Serine carboxypeptidase	GO:0005576,extracellular region; GO:0000325,plant-type vacuole; GO:0004185,serine-type carboxypeptidase activity; GO:0006508,proteolysis; GO:0003674,molecular_function; GO:0003824,catalytic activity; GO:0004180,carboxypeptidase activity; GO:0008233,peptidase activity; GO:0008236,serine-type peptidase activity; GO:0008238,exopeptidase activity; GO:0016787,hydrolase activity; GO:0017171,serine hydr…	K09645 vitellogenic carboxypeptidase-like protein [EC:3.4.16.-] | (RefSeq) serine carboxypeptidase-like 50 (A)
evm.TU.Chr2.4953	2585	2504	2302	6314	5579	5107	1.23634	2.22744e-210	3.2644e-208	up	PLRX1_ARATH RecName: Full=Pollen-specific leucine-rich repeat extensin-like protein 1; Short=AtPEX1; Short=Pollen-specific LRR/EXTENSIN1; AltName: Full=Cell wall hydroxyproline-rich glycoprotein; Flags: Precursor;	PF13855.9:Leucine rich repeat	GO:0005576,extracellular region; GO:0005199,structural constituent of cell wall; GO:0071555,cell wall organization; GO:0009860,pollen tube growth; GO:0003674,molecular_function; GO:0005198,structural molecule activity; GO:0008150,biological_process; GO:0009987,cellular process; GO:0016043,cellular component organization; GO:0045229,external encapsulating structure organization; GO:0071554,cell wa…	--
evm.TU.Chr1.2949	1597	1518	1403	3952	3657	3075	1.27426	2.64542e-210	3.84519e-208	up	XTH34_POPPZ RecName: Full=Xyloglucan endotransglucosylase protein 34 {ECO:0000305}; Short=XET protein 34 {ECO:0000305}; EC=2.4.1.207 {ECO:0000255|RuleBase:RU361120, ECO:0000269|PubMed:12595718, ECO:0000269|PubMed:15020748, ECO:0000269|PubMed:15125664, ECO:0000269|PubMed:15804235, ECO:0000269|PubMed:16014999}; AltName: Full=PttXET16-34 {ECO:0000303|PubMed:17504814}; AltName: Full=PttXET16A {ECO:00…	PF00722.24:Glycosyl hydrolases family 16	GO:0048046,apoplast; GO:0005737,cytoplasm; GO:0004553,hydrolase activity, hydrolyzing O-glycosyl compounds; GO:0030247,polysaccharide binding; GO:0016762,xyloglucan:xyloglucosyl transferase activity; GO:0042546,cell wall biogenesis; GO:0071555,cell wall organization; GO:0010411,xyloglucan metabolic process; GO:0003674,molecular_function; GO:0003824,catalytic activity; GO:0016787,hydrolase activit…	K08235 xyloglucan:xyloglucosyl transferase [EC:2.4.1.207] | (RefSeq) probable xyloglucan endotransglucosylase/hydrolase protein B (A)
evm.TU.Chr6.2296	5087	4706	4509	2288	2190	1846	-1.14414	1.50557e-208	2.17059e-206	down	PCKA1_ARATH RecName: Full=Phosphoenolpyruvate carboxykinase (ATP) 1 {ECO:0000303|PubMed:17283014}; Short=AtPCK1 {ECO:0000303|PubMed:19807880}; Short=PEP carboxykinase 1 {ECO:0000303|PubMed:17283014}; Short=PEPCK 1 {ECO:0000303|PubMed:17283014}; EC=4.1.1.49 {ECO:0000269|PubMed:19807880};	PF01293.23:Phosphoenolpyruvate carboxykinase	GO:0005737,cytoplasm; GO:0005829,cytosol; GO:0005730,nucleolus; GO:0005524,ATP binding; GO:0046872,metal ion binding; GO:0004612,phosphoenolpyruvate carboxykinase (ATP) activity; GO:0016036,cellular response to phosphate starvation; GO:0050832,defense response to fungus; GO:0006094,gluconeogenesis; GO:0000166,nucleotide binding; GO:0003674,molecular_function; GO:0005488,binding; GO:0017076,purine…	K01610 phosphoenolpyruvate carboxykinase (ATP) [EC:4.1.1.49] | (RefSeq) phosphoenolpyruvate carboxykinase (ATP) 1 (A)
evm.TU.Chr4.96	3061	2926	2707	1093	1071	910	-1.46603	2.23432e-205	3.19526e-203	down	C14C2_ORYSJ RecName: Full=Cytochrome P450 714C2; EC=1.14.-.-;	PF00067.25:Cytochrome P450	GO:0016021,integral component of membrane; GO:0020037,heme binding; GO:0005506,iron ion binding; GO:0004497,monooxygenase activity; GO:0016705,oxidoreductase activity, acting on paired donors, with incorporation or reduction of molecular oxygen; GO:0003674,molecular_function; GO:0005488,binding; GO:0046906,tetrapyrrole binding; GO:0097159,organic cyclic compound binding; GO:1901363,heterocyclic c…	K24544 cytochrome P450 family 714 subfamily C | (RefSeq) cytochrome P450 714C2 (A)
evm.TU.Chr5.6961	4253	3946	3670	1860	1636	1432	-1.23521	1.65167e-203	2.34313e-201	down	--	--	--	--
evm.TU.Chr5.1762	4530	4123	3830	1785	1619	1527	-1.30264	4.51236e-201	6.3506e-199	down	APX1_PEA RecName: Full=L-ascorbate peroxidase, cytosolic; Short=AP; EC=1.11.1.11; AltName: Full=PsAPx01;	PF00141.26:Peroxidase	GO:0005737,cytoplasm; GO:0020037,heme binding; GO:0016688,L-ascorbate peroxidase activity; GO:0046872,metal ion binding; GO:0034599,cellular response to oxidative stress; GO:0042744,hydrogen peroxide catabolic process; GO:0003674,molecular_function; GO:0005488,binding; GO:0046906,tetrapyrrole binding; GO:0097159,organic cyclic compound binding; GO:1901363,heterocyclic compound binding; GO:0003824…	K00434 L-ascorbate peroxidase [EC:1.11.1.11] | (RefSeq) L-ascorbate peroxidase, cytosolic (A)
evm.TU.Chr6.6572	997	851	803	3172	2658	2325	1.65384	8.35306e-201	1.16634e-198	up	3MMP_ARATH RecName: Full=Metalloendoproteinase 3-MMP {ECO:0000303|PubMed:10574937}; Short=At3-MMP {ECO:0000303|PubMed:10574937}; EC=3.4.24.- {ECO:0000305}; Flags: Precursor;	PF00413.27:Matrixin	GO:0031225,anchored component of membrane; GO:0031012,extracellular matrix; GO:0005886,plasma membrane; GO:0004222,metalloendopeptidase activity; GO:0008270,zinc ion binding; GO:0030574,collagen catabolic process; GO:0050832,defense response to fungus; GO:0030198,extracellular matrix organization; GO:0006508,proteolysis; GO:0003674,molecular_function; GO:0003824,catalytic activity; GO:0004175,end…	--
evm.TU.Chr4.3028	848	755	696	2415	2336	1949	1.5783	2.69315e-197	3.70214e-195	up	ZOG_PHALU RecName: Full=Zeatin O-glucosyltransferase {ECO:0000303|PubMed:9874810}; EC=2.4.1.203 {ECO:0000269|PubMed:9874810}; AltName: Full=Trans-zeatin O-beta-D-glucosyltransferase {ECO:0000305};	PF00201.21:UDP-glucoronosyl and UDP-glucosyl transferase	GO:0050403,trans-zeatin O-beta-D-glucosyltransferase activity; GO:0050404,zeatin O-beta-D-xylosyltransferase activity; GO:0009690,cytokinin metabolic process; GO:0048439,flower morphogenesis; GO:0009965,leaf morphogenesis; GO:0045926,negative regulation of growth; GO:0006486,protein glycosylation; GO:0010380,regulation of chlorophyll biosynthetic process; GO:0010083,regulation of vegetative meris…	K13495 cis-zeatin O-glucosyltransferase [EC:2.4.1.215] | (RefSeq) zeatin O-glucosyltransferase (A)
evm.TU.Chr5.5214	1352	1177	1035	3318	3200	2638	1.39728	4.70082e-195	6.36333e-193	up	--	PF03352.16:Methyladenine glycosylase	GO:0008725,DNA-3-methyladenine glycosylase activity; GO:0006284,base-excision repair; GO:0003674,molecular_function; GO:0003824,catalytic activity; GO:0003905,alkylbase DNA N-glycosylase activity; GO:0016787,hydrolase activity; GO:0016798,hydrolase activity, acting on glycosyl bonds; GO:0016799,hydrolase activity, hydrolyzing N-glycosyl compounds; GO:0019104,DNA N-glycosylase activity; GO:0043733…	K01246 DNA-3-methyladenine glycosylase I [EC:3.2.2.20] | (RefSeq) uncharacterized protein LOC112167812 (A)
evm.TU.Chr6.5544	2430	2171	1922	5594	5108	4030	1.20662	4.57712e-188	6.05716e-186	up	PGLR_MEDSA RecName: Full=Polygalacturonase; Short=PG; EC=3.2.1.15; AltName: Full=Pectinase; Flags: Precursor;	PF00295.20:Glycosyl hydrolases family 28	GO:0005576,extracellular region; GO:0004650,polygalacturonase activity; GO:0005975,carbohydrate metabolic process; GO:0071555,cell wall organization; GO:0003674,molecular_function; GO:0003824,catalytic activity; GO:0004553,hydrolase activity, hydrolyzing O-glycosyl compounds; GO:0016787,hydrolase activity; GO:0016798,hydrolase activity, acting on glycosyl bonds; GO:0008150,biological_process; GO:…	K01213 galacturan 1,4-alpha-galacturonidase [EC:3.2.1.67] | (RefSeq) polygalacturonase (A)
evm.TU.Chr2.4267	5460	4687	4769	2365	2234	1903	-1.16403	4.00345e-184	5.25876e-182	down	--	--	GO:0016567,protein ubiquitination; GO:0006807,nitrogen compound metabolic process; GO:0008150,biological_process; GO:0008152,metabolic process; GO:0019538,protein metabolic process; GO:0032446,protein modification by small protein conjugation; GO:0036211,protein modification process; GO:0043170,macromolecule metabolic process; GO:0043412,macromolecule modification; GO:0044238,primary metabolic pr…	--
evm.TU.Chr1.1996	600	574	515	1968	1957	1553	1.73037	2.91593e-182	3.72001e-180	up	MST4_ORYSJ RecName: Full=Sugar transport protein MST4 {ECO:0000305}; AltName: Full=Monosaccharide transporter 4 {ECO:0000303|PubMed:17874189}; Short=OsMST4 {ECO:0000303|PubMed:17874189}; AltName: Full=Sugar:proton symporter MST4 {ECO:0000305};	PF00083.27:Sugar (and other) transporter	GO:0016021,integral component of membrane; GO:0005886,plasma membrane; GO:0005358,high-affinity glucose:proton symporter activity; GO:0009737,response to abscisic acid; GO:0009651,response to salt stress; GO:0009414,response to water deprivation; GO:0003674,molecular_function; GO:0005215,transporter activity; GO:0005351,carbohydrate:proton symporter activity; GO:0005355,glucose transmembrane tran…	K24193 MFS transporter, SP family, sugar:H+ symporter | (RefSeq) sugar transport protein MST4 (A)
evm.TU.Chr5.5954	1504	1351	1271	359	316	243	-2.13751	5.33582e-182	6.75858e-180	down	WRK71_ARATH RecName: Full=WRKY transcription factor 71; AltName: Full=WRKY DNA-binding protein 71;	PF03106.18:WRKY DNA -binding domain	GO:0005634,nucleus; GO:0003700,DNA-binding transcription factor activity; GO:1990837,sequence-specific double-stranded DNA binding; GO:0045893,positive regulation of DNA-templated transcription; GO:0010228,vegetative to reproductive phase transition of meristem; GO:0003674,molecular_function; GO:0140110,transcription regulator activity; GO:0003676,nucleic acid binding; GO:0003677,DNA binding; GO:…	K18835 WRKY transcription factor 2 | (RefSeq) LOW QUALITY PROTEIN: probable WRKY transcription factor 2 (A)
evm.TU.Chr1.988	1636	1560	1397	3808	3700	3239	1.26334	7.52436e-181	9.33073e-179	up	CSLD1_ARATH RecName: Full=Cellulose synthase-like protein D1; Short=AtCslD1; EC=2.4.1.-;	PF03552.17:Cellulose synthase	GO:0000139,Golgi membrane; GO:0016021,integral component of membrane; GO:0005886,plasma membrane; GO:0016760,cellulose synthase (UDP-forming) activity; GO:0051753,mannan synthase activity; GO:0071555,cell wall organization; GO:0030244,cellulose biosynthetic process; GO:0009833,plant-type primary cell wall biogenesis; GO:0009846,pollen germination; GO:0003674,molecular_function; GO:0003824,catalyt…	K20924 cellulose synthase-like protein [EC:2.4.1.-] | (RefSeq) cellulose synthase-like protein D1 (A)
evm.TU.Chr5.2958	1970	1710	1605	4136	3853	3274	1.12668	4.72707e-175	5.58835e-173	up	PAR1_ROSHC RecName: Full=Phenylacetaldehyde reductase {ECO:0000303|PubMed:20650544}; EC=1.1.1.- {ECO:0000269|PubMed:20650544}; AltName: Full=2-phenylethanol synthase {ECO:0000305};	PF01370.24:NAD dependent epimerase/dehydratase family	GO:0016491,oxidoreductase activity; GO:0003674,molecular_function; GO:0003824,catalytic activity	K09753 cinnamoyl-CoA reductase [EC:1.2.1.44] | (RefSeq) cinnamoyl-CoA reductase 1 (A)
evm.TU.Chr5.3023	2529	2138	2168	832	781	653	-1.55925	4.97748e-174	5.80695e-172	down	E13B_VITVI RecName: Full=Glucan endo-1,3-beta-glucosidase {ECO:0000250|UniProtKB:Q03467}; EC=3.2.1.39; AltName: Full=(1->3)-beta-glucan endohydrolase {ECO:0000250|UniProtKB:Q03467}; Short=(1->3)-beta-glucanase {ECO:0000250|UniProtKB:Q03467}; AltName: Full=Beta-1,3-endoglucanase {ECO:0000250|UniProtKB:Q03467}; Flags: Precursor;	PF00332.21:Glycosyl hydrolases family 17	GO:0046658,anchored component of plasma membrane; GO:0042973,glucan endo-1,3-beta-D-glucosidase activity; GO:0005975,carbohydrate metabolic process; GO:0006952,defense response; GO:0009607,response to biotic stimulus; GO:0003674,molecular_function; GO:0003824,catalytic activity; GO:0004553,hydrolase activity, hydrolyzing O-glycosyl compounds; GO:0008422,beta-glucosidase activity; GO:0015926,gluco…	K19891 glucan endo-1,3-beta-glucosidase 1/2/3 [EC:3.2.1.39] | (RefSeq) glucan endo-1,3-beta-glucosidase 3 (A)
evm.TU.Chr2.3722	2119	1914	1788	4523	4065	3449	1.081	2.49301e-171	2.85216e-169	up	ASR1_SOLLC RecName: Full=Abscisic stress-ripening protein 1 {ECO:0000303|Ref.2};	PF02496.19:ABA/WDS induced protein	GO:0005634,nucleus; GO:0032991,protein-containing complex; GO:0042802,identical protein binding; GO:0008270,zinc ion binding; GO:0009414,response to water deprivation; GO:0010043,response to zinc ion; GO:0003674,molecular_function; GO:0005488,binding; GO:0005515,protein binding; GO:0043167,ion binding; GO:0043169,cation binding; GO:0046872,metal ion binding; GO:0046914,transition metal ion bindin…	--
evm.TU.Chr6.1732	2530	2367	2277	879	901	741	-1.47529	2.14337e-169	2.43644e-167	down	PSBO_TOBAC RecName: Full=Oxygen-evolving enhancer protein 1, chloroplastic; Short=OEE1; AltName: Full=33 kDa subunit of oxygen evolving system of photosystem II; AltName: Full=33 kDa thylakoid membrane protein; AltName: Full=OEC 33 kDa subunit; Flags: Precursor;	PF01716.21:Manganese-stabilising protein / photosystem II polypeptide	GO:0009535,chloroplast thylakoid membrane; GO:0009654,photosystem II oxygen evolving complex; GO:0010242,oxygen evolving activity; GO:0010207,photosystem II assembly; GO:0042549,photosystem II stabilization; GO:0003674,molecular_function; GO:0003824,catalytic activity; GO:0016491,oxidoreductase activity; GO:0006091,generation of precursor metabolites and energy; GO:0008150,biological_process; GO:…	K02716 photosystem II oxygen-evolving enhancer protein 1 | (RefSeq) oxygen-evolving enhancer protein 1, chloroplastic (A)
evm.TU.Chr2.488	1595	1486	1380	444	427	333	-1.85777	3.59524e-168	3.98465e-166	down	PLP2_ARATH RecName: Full=Patatin-like protein 2; Short=AtPLP2; EC=3.1.1.-; AltName: Full=Patatin-related phospholipase A IIalpha; Short=pPLAIIa; AltName: Full=Phospholipase A IIA; Short=AtPLAIIA;	PF01734.25:Patatin-like phospholipase	GO:0005737,cytoplasm; GO:0016020,membrane; GO:0005777,peroxisome; GO:0047372,acylglycerol lipase activity; GO:0042802,identical protein binding; GO:0016298,lipase activity; GO:0004620,phospholipase activity; GO:0071456,cellular response to hypoxia; GO:0051607,defense response to virus; GO:0016042,lipid catabolic process; GO:0006629,lipid metabolic process; GO:0031408,oxylipin biosynthetic process…	--
evm.TU.Chr7.1198	3426	3148	2929	1463	1314	1193	-1.22421	6.48632e-167	7.10011e-165	down	SBIR1_ARATH RecName: Full=Leucine-rich repeat receptor-like serine/threonine/tyrosine-protein kinase SOBIR1; EC=2.7.10.1; EC=2.7.11.1; AltName: Full=Protein EVERSHED; AltName: Full=Protein SUPPRESSOR OF BIR1-1; Flags: Precursor;	PF00069.28:Protein kinase domain	GO:0016021,integral component of membrane; GO:0005777,peroxisome; GO:0005886,plasma membrane; GO:0005524,ATP binding; GO:0106310,protein serine kinase activity; GO:0004674,protein serine/threonine kinase activity; GO:0004713,protein tyrosine kinase activity; GO:0004714,transmembrane receptor protein tyrosine kinase activity; GO:0006952,defense response; GO:0060862,negative regulation of floral or…	K13415 protein brassinosteroid insensitive 1 [EC:2.7.10.1 2.7.11.1] | (RefSeq) systemin receptor SR160 (A)
evm.TU.Chr3.40	3351	3177	2921	1482	1363	1082	-1.23629	8.59221e-167	9.34758e-165	down	--	--	GO:0016021,integral component of membrane; GO:0005575,cellular_component; GO:0016020,membrane; GO:0031224,intrinsic component of membrane; GO:0110165,cellular anatomical entity	--
evm.TU.Chr2.5801	2239	2176	1895	5133	4468	3873	1.12682	2.24459e-164	2.42703e-162	up	PRB1_ARATH RecName: Full=Pathogenesis-related protein 1 {ECO:0000303|PubMed:11725949}; Short=AtPRB1 {ECO:0000303|PubMed:11725949}; Flags: Precursor;	PF00188.29:Cysteine-rich secretory protein family	GO:0005615,extracellular space; GO:0098542,defense response to other organism; GO:0009617,response to bacterium; GO:0009723,response to ethylene; GO:0080027,response to herbivore; GO:0009753,response to jasmonic acid; GO:0009751,response to salicylic acid; GO:0009611,response to wounding; GO:0006950,response to stress; GO:0006952,defense response; GO:0008150,biological_process; GO:0009605,respons…	K13449 pathogenesis-related protein 1 | (RefSeq) pathogenesis-related protein 1 (A)
evm.TU.Chr1.2007	2450	2176	2054	4934	4490	4013	1.04438	7.21543e-162	7.7079e-160	up	MAKR1_ARATH RecName: Full=Probable membrane-associated kinase regulator 1;	--	GO:0005829,cytosol; GO:0005886,plasma membrane; GO:0009536,plastid; GO:0019210,kinase inhibitor activity; GO:0009742,brassinosteroid mediated signaling pathway; GO:0006629,lipid metabolic process; GO:0009741,response to brassinosteroid; GO:0003674,molecular_function; GO:0004857,enzyme inhibitor activity; GO:0019207,kinase regulator activity; GO:0030234,enzyme regulator activity; GO:0098772,molecu…	K14499 BRI1 kinase inhibitor 1 | (RefSeq) BRI1 kinase inhibitor 1 (A)
evm.TU.Chr6.3099	1683	1584	1507	3684	3516	2963	1.12341	9.52643e-161	1.00555e-158	up	MO2_ARATH RecName: Full=Monooxygenase 2 {ECO:0000303|PubMed:10216258}; Short=AtMO2 {ECO:0000303|PubMed:10216258}; EC=1.14.13.-;	PF01494.22:FAD binding domain	GO:0005886,plasma membrane; GO:0071949,FAD binding; GO:0004497,monooxygenase activity; GO:0002239,response to oomycetes; GO:0000166,nucleotide binding; GO:0003674,molecular_function; GO:0005488,binding; GO:0036094,small molecule binding; GO:0043167,ion binding; GO:0043168,anion binding; GO:0050660,flavin adenine dinucleotide binding; GO:0097159,organic cyclic compound binding; GO:1901265,nucleosi…	K09838 zeaxanthin epoxidase [EC:1.14.15.21] | (RefSeq) zeaxanthin epoxidase, chloroplastic (A)
evm.TU.Chr6.5418	1720	1552	1495	3679	3687	2977	1.15128	2.50211e-159	2.62544e-157	up	CAX5_ARATH RecName: Full=Vacuolar cation/proton exchanger 5; AltName: Full=Ca(2+)/H(+) antiporter CAX5; AltName: Full=Ca(2+)/H(+) exchanger 5; AltName: Full=Protein CATION EXCHANGER 5;	PF01699.27:Sodium/calcium exchanger protein	GO:0016021,integral component of membrane; GO:0009705,plant-type vacuole membrane; GO:0015369,calcium:proton antiporter activity; GO:0070588,calcium ion transmembrane transport; GO:0006874,cellular calcium ion homeostasis; GO:0003674,molecular_function; GO:0005215,transporter activity; GO:0005451,monovalent cation:proton antiporter activity; GO:0008324,cation transmembrane transporter activity; G…	K07300 Ca2+:H+ antiporter | (RefSeq) vacuolar cation/proton exchanger 3 isoform X1 (A)
evm.TU.Chr6.733	1401	1286	1241	3171	3102	2589	1.20791	2.77089e-159	2.89037e-157	up	MIOX2_ARATH RecName: Full=Inositol oxygenase 2 {ECO:0000303|PubMed:15660207}; EC=1.13.99.1 {ECO:0000250|UniProtKB:Q8H1S0, ECO:0000305|PubMed:15660207}; AltName: Full=Myo-inositol oxygenase 2; Short=AtMIOX2; Short=MI oxygenase 2;	PF05153.18:Myo-inositol oxygenase	GO:0005737,cytoplasm; GO:0050113,inositol oxygenase activity; GO:0005506,iron ion binding; GO:0019310,inositol catabolic process; GO:0019853,L-ascorbic acid biosynthetic process; GO:0003674,molecular_function; GO:0003824,catalytic activity; GO:0004497,monooxygenase activity; GO:0016491,oxidoreductase activity; GO:0016701,oxidoreductase activity, acting on single donors with incorporation of molec…	K00469 inositol oxygenase [EC:1.13.99.1] | (RefSeq) inositol oxygenase 4 (A)
evm.TU.Chr6.4371	854	781	764	2272	2181	1810	1.41748	2.51017e-157	2.58796e-155	up	PFKA3_ARATH RecName: Full=ATP-dependent 6-phosphofructokinase 3 {ECO:0000255|HAMAP-Rule:MF_03186}; Short=ATP-PFK 3 {ECO:0000255|HAMAP-Rule:MF_03186}; Short=Phosphofructokinase 3 {ECO:0000255|HAMAP-Rule:MF_03186}; EC=2.7.1.11 {ECO:0000255|HAMAP-Rule:MF_03186}; AltName: Full=Phosphohexokinase 3 {ECO:0000255|HAMAP-Rule:MF_03186};	PF00365.23:Phosphofructokinase	GO:0005737,cytoplasm; GO:0005829,cytosol; GO:0003872,6-phosphofructokinase activity; GO:0005524,ATP binding; GO:0046872,metal ion binding; GO:0071456,cellular response to hypoxia; GO:0006002,fructose 6-phosphate metabolic process; GO:0006096,glycolytic process; GO:0010053,root epidermal cell differentiation; GO:0003674,molecular_function; GO:0003824,catalytic activity; GO:0008443,phosphofructokin…	K00850 6-phosphofructokinase 1 [EC:2.7.1.11] | (RefSeq) ATP-dependent 6-phosphofructokinase 6 isoform X1 (A)
evm.TU.Chr2.685	206	220	183	1099	1167	1011	2.46688	1.23784e-156	1.26153e-154	up	CSLC5_ARATH RecName: Full=Probable xyloglucan glycosyltransferase 5 {ECO:0000303|PubMed:11027699}; EC=2.4.1.- {ECO:0000250|UniProtKB:Q9LJP4}; AltName: Full=Cellulose synthase-like protein C5 {ECO:0000303|PubMed:11027699}; Short=AtCslC5 {ECO:0000303|PubMed:11027699};	PF13632.9:Glycosyl transferase family group 2	GO:0005794,Golgi apparatus; GO:0000139,Golgi membrane; GO:0016021,integral component of membrane; GO:0016757,glycosyltransferase activity; GO:0042803,protein homodimerization activity; GO:0071555,cell wall organization; GO:0099402,plant organ development; GO:0048868,pollen tube development; GO:0003674,molecular_function; GO:0003824,catalytic activity; GO:0016740,transferase activity; GO:0005488,b…	K20887 xyloglucan glycosyltransferase 4 [EC:2.4.1.-] | (RefSeq) xyloglucan glycosyltransferase 4 (A)
evm.TU.Chr7.305	1659	1463	1242	4277	3665	3021	1.36118	7.22885e-156	7.32509e-154	up	BH079_ARATH RecName: Full=Transcription factor bHLH79; AltName: Full=Basic helix-loop-helix protein 79; Short=AtbHLH79; Short=bHLH 79; AltName: Full=Transcription factor EN 81; AltName: Full=bHLH transcription factor bHLH079;	PF00010.29:Helix-loop-helix DNA-binding domain	GO:0005634,nucleus; GO:0003700,DNA-binding transcription factor activity; GO:0046983,protein dimerization activity; GO:0000976,transcription cis-regulatory region binding; GO:0006355,regulation of DNA-templated transcription; GO:0003674,molecular_function; GO:0140110,transcription regulator activity; GO:0005488,binding; GO:0005515,protein binding; GO:0001067,transcription regulatory region nuclei…	K16189 phytochrome-interacting factor 4 | (RefSeq) transcription factor PIF4 (A)
evm.TU.Chr4.1648	2541	2363	2240	968	962	810	-1.34845	6.08003e-155	6.05715e-153	down	E70H1_ARATH RecName: Full=Exocyst complex component EXO70H1 {ECO:0000303|PubMed:16942608}; Short=AtExo70h1 {ECO:0000303|PubMed:16942608}; AltName: Full=Exocyst subunit Exo70 family protein H1 {ECO:0000303|PubMed:16942608};	PF03081.18:Exo70 exocyst complex subunit	GO:0005829,cytosol; GO:0012505,endomembrane system; GO:0000145,exocyst; GO:0016020,membrane; GO:0005634,nucleus; GO:0045335,phagocytic vesicle; GO:0031982,vesicle; GO:0005546,phosphatidylinositol-4,5-bisphosphate binding; GO:0006952,defense response; GO:0006887,exocytosis; GO:1900426,positive regulation of defense response to bacterium; GO:0009617,response to bacterium; GO:0009620,response to fun…	K07195 exocyst complex component 7 | (RefSeq) exocyst complex component EXO70A1 (A)
evm.TU.Chr3.749	1741	1570	1511	506	523	425	-1.69536	1.88473e-154	1.86714e-152	down	PTR46_ARATH RecName: Full=Protein NRT1/ PTR FAMILY 5.4; Short=AtNPF5.4;	PF00854.24:POT family	GO:0016021,integral component of membrane; GO:0071916,dipeptide transmembrane transporter activity; GO:0042937,tripeptide transmembrane transporter activity; GO:0003674,molecular_function; GO:0005215,transporter activity; GO:0022857,transmembrane transporter activity; GO:0035673,oligopeptide transmembrane transporter activity; GO:0042887,amide transmembrane transporter activity; GO:1904680,peptid…	K14638 solute carrier family 15 (peptide/histidine transporter), member 3/4 | (RefSeq) LOW QUALITY PROTEIN: protein NRT1/ PTR FAMILY 5.4-like (A)
evm.TU.Chr2.5883	2209	1995	1846	772	752	663	-1.43147	1.03264e-147	9.68875e-146	down	RLK7_ARATH RecName: Full=Receptor-like protein kinase 7 {ECO:0000303|PubMed:20811905}; EC=2.7.11.1 {ECO:0000305}; Flags: Precursor;	PF00069.28:Protein kinase domain	GO:0016021,integral component of membrane; GO:0005886,plasma membrane; GO:0005524,ATP binding; GO:0042802,identical protein binding; GO:0042277,peptide binding; GO:0001653,peptide receptor activity; GO:0004672,protein kinase activity; GO:0106310,protein serine kinase activity; GO:0004674,protein serine/threonine kinase activity; GO:0045087,innate immune response; GO:0046777,protein autophosphoryl…	K13430 serine/threonine-protein kinase PBS1 [EC:2.7.11.1] | (RefSeq) probable serine/threonine-protein kinase PBL7 (A)
evm.TU.Chr7.5115	1440	1583	1318	382	315	289	-2.10784	1.90774e-147	1.78052e-145	down	--	PF07172.14:Glycine rich protein family	GO:0016021,integral component of membrane; GO:0009834,plant-type secondary cell wall biogenesis; GO:0008150,biological_process; GO:0009832,plant-type cell wall biogenesis; GO:0009987,cellular process; GO:0042546,cell wall biogenesis; GO:0044085,cellular component biogenesis; GO:0071554,cell wall organization or biogenesis; GO:0071669,plant-type cell wall organization or biogenesis; GO:0071840,cel…	--
evm.TU.Chr2.1546	1316	1253	1235	3191	2953	2622	1.23814	1.15485e-146	1.0722e-144	up	--	PF05340.15:Protein of unknown function (DUF740)	--	--
evm.TU.Chr6.6449	401	370	367	1414	1473	1260	1.90272	1.17983e-145	1.07845e-143	up	PRE1_ARATH RecName: Full=Transcription factor PRE1; AltName: Full=Basic helix-loop-helix protein 136; Short=AtbHLH136; Short=bHLH 136; AltName: Full=Protein BANQUO 1; AltName: Full=Protein PACLOBUTRAZOL RESISTANCE 1; AltName: Full=bHLH transcription factor bHLH136;	PF00010.29:Helix-loop-helix DNA-binding domain	GO:0005634,nucleus; GO:0003700,DNA-binding transcription factor activity; GO:0046983,protein dimerization activity; GO:0009742,brassinosteroid mediated signaling pathway; GO:0009740,gibberellic acid mediated signaling pathway; GO:0009640,photomorphogenesis; GO:0040008,regulation of growth; GO:0048510,regulation of timing of transition from vegetative to reproductive phase; GO:0009741,response to …	--
evm.TU.Chr6.1582	894	836	791	2343	2167	1762	1.34593	4.29379e-144	3.82622e-142	up	--	PF09633.13:Protein of unknown function (DUF2023)	--	--
evm.TU.Chr3.5019	2825	2526	2371	1158	1016	947	-1.27106	2.44483e-143	2.15693e-141	down	COMT1_ROSCH RecName: Full=Caffeic acid 3-O-methyltransferase; Short=CAOMT; Short=COMT; EC=2.1.1.68; AltName: Full=S-adenosysl-L-methionine:caffeic acid 3-O-methyltransferase;	PF00891.21:O-methyltransferase domain	GO:0047763,caffeate O-methyltransferase activity; GO:0046983,protein dimerization activity; GO:0009809,lignin biosynthetic process; GO:0032259,methylation; GO:0003674,molecular_function; GO:0003824,catalytic activity; GO:0008168,methyltransferase activity; GO:0008171,O-methyltransferase activity; GO:0016740,transferase activity; GO:0016741,transferase activity, transferring one-carbon groups; GO:…	K13066 caffeic acid 3-O-methyltransferase / acetylserotonin O-methyltransferase [EC:2.1.1.68 2.1.1.4] | (RefSeq) caffeic acid 3-O-methyltransferase (A)
evm.TU.Chr2.3765	3665	3463	3202	1798	1712	1413	-1.03659	8.39342e-142	7.33204e-140	down	PER12_ARATH RecName: Full=Peroxidase 12; Short=Atperox P12; EC=1.11.1.7; AltName: Full=ATP4a; AltName: Full=PRXR6; Flags: Precursor;	PF00141.26:Peroxidase	GO:0005576,extracellular region; GO:0005739,mitochondrion; GO:0009505,plant-type cell wall; GO:0000325,plant-type vacuole; GO:0009506,plasmodesma; GO:0020037,heme binding; GO:0046872,metal ion binding; GO:0004601,peroxidase activity; GO:0042744,hydrogen peroxide catabolic process; GO:0006979,response to oxidative stress; GO:0003674,molecular_function; GO:0005488,binding; GO:0046906,tetrapyrrole b…	K00430 peroxidase [EC:1.11.1.7] | (RefSeq) peroxidase 12 (A)
evm.TU.Chr1.3509	980	868	793	2307	2207	1891	1.31442	1.19109e-140	1.02037e-138	up	BTS_ARATH RecName: Full=Zinc finger protein BRUTUS {ECO:0000303|PubMed:20675571}; AltName: Full=Protein EMBRYO DEFECTIVE 2454 {ECO:0000303|PubMed:20675571};	PF01814.26:Hemerythrin HHE cation binding domain	GO:0016021,integral component of membrane; GO:0005634,nucleus; GO:0005506,iron ion binding; GO:0016874,ligase activity; GO:0061630,ubiquitin protein ligase activity; GO:0008270,zinc ion binding; GO:0071456,cellular response to hypoxia; GO:0010106,cellular response to iron ion starvation; GO:0060586,multicellular organismal iron ion homeostasis; GO:0016567,protein ubiquitination; GO:0006511,ubiqui…	K16276 zinc finger protein-like protein | (RefSeq) zinc finger protein BRUTUS isoform X1 (A)
evm.TU.Chr5.754	457	434	384	1587	1370	1279	1.7681	9.71202e-140	8.24035e-138	up	UFOG5_MANES RecName: Full=Anthocyanidin 3-O-glucosyltransferase 5; EC=2.4.1.115; AltName: Full=Flavonol 3-O-glucosyltransferase 5; AltName: Full=UDP-glucose flavonoid 3-O-glucosyltransferase 5;	PF00201.21:UDP-glucoronosyl and UDP-glucosyl transferase	GO:0047213,anthocyanidin 3-O-glucosyltransferase activity; GO:0009718,anthocyanin-containing compound biosynthetic process; GO:0003674,molecular_function; GO:0003824,catalytic activity; GO:0008194,UDP-glycosyltransferase activity; GO:0016740,transferase activity; GO:0016757,glycosyltransferase activity; GO:0016758,hexosyltransferase activity; GO:0035251,UDP-glucosyltransferase activity; GO:004652…	K08237 hydroquinone glucosyltransferase [EC:2.4.1.218] | (RefSeq) UDP-glycosyltransferase 72E1 (A)
evm.TU.Chr5.6631	2000	1810	1759	731	660	597	-1.45197	2.44942e-139	2.06836e-137	down	ANRPN_VITVI RecName: Full=Anthocyanidin reductase ((2S)-flavan-3-ol-forming) {ECO:0000250|UniProtKB:Q5FB34}; Short=VvANR {ECO:0000250|UniProtKB:Q5FB34}; EC=1.3.1.112 {ECO:0000250|UniProtKB:Q5FB34};	PF01370.24:NAD dependent epimerase/dehydratase family	GO:0033729,anthocyanidin reductase activity; GO:0016616,oxidoreductase activity, acting on the CH-OH group of donors, NAD or NADP as acceptor; GO:0009813,flavonoid biosynthetic process; GO:0003674,molecular_function; GO:0003824,catalytic activity; GO:0016491,oxidoreductase activity; GO:0016627,oxidoreductase activity, acting on the CH-CH group of donors; GO:0016628,oxidoreductase activity, acting…	K08695 anthocyanidin reductase [EC:1.3.1.77] | (RefSeq) anthocyanidin reductase ((2S)-flavan-3-ol-forming) (A)
evm.TU.Chr1.3705	490	473	442	1536	1545	1236	1.65226	1.05067e-136	8.62569e-135	up	PUB42_ARATH RecName: Full=Putative U-box domain-containing protein 42; EC=2.3.2.27; AltName: Full=Plant U-box protein 42; AltName: Full=RING-type E3 ubiquitin transferase PUB42 {ECO:0000305};	PF04564.18:U-box domain	GO:0004842,ubiquitin-protein transferase activity; GO:0003674,molecular_function; GO:0003824,catalytic activity; GO:0016740,transferase activity; GO:0019787,ubiquitin-like protein transferase activity; GO:0140096,catalytic activity, acting on a protein	K08332 vacuolar protein 8 | (RefSeq) U-box domain-containing protein 24 (A)
evm.TU.Chr2.3119	1448	1391	1243	3133	2909	2490	1.09753	8.58522e-135	6.79651e-133	up	CSLD4_ARATH RecName: Full=Cellulose synthase-like protein D4; Short=AtCslD4; EC=2.4.1.-;	PF03552.17:Cellulose synthase	GO:0005794,Golgi apparatus; GO:0000139,Golgi membrane; GO:0016021,integral component of membrane; GO:0005886,plasma membrane; GO:0016760,cellulose synthase (UDP-forming) activity; GO:0051753,mannan synthase activity; GO:0071555,cell wall organization; GO:0030244,cellulose biosynthetic process; GO:0009833,plant-type primary cell wall biogenesis; GO:0009846,pollen germination; GO:0003674,molecular_…	K20924 cellulose synthase-like protein [EC:2.4.1.-] | (RefSeq) cellulose synthase-like protein D4 isoform X1 (A)
evm.TU.Chr7.541	1402	1320	1139	2997	2971	2529	1.17525	1.25038e-133	9.76782e-132	up	LNG1_ARATH RecName: Full=Protein LONGIFOLIA 1; AltName: Full=Protein TON1 RECRUITING MOTIF 2;	PF14309.9:Domain of unknown function (DUF4378)	GO:0005829,cytosol; GO:0005634,nucleus; GO:0051513,regulation of monopolar cell growth; GO:0009826,unidimensional cell growth; GO:0000902,cell morphogenesis; GO:0001558,regulation of cell growth; GO:0008150,biological_process; GO:0009653,anatomical structure morphogenesis; GO:0009987,cellular process; GO:0016043,cellular component organization; GO:0016049,cell growth; GO:0022603,regulation of ana…	--
evm.TU.Chr6.4024	1260	1103	1082	2771	2568	2169	1.15739	4.27308e-133	3.29455e-131	up	--	PF12732.10:YtxH-like protein	GO:0004471,malate dehydrogenase (decarboxylating) (NAD+) activity; GO:0003674,molecular_function; GO:0003824,catalytic activity; GO:0004470,malic enzyme activity; GO:0016491,oxidoreductase activity; GO:0016614,oxidoreductase activity, acting on CH-OH group of donors; GO:0016615,malate dehydrogenase activity; GO:0016616,oxidoreductase activity, acting on the CH-OH group of donors, NAD or NADP as a…	--
evm.TU.Chr5.6185	3759	3412	3395	1848	1752	1441	-1.03613	6.42003e-131	4.80365e-129	down	SAG12_ARATH RecName: Full=Senescence-specific cysteine protease SAG12 {ECO:0000305}; EC=3.4.22.- {ECO:0000305}; AltName: Full=Cysteine proteinase SAG12 {ECO:0000305}; AltName: Full=Protein SENESCENCE-ASSOCIATED GENE 12 {ECO:0000303|Ref.6}; Flags: Precursor;	PF00112.26:Papain family cysteine protease	GO:0005615,extracellular space; GO:0005764,lysosome; GO:0010282,senescence-associated vacuole; GO:0004197,cysteine-type endopeptidase activity; GO:0007568,aging; GO:0050832,defense response to fungus; GO:0080187,floral organ senescence; GO:0010150,leaf senescence; GO:0009626,plant-type hypersensitive response; GO:0010623,programmed cell death involved in cell development; GO:0051603,proteolysis i…	K16292 KDEL-tailed cysteine endopeptidase [EC:3.4.22.-] | (RefSeq) vignain-like (A)
novel.1744	65	48	50	718	584	528	3.52194	1.211e-130	9.02296e-129	up	--	--	--	--
evm.TU.Chr5.7040	867	840	769	181	148	135	-2.38405	1.31612e-128	9.68411e-127	down	ANRPN_VITVI RecName: Full=Anthocyanidin reductase ((2S)-flavan-3-ol-forming) {ECO:0000250|UniProtKB:Q5FB34}; Short=VvANR {ECO:0000250|UniProtKB:Q5FB34}; EC=1.3.1.112 {ECO:0000250|UniProtKB:Q5FB34};	PF01370.24:NAD dependent epimerase/dehydratase family	GO:0033729,anthocyanidin reductase activity; GO:0016616,oxidoreductase activity, acting on the CH-OH group of donors, NAD or NADP as acceptor; GO:0009813,flavonoid biosynthetic process; GO:0003674,molecular_function; GO:0003824,catalytic activity; GO:0016491,oxidoreductase activity; GO:0016627,oxidoreductase activity, acting on the CH-CH group of donors; GO:0016628,oxidoreductase activity, acting…	K08695 anthocyanidin reductase [EC:1.3.1.77] | (RefSeq) anthocyanidin reductase ((2S)-flavan-3-ol-forming) (A)
evm.TU.Chr6.671	1666	1333	1351	479	411	377	-1.74354	2.24044e-127	1.64172e-125	down	--	PF05553.14:Cotton fibre expressed protein	--	--
evm.TU.Chr3.4270	446	432	414	1450	1374	1260	1.69706	1.62743e-126	1.17793e-124	up	EXPA8_ARATH RecName: Full=Expansin-A8; Short=AtEXPA8; AltName: Full=Alpha-expansin-8; Short=At-EXP8; Short=AtEx8; AltName: Full=Ath-ExpAlpha-1.11; Flags: Precursor;	PF01357.24:Expansin C-terminal domain	GO:0005576,extracellular region; GO:0016020,membrane; GO:0009664,plant-type cell wall organization; GO:0009635,response to herbicide; GO:0006949,syncytium formation; GO:0008150,biological_process; GO:0009987,cellular process; GO:0016043,cellular component organization; GO:0045229,external encapsulating structure organization; GO:0071554,cell wall organization or biogenesis; GO:0071555,cell wall o…	K20628 expansin | (RefSeq) expansin-A8 (A)
evm.TU.Chr7.4419	1261	1215	1132	358	368	303	-1.7766	1.1154e-125	8.04039e-124	down	OPR2_ARATH RecName: Full=12-oxophytodienoate reductase 2 {ECO:0000303|PubMed:10333582}; EC=1.3.1.42 {ECO:0000269|PubMed:10872231}; AltName: Full=12-oxophytodienoate-10,11-reductase 2 {ECO:0000303|PubMed:10333582}; Short=AtOPR2 {ECO:0000303|PubMed:10333582}; Short=OPDA-reductase 2 {ECO:0000305}; AltName: Full=4,5-didehydrojasmonate reductase {ECO:0000303|PubMed:29291349}; EC=1.3.1.- {ECO:0000269|P…	PF00724.23:NADH:flavin oxidoreductase / NADH oxidase family	GO:0005737,cytoplasm; GO:0005739,mitochondrion; GO:0016629,12-oxophytodienoate reductase activity; GO:0010181,FMN binding; GO:0016491,oxidoreductase activity; GO:0006633,fatty acid biosynthetic process; GO:0009695,jasmonic acid biosynthetic process; GO:0031408,oxylipin biosynthetic process; GO:0009611,response to wounding; GO:0003674,molecular_function; GO:0003824,catalytic activity; GO:0016627,o…	K05894 12-oxophytodienoic acid reductase [EC:1.3.1.42] | (RefSeq) 12-oxophytodienoate reductase 2 (A)
evm.TU.Chr1.2556	4015	3559	3196	1878	1854	1488	-1.00951	1.38707e-125	9.95825e-124	down	FRA15_FRAAN RecName: Full=Major strawberry allergen Fra a 1.05 {ECO:0000305}; AltName: Full=Class 10 plant pathogenesis-related protein Fra a 1.05 {ECO:0000305}; Short=PR10-related protein Fra a 1.05 {ECO:0000305}; EC=3.1.27.- {ECO:0000269|PubMed:30572279}; AltName: Allergen=Fra a 1 {ECO:0000305};	PF00407.22:Pathogenesis-related protein Bet v 1 family	GO:0010427,abscisic acid binding; GO:0004518,nuclease activity; GO:0004864,protein phosphatase inhibitor activity; GO:0038023,signaling receptor activity; GO:0009738,abscisic acid-activated signaling pathway; GO:0006952,defense response; GO:0009607,response to biotic stimulus; GO:0003674,molecular_function; GO:0005488,binding; GO:0008289,lipid binding; GO:0019840,isoprenoid binding; GO:0031406,ca…	K14496 abscisic acid receptor PYR/PYL family | (RefSeq) abscisic acid receptor PYL4 (A)
evm.TU.Chr5.833	1769	1679	1515	675	642	513	-1.40716	2.63378e-123	1.87569e-121	down	WNK4_ARATH RecName: Full=Probable serine/threonine-protein kinase WNK4; Short=AtWNK4; EC=2.7.11.1; AltName: Full=Protein kinase with no lysine 4;	PF00069.28:Protein kinase domain	GO:0005737,cytoplasm; GO:0005634,nucleus; GO:0005524,ATP binding; GO:0004672,protein kinase activity; GO:0106310,protein serine kinase activity; GO:0004674,protein serine/threonine kinase activity; GO:0035556,intracellular signal transduction; GO:0046777,protein autophosphorylation; GO:0006468,protein phosphorylation; GO:0000166,nucleotide binding; GO:0003674,molecular_function; GO:0005488,bindin…	K08867 WNK lysine deficient protein kinase [EC:2.7.11.1] | (RefSeq) probable serine/threonine-protein kinase WNK4 (A)
evm.TU.Chr1.4450	774	772	688	2025	1859	1587	1.32488	2.29855e-122	1.62391e-120	up	UGTK5_MANES RecName: Full=Linamarin synthase 2 {ECO:0000305}; EC=2.4.1.63 {ECO:0000269|PubMed:21736650}; AltName: Full=Cyanohydrin UDP-glucosyltransferase UGT85K5 {ECO:0000303|PubMed:21736650};	PF00201.21:UDP-glucoronosyl and UDP-glucosyl transferase	GO:0050057,linamarin synthase activity; GO:0006952,defense response; GO:0003674,molecular_function; GO:0003824,catalytic activity; GO:0008194,UDP-glycosyltransferase activity; GO:0016740,transferase activity; GO:0016757,glycosyltransferase activity; GO:0016758,hexosyltransferase activity; GO:0006950,response to stress; GO:0008150,biological_process; GO:0050896,response to stimulus	K13691 pathogen-inducible salicylic acid glucosyltransferase [EC:2.4.1.-] | (RefSeq) mogroside IE synthase (A)
evm.TU.Chr5.403	1215	1139	1023	2584	2512	2087	1.12341	5.11751e-122	3.60114e-120	up	BGL12_ORYSI RecName: Full=Beta-glucosidase 12 {ECO:0000305}; EC=3.2.1.21 {ECO:0000305}; Flags: Precursor;	PF00232.21:Glycosyl hydrolase family 1	GO:0005576,extracellular region; GO:0033907,beta-D-fucosidase activity; GO:0004565,beta-galactosidase activity; GO:0008422,beta-glucosidase activity; GO:0102483,scopolin beta-glucosidase activity; GO:0005975,carbohydrate metabolic process; GO:0003674,molecular_function; GO:0003824,catalytic activity; GO:0004553,hydrolase activity, hydrolyzing O-glycosyl compounds; GO:0016787,hydrolase activity; G…	K01188 beta-glucosidase [EC:3.2.1.21] | (RefSeq) beta-glucosidase 13 (A)
evm.TU.Chr2.5324	3001	2895	2780	1416	1354	1154	-1.11251	5.91287e-122	4.14439e-120	down	Y4744_ARATH RecName: Full=Uncharacterized protein At4g06744; Flags: Precursor;	PF13855.9:Leucine rich repeat	GO:0005576,extracellular region; GO:0005575,cellular_component; GO:0110165,cellular anatomical entity	--
evm.TU.Chr5.4476	1401	1288	1237	438	413	380	-1.63794	1.52923e-121	1.06763e-119	down	EP1L2_ARATH RecName: Full=EP1-like glycoprotein 2 {ECO:0000305}; AltName: Full=Curculin-like (Mannose-binding) lectin family protein {ECO:0000303|PubMed:23738689}; Flags: Precursor;	PF01453.27:D-mannose binding lectin	GO:0048046,apoplast; GO:0005794,Golgi apparatus; GO:0005739,mitochondrion; GO:0009505,plant-type cell wall; GO:0005886,plasma membrane; GO:0009506,plasmodesma; GO:0099503,secretory vesicle; GO:0030246,carbohydrate binding; GO:0003674,molecular_function; GO:0005488,binding; GO:0005575,cellular_component; GO:0005576,extracellular region; GO:0110165,cellular anatomical entity; GO:0005622,intracellul…	--
evm.TU.Chr2.5999	2256	1989	2045	855	844	741	-1.33131	2.24699e-118	1.53845e-116	down	OLE96_ARATH RecName: Full=Pollen-specific protein-like At4g18596; Flags: Precursor;	PF01190.20:Pollen protein Ole e 1 like	GO:0005615,extracellular space; GO:0005575,cellular_component; GO:0005576,extracellular region; GO:0110165,cellular anatomical entity	--
evm.TU.Chr1.4408	654	592	546	1825	1570	1342	1.43422	3.58869e-117	2.39241e-115	up	GL11_ARATH RecName: Full=Germin-like protein subfamily 1 member 1; Flags: Precursor;	PF00190.25:Cupin	GO:0048046,apoplast; GO:0030145,manganese ion binding; GO:0003674,molecular_function; GO:0005488,binding; GO:0043167,ion binding; GO:0043169,cation binding; GO:0046872,metal ion binding; GO:0046914,transition metal ion binding; GO:0005575,cellular_component; GO:0005576,extracellular region; GO:0110165,cellular anatomical entity	--
evm.TU.Chr2.2122	1076	1011	974	299	297	235	-1.84957	5.25008e-116	3.46096e-114	down	FLZ8_ARATH RecName: Full=FCS-Like Zinc finger 8 {ECO:0000303|PubMed:24901469};	PF04570.17:zinc-finger of the FCS-type, C2-C2	GO:0046872,metal ion binding; GO:0071456,cellular response to hypoxia; GO:0009749,response to glucose; GO:0042594,response to starvation; GO:0009744,response to sucrose; GO:0003674,molecular_function; GO:0005488,binding; GO:0043167,ion binding; GO:0043169,cation binding; GO:0001666,response to hypoxia; GO:0006950,response to stress; GO:0008150,biological_process; GO:0009628,response to abiotic st…	--
evm.TU.Chr1.2317	459	435	361	1434	1251	1147	1.64691	9.99794e-116	6.54219e-114	up	CSPL8_VITVI RecName: Full=CASP-like protein 1E1; Short=VvCASPL1E1;	PF04535.15:Casparian strip membrane protein domain	GO:0016021,integral component of membrane; GO:0005886,plasma membrane; GO:0051539,4 iron, 4 sulfur cluster binding; GO:0003674,molecular_function; GO:0005488,binding; GO:0051536,iron-sulfur cluster binding; GO:0051540,metal cluster binding; GO:0005575,cellular_component; GO:0016020,membrane; GO:0031224,intrinsic component of membrane; GO:0110165,cellular anatomical entity; GO:0071944,cell periphe…	--
evm.TU.Chr3.3548	1763	1589	1535	669	590	550	-1.39894	1.71042e-115	1.11511e-113	down	--	--	--	--
evm.TU.Chr5.794	502	476	460	1450	1374	1192	1.51588	3.71136e-115	2.41075e-113	up	RF2B_ORYSJ RecName: Full=Transcription factor RF2b;	PF00170.24:bZIP transcription factor	GO:0005634,nucleus; GO:0003677,DNA binding; GO:0003700,DNA-binding transcription factor activity; GO:0003674,molecular_function; GO:0003676,nucleic acid binding; GO:0005488,binding; GO:0097159,organic cyclic compound binding; GO:1901363,heterocyclic compound binding; GO:0140110,transcription regulator activity; GO:0005575,cellular_component; GO:0005622,intracellular anatomical structure; GO:00432…	K20557 transcription factor VIP1 | (RefSeq) transcription factor VIP1 (A)
evm.TU.Chr6.5542	1210	1187	1030	2626	2484	2081	1.10294	4.81454e-115	3.11592e-113	up	PGLR2_ARATH RecName: Full=Exopolygalacturonase clone GBGA483; Short=ExoPG; EC=3.2.1.67; AltName: Full=Galacturan 1,4-alpha-galacturonidase; AltName: Full=Pectinase; Flags: Precursor;	PF00295.20:Glycosyl hydrolases family 28	GO:0005576,extracellular region; GO:0047911,galacturan 1,4-alpha-galacturonidase activity; GO:0004650,polygalacturonase activity; GO:0005975,carbohydrate metabolic process; GO:0071555,cell wall organization; GO:0003674,molecular_function; GO:0003824,catalytic activity; GO:0004553,hydrolase activity, hydrolyzing O-glycosyl compounds; GO:0016787,hydrolase activity; GO:0016798,hydrolase activity, ac…	K01213 galacturan 1,4-alpha-galacturonidase [EC:3.2.1.67] | (RefSeq) exopolygalacturonase (A)
evm.TU.Chr3.5031	526	466	419	1579	1381	1114	1.56033	1.05232e-112	6.61733e-111	up	HIP9_ARATH RecName: Full=Heavy metal-associated isoprenylated plant protein 9 {ECO:0000303|PubMed:21072340, ECO:0000303|PubMed:23368984}; Short=AtHIP09 {ECO:0000303|PubMed:21072340, ECO:0000303|PubMed:23368984}; Flags: Precursor;	PF00403.29:Heavy-metal-associated domain	GO:0046872,metal ion binding; GO:0003674,molecular_function; GO:0005488,binding; GO:0043167,ion binding; GO:0043169,cation binding	K07213 copper chaperone | (RefSeq) copper transport protein ATX1 (A)
evm.TU.Chr2.3469	895	791	774	216	186	156	-2.10859	4.02158e-112	2.50227e-110	down	--	--	GO:0016021,integral component of membrane; GO:0005575,cellular_component; GO:0016020,membrane; GO:0031224,intrinsic component of membrane; GO:0110165,cellular anatomical entity	--
evm.TU.Chr6.6224	1013	949	879	2228	2109	1821	1.15088	1.91655e-111	1.18833e-109	up	LNG1_ARATH RecName: Full=Protein LONGIFOLIA 1; AltName: Full=Protein TON1 RECRUITING MOTIF 2;	PF14309.9:Domain of unknown function (DUF4378)	GO:0005829,cytosol; GO:0005634,nucleus; GO:0051513,regulation of monopolar cell growth; GO:0009826,unidimensional cell growth; GO:0000902,cell morphogenesis; GO:0001558,regulation of cell growth; GO:0008150,biological_process; GO:0009653,anatomical structure morphogenesis; GO:0009987,cellular process; GO:0016043,cellular component organization; GO:0016049,cell growth; GO:0022603,regulation of ana…	--
evm.TU.Chr4.3595	2427	2233	1970	1040	1038	801	-1.1698	5.38619e-111	3.31643e-109	down	GLNA_VIGAC RecName: Full=Glutamine synthetase nodule isozyme; Short=GS; EC=6.3.1.2; AltName: Full=Glutamate--ammonia ligase;	PF00120.27:Glutamine synthetase, catalytic domain	GO:0005737,cytoplasm; GO:0005524,ATP binding; GO:0004356,glutamate-ammonia ligase activity; GO:0006542,glutamine biosynthetic process; GO:0000166,nucleotide binding; GO:0003674,molecular_function; GO:0005488,binding; GO:0017076,purine nucleotide binding; GO:0030554,adenyl nucleotide binding; GO:0032553,ribonucleotide binding; GO:0032555,purine ribonucleotide binding; GO:0032559,adenyl ribonucleot…	K01915 glutamine synthetase [EC:6.3.1.2] | (RefSeq) glutamine synthetase nodule isozyme (A)
evm.TU.Chr1.3704	485	452	384	1384	1280	1072	1.53409	1.23893e-110	7.60203e-109	up	PXL2C_ARATH RecName: Full=Thioredoxin-like protein AAED1, chloroplastic; AltName: Full=AhpC/TSA antioxidant enzyme domain-containing protein 1; Flags: Precursor;	PF13911.9:AhpC/TSA antioxidant enzyme	GO:0009507,chloroplast; GO:0016209,antioxidant activity; GO:0003674,molecular_function; GO:0005575,cellular_component; GO:0005622,intracellular anatomical structure; GO:0005737,cytoplasm; GO:0009536,plastid; GO:0043226,organelle; GO:0043227,membrane-bounded organelle; GO:0043229,intracellular organelle; GO:0043231,intracellular membrane-bounded organelle; GO:0110165,cellular anatomical entity	--
evm.TU.Chr5.2860	702	593	608	1770	1683	1337	1.36326	1.26376e-110	7.72768e-109	up	ADT2_SOLTU RecName: Full=ADP,ATP carrier protein, mitochondrial; AltName: Full=ADP/ATP translocase; AltName: Full=Adenine nucleotide translocator; Short=ANT; Flags: Precursor; Fragment;	PF00153.30:Mitochondrial carrier protein	GO:0016021,integral component of membrane; GO:0005743,mitochondrial inner membrane; GO:0005471,ATP:ADP antiporter activity; GO:0140021,mitochondrial ADP transmembrane transport; GO:1990544,mitochondrial ATP transmembrane transport; GO:0000295,adenine nucleotide transmembrane transporter activity; GO:0003674,molecular_function; GO:0005215,transporter activity; GO:0005346,purine ribonucleotide tran…	K05863 solute carrier family 25 (mitochondrial adenine nucleotide translocator), member 4/5/6/31 | (RefSeq) ADP,ATP carrier protein, mitochondrial (A)
evm.TU.Chr6.4899	1746	1620	1537	690	685	539	-1.32502	3.12539e-110	1.88512e-108	down	LUPS_RICCO RecName: Full=Lupeol synthase; EC=5.4.99.41;	PF13243.9:Squalene-hopene cyclase C-terminal domain	GO:0005811,lipid droplet; GO:0042299,lupeol synthase activity; GO:0042335,cuticle development; GO:0019745,pentacyclic triterpenoid biosynthetic process; GO:0003674,molecular_function; GO:0003824,catalytic activity; GO:0016853,isomerase activity; GO:0016866,intramolecular transferase activity; GO:0031559,oxidosqualene cyclase activity; GO:0007275,multicellular organism development; GO:0008150,biol…	K15813 beta-amyrin synthase [EC:5.4.99.39] | (RefSeq) beta-amyrin synthase (A)
evm.TU.Chr6.6389	221	183	175	931	787	730	2.11586	1.64548e-109	9.85788e-108	up	EXP15_ARATH RecName: Full=Expansin-A15; Short=AtEXPA15; AltName: Full=Alpha-expansin-15; Short=At-EXP15; Short=AtEx15; AltName: Full=Ath-ExpAlpha-1.3; Flags: Precursor;	PF01357.24:Expansin C-terminal domain	GO:0005576,extracellular region; GO:0016020,membrane; GO:0009664,plant-type cell wall organization; GO:0006949,syncytium formation; GO:0008150,biological_process; GO:0009987,cellular process; GO:0016043,cellular component organization; GO:0045229,external encapsulating structure organization; GO:0071554,cell wall organization or biogenesis; GO:0071555,cell wall organization; GO:0071669,plant-type…	K20628 expansin | (RefSeq) expansin-A10 isoform X1 (A)
evm.TU.Chr2.5804	2389	2059	1906	4887	4193	4101	1.0933	8.12284e-109	4.81747e-107	up	PRB1_ARATH RecName: Full=Pathogenesis-related protein 1 {ECO:0000303|PubMed:11725949}; Short=AtPRB1 {ECO:0000303|PubMed:11725949}; Flags: Precursor;	PF00188.29:Cysteine-rich secretory protein family	GO:0005615,extracellular space; GO:0098542,defense response to other organism; GO:0009617,response to bacterium; GO:0009723,response to ethylene; GO:0080027,response to herbivore; GO:0009753,response to jasmonic acid; GO:0009751,response to salicylic acid; GO:0009611,response to wounding; GO:0006950,response to stress; GO:0006952,defense response; GO:0008150,biological_process; GO:0009605,respons…	K13449 pathogenesis-related protein 1 | (RefSeq) pathogenesis-related protein 1 (A)
evm.TU.Chr5.4655	1856	1852	1715	795	679	537	-1.40476	1.35062e-108	7.98349e-107	down	Y3148_ARATH RecName: Full=Probable leucine-rich repeat receptor-like serine/threonine-protein kinase At3g14840; EC=2.7.11.1; Flags: Precursor;	PF07714.20:Protein tyrosine and serine/threonine kinase	GO:0005829,cytosol; GO:0016021,integral component of membrane; GO:0005886,plasma membrane; GO:0009506,plasmodesma; GO:0005524,ATP binding; GO:0106310,protein serine kinase activity; GO:0004674,protein serine/threonine kinase activity; GO:0009861,jasmonic acid and ethylene-dependent systemic resistance; GO:0006468,protein phosphorylation; GO:0045088,regulation of innate immune response; GO:0000166…	K20606 mitogen-activated protein kinase kinase kinase ANP1 [EC:2.7.11.25] | (RefSeq) receptor-like serine/threonine-protein kinase SD1-7 isoform X1 (A)
evm.TU.Chr4.128	40	32	39	529	478	415	3.71243	1.98655e-108	1.16647e-106	up	MYB1_ACTCC RecName: Full=Transcription factor MYB1 {ECO:0000305}; AltName: Full=Myb-related protein 1 {ECO:0000305};	PF00249.34:Myb-like DNA-binding domain	GO:0005634,nucleus; GO:0003677,DNA binding; GO:0031542,positive regulation of anthocyanin biosynthetic process; GO:0045893,positive regulation of DNA-templated transcription; GO:0003674,molecular_function; GO:0003676,nucleic acid binding; GO:0005488,binding; GO:0097159,organic cyclic compound binding; GO:1901363,heterocyclic compound binding; GO:0008150,biological_process; GO:0008152,metabolic pr…	K09422 transcription factor MYB, plant | (RefSeq) transcription factor MYB113 (A)
evm.TU.Chr5.3205	1118	1024	925	344	278	226	-1.82432	4.25094e-108	2.47154e-106	down	AB3C_ARATH RecName: Full=ABC transporter C family member 3; Short=ABC transporter ABCC.3; Short=AtABCC3; EC=7.6.2.2; AltName: Full=ATP-energized glutathione S-conjugate pump 3; AltName: Full=Glutathione S-conjugate-transporting ATPase 3; AltName: Full=Multidrug resistance-associated protein 3;	PF00005.30:ABC transporter	GO:0048046,apoplast; GO:0016021,integral component of membrane; GO:0016020,membrane; GO:0000325,plant-type vacuole; GO:0009506,plasmodesma; GO:0005774,vacuolar membrane; GO:0005773,vacuole; GO:0015431,ABC-type glutathione S-conjugate transporter activity; GO:0008559,ABC-type xenobiotic transporter activity; GO:0005524,ATP binding; GO:0042626,ATPase-coupled transmembrane transporter activity; GO:0…	K05666 ATP-binding cassette, subfamily C (CFTR/MRP), member 2 | (RefSeq) ABC transporter C family member 10 (A)
evm.TU.Chr7.3629	1377	1184	1144	426	396	375	-1.59224	7.80412e-107	4.42142e-105	down	FER1_SOLLC RecName: Full=Ferredoxin-1, chloroplastic; AltName: Full=Ferredoxin I; Flags: Precursor;	PF00111.30:2Fe-2S iron-sulfur cluster binding domain	GO:0009507,chloroplast; GO:0051537,2 iron, 2 sulfur cluster binding; GO:0009055,electron transfer activity; GO:0046872,metal ion binding; GO:0006124,ferredoxin metabolic process; GO:0003674,molecular_function; GO:0005488,binding; GO:0051536,iron-sulfur cluster binding; GO:0051540,metal cluster binding; GO:0003824,catalytic activity; GO:0016491,oxidoreductase activity; GO:0043167,ion binding; GO:0…	K02639 ferredoxin | (RefSeq) ferredoxin-1 (A)
evm.TU.Chr2.78	202	213	191	911	803	752	2.05965	6.81407e-106	3.82386e-104	up	FLA14_ARATH RecName: Full=Fasciclin-like arabinogalactan protein 14; Flags: Precursor;	PF02469.25:Fasciclin domain	GO:0031225,anchored component of membrane; GO:0046658,anchored component of plasma membrane; GO:0005575,cellular_component; GO:0016020,membrane; GO:0031224,intrinsic component of membrane; GO:0110165,cellular anatomical entity; GO:0005886,plasma membrane; GO:0031226,intrinsic component of plasma membrane; GO:0071944,cell periphery	--
evm.TU.Chr6.4906	608	517	531	72	72	68	-2.92973	2.12638e-105	1.1895e-103	down	BAMS_BETPL RecName: Full=Beta-amyrin synthase; EC=5.4.99.39;	PF13243.9:Squalene-hopene cyclase C-terminal domain	GO:0005811,lipid droplet; GO:0042300,beta-amyrin synthase activity; GO:0019745,pentacyclic triterpenoid biosynthetic process; GO:0003674,molecular_function; GO:0003824,catalytic activity; GO:0016853,isomerase activity; GO:0016866,intramolecular transferase activity; GO:0031559,oxidosqualene cyclase activity; GO:0006629,lipid metabolic process; GO:0006720,isoprenoid metabolic process; GO:0006721,t…	K15813 beta-amyrin synthase [EC:5.4.99.39] | (RefSeq) beta-amyrin synthase (A)
evm.TU.Chr4.2505	798	738	694	170	184	130	-2.17233	1.02821e-104	5.68017e-103	down	AB22G_ARATH RecName: Full=ABC transporter G family member 22; Short=ABC transporter ABCG.22; Short=AtABCG22; AltName: Full=White-brown complex homolog protein 23; Short=AtWBC23;	PF01061.27:ABC-2 type transporter	GO:0016021,integral component of membrane; GO:0016020,membrane; GO:0005524,ATP binding; GO:0042626,ATPase-coupled transmembrane transporter activity; GO:0009414,response to water deprivation; GO:0055085,transmembrane transport; GO:0010148,transpiration; GO:0000166,nucleotide binding; GO:0003674,molecular_function; GO:0005488,binding; GO:0017076,purine nucleotide binding; GO:0030554,adenyl nucleot…	K05681 ATP-binding cassette, subfamily G (WHITE), member 2 | (RefSeq) ABC transporter G family member 22 isoform X1 (A)
evm.TU.Chr4.773	935	863	796	2028	2035	1641	1.17092	4.14024e-104	2.25904e-102	up	KN14G_ARATH RecName: Full=Kinesin-like protein KIN-14G {ECO:0000305}; AltName: Full=Kinesin-like protein KatD {ECO:0000303|PubMed:10196470, ECO:0000303|PubMed:8492804};	PF00225.26:Kinesin motor domain	GO:0005737,cytoplasm; GO:0005874,microtubule; GO:0015630,microtubule cytoskeleton; GO:0005524,ATP binding; GO:0016887,ATP hydrolysis activity; GO:0008017,microtubule binding; GO:0003777,microtubule motor activity; GO:0007018,microtubule-based movement; GO:0007017,microtubule-based process; GO:0000166,nucleotide binding; GO:0003674,molecular_function; GO:0005488,binding; GO:0017076,purine nucleoti…	K10406 kinesin family member C2/C3 | (RefSeq) kinesin-like protein KIN-14I isoform X1 (A)
evm.TU.Chr3.1885	1507	1254	1140	474	450	379	-1.54446	6.40811e-103	3.45395e-101	down	PTR14_ARATH RecName: Full=Protein NRT1/ PTR FAMILY 7.3; Short=AtNPF7.3; AltName: Full=Nitrate transporter 1.5;	PF00854.24:POT family	GO:0016021,integral component of membrane; GO:0005886,plasma membrane; GO:0015112,nitrate transmembrane transporter activity; GO:0015386,potassium:proton antiporter activity; GO:0015293,symporter activity; GO:0010150,leaf senescence; GO:0015706,nitrate transmembrane transport; GO:0055075,potassium ion homeostasis; GO:1902600,proton transmembrane transport; GO:0010167,response to nitrate; GO:00036…	K14638 solute carrier family 15 (peptide/histidine transporter), member 3/4 | (RefSeq) protein NRT1/ PTR FAMILY 7.2 (A)
novel.956	1663	1462	1413	665	557	499	-1.36577	1.02261e-102	5.49512e-101	down	LTI65_ARATH RecName: Full=Low-temperature-induced 65 kDa protein; AltName: Full=Desiccation-responsive protein 29B;	PF07918.14:CAP160 repeat	GO:0009738,abscisic acid-activated signaling pathway; GO:0010150,leaf senescence; GO:0009737,response to abscisic acid; GO:0009409,response to cold; GO:0009651,response to salt stress; GO:0009414,response to water deprivation; GO:0007154,cell communication; GO:0007165,signal transduction; GO:0008150,biological_process; GO:0009719,response to endogenous stimulus; GO:0009725,response to hormone; GO…	--
evm.TU.Chr6.6196	587	581	494	1537	1430	1246	1.37702	2.5975e-102	1.3874e-100	up	RGP2_SOLTU RecName: Full=Probable UDP-arabinopyranose mutase 2 {ECO:0000305}; EC=5.4.99.30 {ECO:0000250|UniProtKB:Q8H8T0}; AltName: Full=Reversibly glycosylated polypeptide 2 {ECO:0000303|PubMed:10580281}; Short=RGP2 {ECO:0000303|PubMed:10580281}; AltName: Full=UDP-L-arabinose mutase 2 {ECO:0000305}; AltName: Full=UDP-glucose:protein transglucosylase 2 {ECO:0000303|PubMed:10580281}; Short=UPTG 2 …	PF03214.16:Reversibly glycosylated polypeptide	GO:0005829,cytosol; GO:0005576,extracellular region; GO:0005794,Golgi apparatus; GO:0009506,plasmodesma; GO:0052691,UDP-arabinopyranose mutase activity; GO:0071555,cell wall organization; GO:0030244,cellulose biosynthetic process; GO:0009832,plant-type cell wall biogenesis; GO:0006486,protein glycosylation; GO:0033356,UDP-L-arabinose metabolic process; GO:0003674,molecular_function; GO:0003824,ca…	K13379 reversibly glycosylated polypeptide / UDP-arabinopyranose mutase [EC:2.4.1.- 5.4.99.30] | (RefSeq) probable UDP-arabinopyranose mutase 2 (A)
evm.TU.Chr5.5612	807	689	684	160	153	149	-2.20068	5.44151e-102	2.89773e-100	down	STOX_BERWI RecName: Full=Tetrahydroberberine oxidase {ECO:0000303|PubMed:3402447}; Short=THB oxidase {ECO:0000305}; EC=1.3.3.8 {ECO:0000269|PubMed:21327819, ECO:0000269|PubMed:3402447}; AltName: Full=(S)-tetrahydroprotoberberine oxidase {ECO:0000303|PubMed:21327819}; Short=BwSTOX {ECO:0000303|PubMed:21327819}; Flags: Precursor;	PF01565.26:FAD binding domain	GO:0071949,FAD binding; GO:0050328,tetrahydroberberine oxidase activity; GO:0000166,nucleotide binding; GO:0003674,molecular_function; GO:0005488,binding; GO:0036094,small molecule binding; GO:0043167,ion binding; GO:0043168,anion binding; GO:0050660,flavin adenine dinucleotide binding; GO:0097159,organic cyclic compound binding; GO:1901265,nucleoside phosphate binding; GO:1901363,heterocyclic co…	K22395 cinnamyl-alcohol dehydrogenase [EC:1.1.1.195] | (RefSeq) berberine bridge enzyme-like 13 (A)
evm.TU.Chr2.2760	949	920	741	2114	2124	1722	1.22735	2.73975e-101	1.45027e-99	up	PLY20_ARATH RecName: Full=Probable pectate lyase 20; EC=4.2.2.2; Flags: Precursor;	PF00544.22:Pectate lyase	GO:0046872,metal ion binding; GO:0030570,pectate lyase activity; GO:0045490,pectin catabolic process; GO:0003674,molecular_function; GO:0005488,binding; GO:0043167,ion binding; GO:0043169,cation binding; GO:0003824,catalytic activity; GO:0016829,lyase activity; GO:0016835,carbon-oxygen lyase activity; GO:0016837,carbon-oxygen lyase activity, acting on polysaccharides; GO:0000272,polysaccharide ca…	K01728 pectate lyase [EC:4.2.2.2] | (RefSeq) probable pectate lyase 20 (A)
evm.TU.Chr6.5490	979	870	891	271	257	226	-1.82826	2.82623e-100	1.47404e-98	down	RLP6_ARATH RecName: Full=Receptor-like protein 6 {ECO:0000303|PubMed:18434605}; Short=AtRLP6 {ECO:0000303|PubMed:18434605}; Flags: Precursor;	PF13855.9:Leucine rich repeat	GO:0016021,integral component of membrane; GO:0005886,plasma membrane; GO:0005575,cellular_component; GO:0016020,membrane; GO:0031224,intrinsic component of membrane; GO:0110165,cellular anatomical entity; GO:0071944,cell periphery	K13466 EIX receptor 1/2 | (RefSeq) receptor-like protein EIX1 isoform X1 (A)
evm.TU.Chr2.131	737	647	592	142	131	123	-2.28167	1.06278e-99	5.49455e-98	down	MY123_ACTCC RecName: Full=Transcription factor MYB123 {ECO:0000305}; AltName: Full=Myb-related protein 123 {ECO:0000305}; Short=AcMYB123 {ECO:0000303|PubMed:30912865};	PF00249.34:Myb-like DNA-binding domain	GO:0005634,nucleus; GO:0003677,DNA binding; GO:0031542,positive regulation of anthocyanin biosynthetic process; GO:0045893,positive regulation of DNA-templated transcription; GO:0003674,molecular_function; GO:0003676,nucleic acid binding; GO:0005488,binding; GO:0097159,organic cyclic compound binding; GO:1901363,heterocyclic compound binding; GO:0008150,biological_process; GO:0008152,metabolic pr…	K09422 transcription factor MYB, plant | (RefSeq) transcription factor MYB123 (A)
evm.TU.Chr3.2080	564	539	507	1502	1445	1133	1.37195	1.95301e-99	1.00677e-97	up	FLZ2_ARATH RecName: Full=FCS-Like Zinc finger 2 {ECO:0000303|PubMed:24901469};	PF04570.17:zinc-finger of the FCS-type, C2-C2	GO:0019900,kinase binding; GO:0046872,metal ion binding; GO:0009749,response to glucose; GO:1905582,response to mannose; GO:0042594,response to starvation; GO:0009744,response to sucrose; GO:0003674,molecular_function; GO:0005488,binding; GO:0005515,protein binding; GO:0019899,enzyme binding; GO:0043167,ion binding; GO:0043169,cation binding; GO:0008150,biological_process; GO:0009743,response to …	--
evm.TU.Chr6.4089	1173	1032	947	2361	2206	1818	1.05228	3.04499e-99	1.56513e-97	up	AUX22_SOYBN RecName: Full=Auxin-induced protein AUX22;	PF02309.19:AUX/IAA family	GO:0005634,nucleus; GO:0009734,auxin-activated signaling pathway; GO:0006355,regulation of DNA-templated transcription; GO:0007154,cell communication; GO:0007165,signal transduction; GO:0008150,biological_process; GO:0009719,response to endogenous stimulus; GO:0009725,response to hormone; GO:0009733,response to auxin; GO:0009755,hormone-mediated signaling pathway; GO:0009987,cellular process; GO:…	K14484 auxin-responsive protein IAA | (RefSeq) LOW QUALITY PROTEIN: auxin-induced protein AUX22-like (A)
evm.TU.Chr2.102	662	582	564	1579	1486	1251	1.28928	5.32219e-99	2.71984e-97	up	ERECT_ARATH RecName: Full=LRR receptor-like serine/threonine-protein kinase ERECTA {ECO:0000303|PubMed:8624444}; EC=2.7.11.1; AltName: Full=Protein QUANTITATIVE RESISTANCE TO PLECTOSPHAERELLA 1; AltName: Full=Protein QUANTITATIVE RESISTANCE TO RALSTONIA SOLANACEARUM 1; AltName: Full=Protein TRANSPIRATION EFFICIENCY 1; Flags: Precursor;	PF00069.28:Protein kinase domain	GO:0016021,integral component of membrane; GO:0005739,mitochondrion; GO:0005886,plasma membrane; GO:0005524,ATP binding; GO:0042277,peptide binding; GO:0106310,protein serine kinase activity; GO:0004674,protein serine/threonine kinase activity; GO:0033612,receptor serine/threonine kinase binding; GO:0005102,signaling receptor binding; GO:0019199,transmembrane receptor protein kinase activity; GO:…	K20718 LRR receptor-like serine/threonine-protein kinase ERECTA [EC:2.7.11.1] | (RefSeq) LRR receptor-like serine/threonine-protein kinase ERECTA isoform X2 (A)
evm.TU.Chr3.3877	1402	1254	1106	2656	2539	2190	1.01035	3.01569e-98	1.52357e-96	up	E13B_WHEAT RecName: Full=Glucan endo-1,3-beta-glucosidase; EC=3.2.1.39; AltName: Full=(1->3)-beta-glucan endohydrolase; Short=(1->3)-beta-glucanase; AltName: Full=Beta-1,3-endoglucanase; Flags: Precursor;	PF00332.21:Glycosyl hydrolases family 17	GO:0046658,anchored component of plasma membrane; GO:0042973,glucan endo-1,3-beta-D-glucosidase activity; GO:0005975,carbohydrate metabolic process; GO:0006952,defense response; GO:0003674,molecular_function; GO:0003824,catalytic activity; GO:0004553,hydrolase activity, hydrolyzing O-glycosyl compounds; GO:0008422,beta-glucosidase activity; GO:0015926,glucosidase activity; GO:0016787,hydrolase ac…	K19891 glucan endo-1,3-beta-glucosidase 1/2/3 [EC:3.2.1.39] | (RefSeq) glucan endo-1,3-beta-glucosidase 2 (A)
evm.TU.Chr4.2823	1433	1172	1116	2742	2573	2133	1.03653	4.94763e-98	2.47843e-96	up	--	--	GO:0016021,integral component of membrane; GO:0005575,cellular_component; GO:0016020,membrane; GO:0031224,intrinsic component of membrane; GO:0110165,cellular anatomical entity	--
evm.TU.Chr2.3127	1216	1100	1089	423	401	337	-1.51974	2.35659e-97	1.17057e-95	down	HMDH1_GOSHI RecName: Full=3-hydroxy-3-methylglutaryl-coenzyme A reductase 1; Short=HMG-CoA reductase 1; EC=1.1.1.34;	PF00368.21:Hydroxymethylglutaryl-coenzyme A reductase	GO:0005789,endoplasmic reticulum membrane; GO:0016021,integral component of membrane; GO:0031966,mitochondrial membrane; GO:0005778,peroxisomal membrane; GO:0042170,plastid membrane; GO:0004420,hydroxymethylglutaryl-CoA reductase (NADPH) activity; GO:0015936,coenzyme A metabolic process; GO:0008299,isoprenoid biosynthetic process; GO:0016126,sterol biosynthetic process; GO:0003674,molecular_funct…	K00021 hydroxymethylglutaryl-CoA reductase (NADPH) [EC:1.1.1.34] | (RefSeq) 3-hydroxy-3-methylglutaryl-coenzyme A reductase 1 (A)
evm.TU.Chr3.3800	1115	941	971	329	250	262	-1.81278	5.292e-95	2.55703e-93	down	ZAT11_ARATH RecName: Full=Zinc finger protein ZAT11;	PF13912.9:C2H2-type zinc finger	GO:0005634,nucleus; GO:0003700,DNA-binding transcription factor activity; GO:0046872,metal ion binding; GO:0000976,transcription cis-regulatory region binding; GO:0071289,cellular response to nickel ion; GO:2000280,regulation of root development; GO:0006355,regulation of DNA-templated transcription; GO:0010200,response to chitin; GO:0003674,molecular_function; GO:0140110,transcription regulator a…	--
evm.TU.Chr6.2187	614	572	561	1520	1450	1208	1.29052	1.15033e-94	5.52813e-93	up	GMGT1_CYATE RecName: Full=Galactomannan galactosyltransferase 1; EC=2.4.1.-;	PF05637.15:galactosyl transferase GMA12/MNN10 family	GO:0000139,Golgi membrane; GO:0016021,integral component of membrane; GO:0016757,glycosyltransferase activity; GO:0071555,cell wall organization; GO:0003674,molecular_function; GO:0003824,catalytic activity; GO:0016740,transferase activity; GO:0008150,biological_process; GO:0009987,cellular process; GO:0016043,cellular component organization; GO:0045229,external encapsulating structure organizati…	K08238 xyloglucan 6-xylosyltransferase [EC:2.4.2.39] | (RefSeq) probable xyloglucan 6-xylosyltransferase 5 (A)
evm.TU.Chr3.4335	1030	938	879	2156	2100	1636	1.0809	1.79886e-93	8.43893e-92	up	PPME1_ARATH RecName: Full=Pectinesterase PPME1; Short=AtPPME1 {ECO:0000303|PubMed:16564517}; Short=PE PPME1; EC=3.1.1.11 {ECO:0000305|PubMed:16564517}; AltName: Full=Pectin methylesterase 9; Short=AtPME9; AltName: Full=Pectin methylesterase PPME1; AltName: Full=Protein POLLEN SPECIFIC PME 1; Flags: Precursor;	PF01095.22:Pectinesterase	GO:0005783,endoplasmic reticulum; GO:0005576,extracellular region; GO:0005794,Golgi apparatus; GO:0009505,plant-type cell wall; GO:0090406,pollen tube; GO:0045330,aspartyl esterase activity; GO:0052689,carboxylic ester hydrolase activity; GO:0030599,pectinesterase activity; GO:0042545,cell wall modification; GO:0050829,defense response to Gram-negative bacterium; GO:0045490,pectin catabolic proce…	K01051 pectinesterase [EC:3.1.1.11] | (RefSeq) pectinesterase PPME1 (A)
evm.TU.Chr2.3557	606	538	511	1511	1336	1161	1.30949	3.27533e-92	1.50861e-90	up	RGI1_ARATH RecName: Full=LRR receptor-like serine/threonine-protein kinase RGI1 {ECO:0000303|PubMed:27229312}; EC=2.7.11.1 {ECO:0000255|PROSITE-ProRule:PRU00159}; AltName: Full=Protein RECEPTOR OF RGF1 4 {ECO:0000303|PubMed:27229311}; AltName: Full=Protein RGF1 INSENSITIVE 1 {ECO:0000303|PubMed:27229312}; AltName: Full=Protein ROOT CLAVATA-HOMOLOG1 2 {ECO:0000303|Ref.1, ECO:0000312|EMBL:CAD79350.…	PF13855.9:Leucine rich repeat	GO:0016021,integral component of membrane; GO:0005886,plasma membrane; GO:0005524,ATP binding; GO:0042277,peptide binding; GO:0001653,peptide receptor activity; GO:0106310,protein serine kinase activity; GO:0004674,protein serine/threonine kinase activity; GO:0010074,maintenance of meristem identity; GO:0010078,maintenance of root meristem identity; GO:0006468,protein phosphorylation; GO:2000280,…	K13415 protein brassinosteroid insensitive 1 [EC:2.7.10.1 2.7.11.1] | (RefSeq) systemin receptor SR160 (A)
evm.TU.Chr5.6160	1230	1035	979	2542	2211	2063	1.10903	4.2978e-92	1.97443e-90	up	OLEE1_BETPN RecName: Full=Olee1-like protein; Flags: Precursor;	PF01190.20:Pollen protein Ole e 1 like	GO:0005615,extracellular space; GO:0005575,cellular_component; GO:0005576,extracellular region; GO:0110165,cellular anatomical entity	--
evm.TU.Chr5.4287	748	653	622	173	161	140	-2.05856	1.19603e-91	5.46631e-90	down	--	PF11145.11:Protein of unknown function (DUF2921)	GO:0016021,integral component of membrane; GO:0005575,cellular_component; GO:0016020,membrane; GO:0031224,intrinsic component of membrane; GO:0110165,cellular anatomical entity	--
evm.TU.Chr7.5445	1174	1112	1002	2430	2454	1850	1.06535	1.22116e-91	5.56681e-90	up	NANA_ARATH RecName: Full=Aspartic proteinase NANA, chloroplast {ECO:0000303|PubMed:22987884}; EC=3.4.23.- {ECO:0000269|PubMed:22987884}; Flags: Precursor;	PF14543.9:Xylanase inhibitor N-terminal	GO:0009507,chloroplast; GO:0005576,extracellular region; GO:0004190,aspartic-type endopeptidase activity; GO:0005975,carbohydrate metabolic process; GO:0010019,chloroplast-nucleus signaling pathway; GO:0007623,circadian rhythm; GO:0006508,proteolysis; GO:0009744,response to sucrose; GO:0003674,molecular_function; GO:0003824,catalytic activity; GO:0004175,endopeptidase activity; GO:0008233,peptida…	K22683 aspartyl protease family protein [EC:3.4.23.-] | (RefSeq) aspartyl protease family protein 2 (A)
evm.TU.Chr1.3930	1899	1782	1708	876	856	650	-1.14804	2.08044e-90	9.29279e-89	down	HTH_ARATH RecName: Full=Protein HOTHEAD; AltName: Full=Protein ADHESION OF CALYX EDGES; Flags: Precursor;	PF05199.16:GMC oxidoreductase	GO:0005576,extracellular region; GO:0050660,flavin adenine dinucleotide binding; GO:0046593,mandelonitrile lyase activity; GO:0016614,oxidoreductase activity, acting on CH-OH group of donors; GO:0007267,cell-cell signaling; GO:0009553,embryo sac development; GO:0010430,fatty acid omega-oxidation; GO:0000166,nucleotide binding; GO:0003674,molecular_function; GO:0005488,binding; GO:0036094,small mo…	K08248 (R)-mandelonitrile lyase [EC:4.1.2.10] | (RefSeq) (R)-mandelonitrile lyase 1 isoform X2 (A)
evm.TU.Chr4.3289	1284	1261	1178	485	432	416	-1.44731	7.13534e-90	3.17917e-88	down	--	PF07676.15:WD40-like Beta Propeller Repeat	--	--
evm.TU.Chr4.254	1100	1041	907	2414	2119	1732	1.07006	2.50168e-88	1.09808e-86	up	CDR1_ARATH RecName: Full=Aspartic proteinase CDR1; EC=3.4.23.-; AltName: Full=Protein CONSTITUTIVE DISEASE RESISTANCE 1; Flags: Precursor;	PF14543.9:Xylanase inhibitor N-terminal	GO:0048046,apoplast; GO:0005576,extracellular region; GO:0004190,aspartic-type endopeptidase activity; GO:0042742,defense response to bacterium; GO:0006508,proteolysis; GO:0010310,regulation of hydrogen peroxide metabolic process; GO:0010337,regulation of salicylic acid metabolic process; GO:0003674,molecular_function; GO:0003824,catalytic activity; GO:0004175,endopeptidase activity; GO:0008233,p…	K22683 aspartyl protease family protein [EC:3.4.23.-] | (RefSeq) protein ASPARTIC PROTEASE IN GUARD CELL 1 (A)
evm.TU.Chr6.5173	1051	907	893	2087	2000	1647	1.04179	3.58705e-88	1.56673e-86	up	POLR1_ARATH RecName: Full=Retrovirus-related Pol polyprotein from transposon RE1; AltName: Full=Retro element 1 {ECO:0000303|PubMed:10689195}; Short=AtRE1 {ECO:0000303|PubMed:10689195}; Includes: RecName: Full=Protease RE1; EC=3.4.23.-; Includes: RecName: Full=Reverse transcriptase RE1; EC=2.7.7.49; Includes: RecName: Full=Endonuclease RE1;	PF07727.17:Reverse transcriptase (RNA-dependent DNA polymerase)	GO:0004190,aspartic-type endopeptidase activity; GO:0004519,endonuclease activity; GO:0046872,metal ion binding; GO:0003676,nucleic acid binding; GO:0003964,RNA-directed DNA polymerase activity; GO:0015074,DNA integration; GO:0006310,DNA recombination; GO:0006508,proteolysis; GO:0003674,molecular_function; GO:0003824,catalytic activity; GO:0004175,endopeptidase activity; GO:0008233,peptidase acti…	K16292 KDEL-tailed cysteine endopeptidase [EC:3.4.22.-] | (RefSeq) uncharacterized protein LOC112176750 isoform X1 (A)
evm.TU.Chr5.6661	1346	1227	1251	542	468	414	-1.39431	7.5939e-88	3.30055e-86	down	CRK25_ARATH RecName: Full=Cysteine-rich receptor-like protein kinase 25; Short=Cysteine-rich RLK25; EC=2.7.11.-; Flags: Precursor;	PF01657.20:Salt stress response/antifungal	GO:0016021,integral component of membrane; GO:0005886,plasma membrane; GO:0005524,ATP binding; GO:0106310,protein serine kinase activity; GO:0004674,protein serine/threonine kinase activity; GO:0042742,defense response to bacterium; GO:0006468,protein phosphorylation; GO:0000166,nucleotide binding; GO:0003674,molecular_function; GO:0005488,binding; GO:0017076,purine nucleotide binding; GO:0030554…	--
evm.TU.Chr2.1038	551	502	445	1477	1249	1071	1.37377	1.43154e-87	6.19158e-86	up	--	--	--	--
evm.TU.Chr5.4717	840	782	728	259	212	188	-1.80258	3.18493e-87	1.37417e-85	down	KI104_MEDTR RecName: Full=Kunitz type trypsin inhibitor 104 {ECO:0000303|PubMed:23662629}; Flags: Precursor;	PF00197.21:Trypsin and protease inhibitor	GO:0048046,apoplast; GO:0005615,extracellular space; GO:0004867,serine-type endopeptidase inhibitor activity; GO:0036377,arbuscular mycorrhizal association; GO:0009610,response to symbiotic fungus; GO:0003674,molecular_function; GO:0004857,enzyme inhibitor activity; GO:0004866,endopeptidase inhibitor activity; GO:0030234,enzyme regulator activity; GO:0030414,peptidase inhibitor activity; GO:00611…	--
evm.TU.Chr1.3543	914	848	760	1911	1863	1474	1.08997	3.33353e-87	1.43479e-85	up	RBS1_MESCR RecName: Full=Ribulose bisphosphate carboxylase small subunit, chloroplastic 1 {ECO:0000255|HAMAP-Rule:MF_00860}; Short=RuBisCO small subunit 1 {ECO:0000255|HAMAP-Rule:MF_00860}; Flags: Precursor;	PF00101.23:Ribulose bisphosphate carboxylase, small chain	GO:0009507,chloroplast; GO:0009853,photorespiration; GO:0019253,reductive pentose-phosphate cycle; GO:0008150,biological_process; GO:0008152,metabolic process; GO:0009987,cellular process; GO:0043094,cellular metabolic compound salvage; GO:0044237,cellular metabolic process; GO:0005975,carbohydrate metabolic process; GO:0009058,biosynthetic process; GO:0015977,carbon fixation; GO:0015979,photosyn…	K01602 ribulose-bisphosphate carboxylase small chain [EC:4.1.1.39] | (RefSeq) ribulose bisphosphate carboxylase small chain 1, chloroplastic isoform X1 (A)
evm.TU.Chr5.6090	565	525	561	108	104	75	-2.49774	6.22788e-87	2.66118e-85	down	PCP14_ARATH RecName: Full=Precursor of CEP14 {ECO:0000303|PubMed:24179096}; Short=PCEP14 {ECO:0000303|PubMed:24179096}; Contains: RecName: Full=C-terminally encoded peptide 14 {ECO:0000303|PubMed:24179096}; Short=CEP14 {ECO:0000303|PubMed:24179096}; Flags: Precursor;	--	GO:0048046,apoplast; GO:0005179,hormone activity; GO:0006995,cellular response to nitrogen starvation; GO:1902025,nitrate import; GO:2000280,regulation of root development; GO:0010037,response to carbon dioxide; GO:0006970,response to osmotic stress; GO:0003674,molecular_function; GO:0005102,signaling receptor binding; GO:0005488,binding; GO:0005515,protein binding; GO:0030545,signaling receptor …	--
evm.TU.Chr7.5134	905	795	758	279	247	203	-1.72104	1.37695e-86	5.85551e-85	down	ATL11_ARATH RecName: Full=RING-H2 finger protein ATL11; EC=2.3.2.27 {ECO:0000305}; AltName: Full=RING-type E3 ubiquitin transferase ATL11 {ECO:0000305}; Flags: Precursor;	PF13639.9:Ring finger domain	GO:0016021,integral component of membrane; GO:0046872,metal ion binding; GO:0016740,transferase activity; GO:0016567,protein ubiquitination; GO:0003674,molecular_function; GO:0005488,binding; GO:0043167,ion binding; GO:0043169,cation binding; GO:0003824,catalytic activity; GO:0006807,nitrogen compound metabolic process; GO:0008150,biological_process; GO:0008152,metabolic process; GO:0019538,prote…	K10664 E3 ubiquitin-protein ligase ATL6/9/15/31/42/55 [EC:2.3.2.27] | (RefSeq) RING-H2 finger protein ATL34 (A)
evm.TU.Chr3.3117	1088	1052	920	2189	2061	1768	1.01051	2.03775e-86	8.64482e-85	up	BAG6_ARATH RecName: Full=BAG family molecular chaperone regulator 6 {ECO:0000303|Ref.3}; AltName: Full=Bcl-2-associated athanogene 6 {ECO:0000303|Ref.3}; AltName: Full=CaM-binding protein 1 {ECO:0000303|PubMed:16003391}; Contains: RecName: Full=Cleaved BAG6 {ECO:0000303|PubMed:26739014};	PF02179.19:BAG domain	GO:0009506,plasmodesma; GO:0005516,calmodulin binding; GO:0051087,chaperone binding; GO:0006914,autophagy; GO:0050832,defense response to fungus; GO:0012502,induction of programmed cell death; GO:0010508,positive regulation of autophagy; GO:0006457,protein folding; GO:0009408,response to heat; GO:0010228,vegetative to reproductive phase transition of meristem; GO:0003674,molecular_function; GO:00…	--
evm.TU.Chr6.5714	778	729	666	223	204	147	-1.8913	1.88811e-85	7.91532e-84	down	CSLH1_ORYSJ RecName: Full=Cellulose synthase-like protein H1; EC=2.4.1.-; AltName: Full=OsCslH1;	PF03552.17:Cellulose synthase	GO:0000139,Golgi membrane; GO:0016021,integral component of membrane; GO:0005886,plasma membrane; GO:0016760,cellulose synthase (UDP-forming) activity; GO:0051753,mannan synthase activity; GO:0071555,cell wall organization; GO:0030244,cellulose biosynthetic process; GO:0009833,plant-type primary cell wall biogenesis; GO:0003674,molecular_function; GO:0003824,catalytic activity; GO:0008194,UDP-gly…	K10999 cellulose synthase A [EC:2.4.1.12] | (RefSeq) cellulose synthase A catalytic subunit 3 [UDP-forming] (A)
evm.TU.Chr1.3298	144	144	107	618	620	528	2.19882	2.03892e-85	8.50734e-84	up	PLY5_ARATH RecName: Full=Probable pectate lyase 5; EC=4.2.2.2; Flags: Precursor;	PF00544.22:Pectate lyase	GO:0005739,mitochondrion; GO:0046872,metal ion binding; GO:0030570,pectate lyase activity; GO:0045490,pectin catabolic process; GO:0003674,molecular_function; GO:0005488,binding; GO:0043167,ion binding; GO:0043169,cation binding; GO:0003824,catalytic activity; GO:0016829,lyase activity; GO:0016835,carbon-oxygen lyase activity; GO:0016837,carbon-oxygen lyase activity, acting on polysaccharides; GO…	K01728 pectate lyase [EC:4.2.2.2] | (RefSeq) probable pectate lyase 5 (A)
evm.TU.Chr5.3171	824	832	694	1817	1753	1493	1.14261	4.85834e-85	2.01763e-83	up	Y5162_ARATH RecName: Full=Uncharacterized protein At5g41620;	--	GO:0009507,chloroplast; GO:0005575,cellular_component; GO:0005622,intracellular anatomical structure; GO:0005737,cytoplasm; GO:0009536,plastid; GO:0043226,organelle; GO:0043227,membrane-bounded organelle; GO:0043229,intracellular organelle; GO:0043231,intracellular membrane-bounded organelle; GO:0110165,cellular anatomical entity	--
evm.TU.Chr1.3212	349	342	295	1003	960	855	1.55204	2.57673e-84	1.06263e-82	up	LHT2_ARATH RecName: Full=Lysine histidine transporter 2; Short=AtLHT2; AltName: Full=Amino acid transporter-like protein 2;	PF01490.21:Transmembrane amino acid transporter protein	GO:0016021,integral component of membrane; GO:0016020,membrane; GO:0005886,plasma membrane; GO:0015172,acidic amino acid transmembrane transporter activity; GO:0015171,amino acid transmembrane transporter activity; GO:0015293,symporter activity; GO:0003333,amino acid transmembrane transport; GO:0003674,molecular_function; GO:0005215,transporter activity; GO:0005342,organic acid transmembrane tran…	K24917 amino acid permease | (RefSeq) amino acid permease 6 (A)
evm.TU.Chr1.1998	1551	1379	1372	670	630	475	-1.24787	1.34737e-83	5.48002e-82	down	STP13_ARATH RecName: Full=Sugar transport protein 13; AltName: Full=Hexose transporter 13; AltName: Full=Multicopy suppressor of snf4 deficiency protein 1;	PF00083.27:Sugar (and other) transporter	GO:0016021,integral component of membrane; GO:0005886,plasma membrane; GO:0009506,plasmodesma; GO:0009536,plastid; GO:0009679,hexose:proton symporter activity; GO:0005358,high-affinity glucose:proton symporter activity; GO:0015145,monosaccharide transmembrane transporter activity; GO:0015749,monosaccharide transmembrane transport; GO:0009737,response to abscisic acid; GO:0009651,response to salt …	K24193 MFS transporter, SP family, sugar:H+ symporter | (RefSeq) sugar transport protein 13 (A)
evm.TU.Chr6.862	495	442	400	1233	1142	942	1.34431	1.15757e-82	4.67589e-81	up	--	PF12146.11:Serine aminopeptidase, S33	GO:0030600,feruloyl esterase activity; GO:0003674,molecular_function; GO:0003824,catalytic activity; GO:0016787,hydrolase activity; GO:0016788,hydrolase activity, acting on ester bonds; GO:0052689,carboxylic ester hydrolase activity	K06889 uncharacterized protein | (RefSeq) uncharacterized protein LOC112170326 (A)
evm.TU.Chr3.1406	367	307	257	1002	964	776	1.59453	2.2495e-82	9.066e-81	up	--	PF07690.19:Major Facilitator Superfamily	GO:0016021,integral component of membrane; GO:0022857,transmembrane transporter activity; GO:0003674,molecular_function; GO:0005215,transporter activity; GO:0005575,cellular_component; GO:0016020,membrane; GO:0031224,intrinsic component of membrane; GO:0110165,cellular anatomical entity	--
evm.TU.Chr6.906	2004	2031	1894	999	938	795	-1.08701	4.30941e-82	1.72893e-80	down	--	PF05553.14:Cotton fibre expressed protein	GO:0016021,integral component of membrane; GO:0005575,cellular_component; GO:0016020,membrane; GO:0031224,intrinsic component of membrane; GO:0110165,cellular anatomical entity	--
evm.TU.Chr7.467	1437	1319	1133	582	523	456	-1.2812	1.69565e-81	6.77229e-80	down	Y1743_ARATH RecName: Full=Probable LRR receptor-like serine/threonine-protein kinase At1g74360; EC=2.7.11.1; Flags: Precursor;	PF00069.28:Protein kinase domain	GO:0016021,integral component of membrane; GO:0031966,mitochondrial membrane; GO:0005739,mitochondrion; GO:0005886,plasma membrane; GO:0005524,ATP binding; GO:0106310,protein serine kinase activity; GO:0004674,protein serine/threonine kinase activity; GO:0002215,defense response to nematode; GO:0009825,multidimensional cell growth; GO:0006468,protein phosphorylation; GO:0009845,seed germination; …	K13415 protein brassinosteroid insensitive 1 [EC:2.7.10.1 2.7.11.1] | (RefSeq) systemin receptor SR160 (A)
evm.TU.Chr3.2072	634	543	517	1418	1309	1163	1.23596	6.05204e-81	2.4063e-79	up	CUCM1_CUCME RecName: Full=Cucumisin {ECO:0000303|PubMed:7806492}; EC=3.4.21.25 {ECO:0000305|PubMed:7806492}; AltName: Allergen=Cuc m 1 {ECO:0000303|PubMed:12801320}; Flags: Precursor;	PF00082.25:Subtilase family	GO:0005576,extracellular region; GO:0004252,serine-type endopeptidase activity; GO:0006508,proteolysis; GO:0003674,molecular_function; GO:0003824,catalytic activity; GO:0004175,endopeptidase activity; GO:0008233,peptidase activity; GO:0008236,serine-type peptidase activity; GO:0016787,hydrolase activity; GO:0017171,serine hydrolase activity; GO:0140096,catalytic activity, acting on a protein; GO:…	--
evm.TU.Chr6.4713	1214	1041	969	434	379	356	-1.42633	1.67791e-80	6.64162e-79	down	LOX31_SOLTU RecName: Full=Linoleate 13S-lipoxygenase 3-1, chloroplastic; EC=1.13.11.12; Flags: Precursor;	PF00305.22:Lipoxygenase	GO:0009570,chloroplast stroma; GO:0009534,chloroplast thylakoid; GO:0016165,linoleate 13S-lipoxygenase activity; GO:0046872,metal ion binding; GO:0016702,oxidoreductase activity, acting on single donors with incorporation of molecular oxygen, incorporation of two atoms of oxygen; GO:0006633,fatty acid biosynthetic process; GO:0034440,lipid oxidation; GO:0031408,oxylipin biosynthetic process; GO:0…	K00454 lipoxygenase [EC:1.13.11.12] | (RefSeq) linoleate 13S-lipoxygenase 3-1, chloroplastic (A)
evm.TU.Chr3.3874	692	674	583	1556	1569	1212	1.18639	1.93846e-79	7.60504e-78	up	ALL10_OLEEU RecName: Full=Major pollen allergen Ole e 10; AltName: Allergen=Ole e 10; Flags: Precursor;	PF07983.16:X8 domain	GO:0031225,anchored component of membrane; GO:0031410,cytoplasmic vesicle; GO:0005575,cellular_component; GO:0016020,membrane; GO:0031224,intrinsic component of membrane; GO:0110165,cellular anatomical entity; GO:0005622,intracellular anatomical structure; GO:0005737,cytoplasm; GO:0031982,vesicle; GO:0043226,organelle; GO:0043227,membrane-bounded organelle; GO:0043229,intracellular organelle; GO:…	K19891 glucan endo-1,3-beta-glucosidase 1/2/3 [EC:3.2.1.39] | (RefSeq) glucan endo-1,3-beta-glucosidase 1 (A)
evm.TU.Chr3.3726	688	589	562	156	164	130	-1.99536	4.55491e-79	1.77132e-77	down	KCS19_ARATH RecName: Full=3-ketoacyl-CoA synthase 19 {ECO:0000303|PubMed:18465198}; Short=KCS-19 {ECO:0000303|PubMed:18465198}; EC=2.3.1.199 {ECO:0000305}; AltName: Full=Very long-chain fatty acid condensing enzyme 19 {ECO:0000303|PubMed:18465198}; Short=VLCFA condensing enzyme 19 {ECO:0000303|PubMed:18465198};	PF08392.15:FAE1/Type III polyketide synthase-like protein	GO:0016021,integral component of membrane; GO:0102756,very-long-chain 3-ketoacyl-CoA synthase activity; GO:0006633,fatty acid biosynthetic process; GO:0009409,response to cold; GO:0009416,response to light stimulus; GO:0003674,molecular_function; GO:0003824,catalytic activity; GO:0016740,transferase activity; GO:0016746,acyltransferase activity; GO:0016747,acyltransferase activity, transferring g…	K15397 3-ketoacyl-CoA synthase [EC:2.3.1.199] | (RefSeq) 3-ketoacyl-CoA synthase 19 (A)
evm.TU.Chr4.2087	910	1007	916	2187	2204	1823	1.16442	1.15938e-78	4.47914e-77	up	AB34G_ARATH RecName: Full=ABC transporter G family member 34; Short=ABC transporter ABCG.34; Short=AtABCG34; AltName: Full=Pleiotropic drug resistance protein 6;	PF01061.27:ABC-2 type transporter	GO:0016021,integral component of membrane; GO:0005886,plasma membrane; GO:0140359,ABC-type transporter activity; GO:0005524,ATP binding; GO:0003674,molecular_function; GO:0005215,transporter activity; GO:0015399,primary active transmembrane transporter activity; GO:0022804,active transmembrane transporter activity; GO:0022857,transmembrane transporter activity; GO:0042626,ATPase-coupled transmemb…	K05681 ATP-binding cassette, subfamily G (WHITE), member 2 | (RefSeq) ABC transporter G family member 22 isoform X4 (A)
evm.TU.Chr2.5564	2321	2048	1888	1085	980	934	-1.02228	1.34135e-78	5.17091e-77	down	BXL5_ARATH RecName: Full=Probable beta-D-xylosidase 5; Short=AtBXL5; EC=3.2.1.-; Flags: Precursor;	PF01915.25:Glycosyl hydrolase family 3 C-terminal domain	GO:0005576,extracellular region; GO:0046556,alpha-L-arabinofuranosidase activity; GO:0009044,xylan 1,4-beta-xylosidase activity; GO:0031222,arabinan catabolic process; GO:0045493,xylan catabolic process; GO:0003674,molecular_function; GO:0003824,catalytic activity; GO:0004553,hydrolase activity, hydrolyzing O-glycosyl compounds; GO:0016787,hydrolase activity; GO:0016798,hydrolase activity, acting…	K15920 xylan 1,4-beta-xylosidase [EC:3.2.1.37] | (RefSeq) probable beta-D-xylosidase 5 (A)
evm.TU.Chr6.4626	1669	1487	1380	771	699	546	-1.13861	1.35515e-78	5.21277e-77	down	APM1_ARATH RecName: Full=Aminopeptidase M1; EC=3.4.11.2; AltName: Full=Alpha-aminoacylpeptide hydrolase;	PF01433.23:Peptidase family M1 domain	GO:0005737,cytoplasm; GO:0005829,cytosol; GO:0005783,endoplasmic reticulum; GO:0005886,plasma membrane; GO:0004177,aminopeptidase activity; GO:0070006,metalloaminopeptidase activity; GO:0010013,N-1-naphthylphthalamic acid binding; GO:0042277,peptide binding; GO:0008270,zinc ion binding; GO:0009926,auxin polar transport; GO:0043171,peptide catabolic process; GO:0006508,proteolysis; GO:0003674,mole…	K08776 puromycin-sensitive aminopeptidase [EC:3.4.11.14] | (RefSeq) aminopeptidase M1 isoform X1 (A)
evm.TU.Chr2.6076	551	522	489	1302	1253	1040	1.2358	3.0311e-78	1.16092e-76	up	BGA13_ARATH RecName: Full=Beta-galactosidase 13; Short=Lactase 13; EC=3.2.1.23; Flags: Precursor;	PF01301.22:Glycosyl hydrolases family 35	GO:0048046,apoplast; GO:0005773,vacuole; GO:0004565,beta-galactosidase activity; GO:0030246,carbohydrate binding; GO:0005975,carbohydrate metabolic process; GO:0003674,molecular_function; GO:0003824,catalytic activity; GO:0004553,hydrolase activity, hydrolyzing O-glycosyl compounds; GO:0015925,galactosidase activity; GO:0016787,hydrolase activity; GO:0016798,hydrolase activity, acting on glycosyl…	K12309 beta-galactosidase [EC:3.2.1.23] | (RefSeq) beta-galactosidase 17 (A)
novel.2485	1073	1028	925	427	378	293	-1.43299	1.27422e-77	4.8385e-76	down	LRK41_ARATH RecName: Full=L-type lectin-domain containing receptor kinase IV.1; Short=Arabidopsis thaliana lectin-receptor kinase e; Short=AthlecRK-e; Short=LecRK-IV.1; EC=2.7.11.1; AltName: Full=Lectin Receptor Kinase 1; Flags: Precursor;	PF00139.22:Legume lectin domain	GO:0005783,endoplasmic reticulum; GO:0016021,integral component of membrane; GO:0005886,plasma membrane; GO:0005524,ATP binding; GO:0030246,carbohydrate binding; GO:0106310,protein serine kinase activity; GO:0004675,transmembrane receptor protein serine/threonine kinase activity; GO:0042742,defense response to bacterium; GO:0002229,defense response to oomycetes; GO:0006468,protein phosphorylation…	K13416 brassinosteroid insensitive 1-associated receptor kinase 1 [EC:2.7.10.1 2.7.11.1] | (RefSeq) BRASSINOSTEROID INSENSITIVE 1-associated receptor kinase 1 (A)
evm.TU.Chr5.3844	1271	1042	934	2526	2199	1857	1.05434	1.30306e-77	4.93744e-76	up	RHA2A_ARATH RecName: Full=E3 ubiquitin-protein ligase RHA2A {ECO:0000305}; EC=2.3.2.27; AltName: Full=RING-H2 finger A2a {ECO:0000303|PubMed:9781696}; AltName: Full=RING-H2 zinc finger protein RHA2a {ECO:0000305}; AltName: Full=RING-type E3 ubiquitin transferase RHA2A {ECO:0000305};	PF13639.9:Ring finger domain	GO:0005737,cytoplasm; GO:0005634,nucleus; GO:0046872,metal ion binding; GO:0061630,ubiquitin protein ligase activity; GO:0004842,ubiquitin-protein transferase activity; GO:0009738,abscisic acid-activated signaling pathway; GO:0009789,positive regulation of abscisic acid-activated signaling pathway; GO:0016567,protein ubiquitination; GO:0047484,regulation of response to osmotic stress; GO:0009651,…	K16282 E3 ubiquitin-protein ligase RHA2 [EC:2.3.2.27] | (RefSeq) E3 ubiquitin-protein ligase RHA2B (A)
evm.TU.Chr3.720	757	634	543	1597	1569	1231	1.22084	2.61387e-77	9.86207e-76	up	PGLR2_PLAAC RecName: Full=Exopolygalacturonase; EC=3.2.1.67 {ECO:0000269|PubMed:15208603}; AltName: Full=Pollen allergen Pla a 2 {ECO:0000303|PubMed:15208603, ECO:0000303|PubMed:17177673, ECO:0000303|Ref.2}; AltName: Allergen=Pla a 2.0101 {ECO:0000305}; Flags: Precursor; Fragment;	PF00295.20:Glycosyl hydrolases family 28	GO:0005783,endoplasmic reticulum; GO:0005576,extracellular region; GO:0005794,Golgi apparatus; GO:0043667,pollen wall; GO:0031982,vesicle; GO:0047911,galacturan 1,4-alpha-galacturonidase activity; GO:0019863,IgE binding; GO:0004650,polygalacturonase activity; GO:0071555,cell wall organization; GO:0045490,pectin catabolic process; GO:0009555,pollen development; GO:0009846,pollen germination; GO:00…	K01213 galacturan 1,4-alpha-galacturonidase [EC:3.2.1.67] | (RefSeq) polygalacturonase (A)
evm.TU.Chr7.4711	608	567	516	152	133	116	-2.04297	7.49144e-77	2.8205e-75	down	MIK2_ARATH RecName: Full=MDIS1-interacting receptor like kinase 2 {ECO:0000303|PubMed:26863186}; Short=AtMIK2 {ECO:0000303|PubMed:26863186}; AltName: Full=Probable LRR receptor-like serine/threonine-protein kinase At4g08850; EC=2.7.11.1 {ECO:0000305}; Flags: Precursor;	PF13855.9:Leucine rich repeat	GO:0016021,integral component of membrane; GO:0005886,plasma membrane; GO:0009506,plasmodesma; GO:0090406,pollen tube; GO:0005524,ATP binding; GO:0106310,protein serine kinase activity; GO:0004674,protein serine/threonine kinase activity; GO:0009755,hormone-mediated signaling pathway; GO:0010183,pollen tube guidance; GO:0006468,protein phosphorylation; GO:0000166,nucleotide binding; GO:0003674,mo…	K13415 protein brassinosteroid insensitive 1 [EC:2.7.10.1 2.7.11.1] | (RefSeq) systemin receptor SR160 (A)
evm.TU.Chr4.94	1375	1120	1061	2727	2290	2099	1.03744	9.181e-77	3.44929e-75	up	--	--	--	--
evm.TU.Chr4.318	1920	1807	1689	925	774	761	-1.10333	1.1024e-76	4.12422e-75	down	--	--	--	--
evm.TU.Chr1.1260	274	240	231	831	753	669	1.6318	3.26176e-76	1.21006e-74	up	GLT3_CROSA RecName: Full=Crocetin glucosyltransferase 3; EC=2.4.1.271;	PF00201.21:UDP-glucoronosyl and UDP-glucosyl transferase	GO:0008194,UDP-glycosyltransferase activity; GO:0016117,carotenoid biosynthetic process; GO:0003674,molecular_function; GO:0003824,catalytic activity; GO:0016740,transferase activity; GO:0016757,glycosyltransferase activity; GO:0006629,lipid metabolic process; GO:0006720,isoprenoid metabolic process; GO:0006721,terpenoid metabolic process; GO:0008150,biological_process; GO:0008152,metabolic proce…	K23260 scopoletin glucosyltransferase [EC:2.4.1.128] | (RefSeq) scopoletin glucosyltransferase (A)
evm.TU.Chr4.1115	800	750	676	254	229	202	-1.6661	3.60321e-76	1.33394e-74	down	FLOT4_MEDTR RecName: Full=Flotillin-like protein 4;	PF01145.28:SPFH domain / Band 7 family	GO:0016324,apical plasma membrane; GO:0005901,caveola; GO:0005886,plasma membrane; GO:0009877,nodulation; GO:0008150,biological_process; GO:0009653,anatomical structure morphogenesis; GO:0032502,developmental process; GO:0048646,anatomical structure formation involved in morphogenesis; GO:0048856,anatomical structure development; GO:0005575,cellular_component; GO:0016020,membrane; GO:0045177,apic…	K07192 flotillin | (RefSeq) flotillin-like protein 4 (A)
evm.TU.Chr6.5056	573	541	538	134	123	117	-2.10974	2.02772e-75	7.46007e-74	down	BAMS_BETPL RecName: Full=Beta-amyrin synthase; EC=5.4.99.39;	PF13243.9:Squalene-hopene cyclase C-terminal domain	GO:0005811,lipid droplet; GO:0042300,beta-amyrin synthase activity; GO:0019745,pentacyclic triterpenoid biosynthetic process; GO:0003674,molecular_function; GO:0003824,catalytic activity; GO:0016853,isomerase activity; GO:0016866,intramolecular transferase activity; GO:0031559,oxidosqualene cyclase activity; GO:0006629,lipid metabolic process; GO:0006720,isoprenoid metabolic process; GO:0006721,t…	K15813 beta-amyrin synthase [EC:5.4.99.39] | (RefSeq) beta-amyrin synthase (A)
evm.TU.Chr1.4007	589	537	482	1320	1240	1036	1.19534	8.99035e-75	3.29392e-73	up	PLY_LILLO RecName: Full=Pectate lyase; EC=4.2.2.2; Flags: Precursor;	PF00544.22:Pectate lyase	GO:0046872,metal ion binding; GO:0030570,pectate lyase activity; GO:0045490,pectin catabolic process; GO:0003674,molecular_function; GO:0005488,binding; GO:0043167,ion binding; GO:0043169,cation binding; GO:0003824,catalytic activity; GO:0016829,lyase activity; GO:0016835,carbon-oxygen lyase activity; GO:0016837,carbon-oxygen lyase activity, acting on polysaccharides; GO:0000272,polysaccharide ca…	K01728 pectate lyase [EC:4.2.2.2] | (RefSeq) pectate lyase (A)
evm.TU.Chr1.3126	943	893	784	325	318	267	-1.49065	9.85226e-75	3.60227e-73	down	MT127_ARATH RecName: Full=Probable methyltransferase At1g27930; EC=2.1.1.- {ECO:0000305};	PF04669.16:Polysaccharide biosynthesis	GO:0005768,endosome; GO:0005794,Golgi apparatus; GO:0005797,Golgi medial cisterna; GO:0000139,Golgi membrane; GO:0016021,integral component of membrane; GO:0005634,nucleus; GO:0005802,trans-Golgi network; GO:0030775,glucuronoxylan 4-O-methyltransferase activity; GO:0009827,plant-type cell wall modification; GO:0009834,plant-type secondary cell wall biogenesis; GO:0006479,protein methylation; GO:0…	K18801 glucuronoxylan 4-O-methyltransferase [EC:2.1.1.112] | (RefSeq) glucuronoxylan 4-O-methyltransferase 1 (A)
evm.TU.Chr5.4389	1157	1172	1056	474	436	402	-1.33339	1.76721e-73	6.34372e-72	down	--	PF04937.18:Protein of unknown function (DUF 659)	GO:0003676,nucleic acid binding; GO:0046983,protein dimerization activity; GO:0004523,RNA-DNA hybrid ribonuclease activity; GO:0003674,molecular_function; GO:0005488,binding; GO:0097159,organic cyclic compound binding; GO:1901363,heterocyclic compound binding; GO:0005515,protein binding; GO:0003824,catalytic activity; GO:0004518,nuclease activity; GO:0004519,endonuclease activity; GO:0004521,endo…	--
novel.943	409	393	377	69	55	47	-2.75612	2.02354e-73	7.24918e-72	down	CHIL2_HUMLU RecName: Full=Chalcone isomerase-like protein 2 {ECO:0000303|PubMed:29760092}; Short=HlCHIL2 {ECO:0000303|PubMed:29760092}; EC=5.5.1.6 {ECO:0000250|UniProtKB:Q8VZW3};	PF02431.18:Chalcone-flavanone isomerase	GO:0005737,cytoplasm; GO:0045430,chalcone isomerase activity; GO:0009813,flavonoid biosynthetic process; GO:0003674,molecular_function; GO:0003824,catalytic activity; GO:0016853,isomerase activity; GO:0016872,intramolecular lyase activity; GO:0008150,biological_process; GO:0008152,metabolic process; GO:0009058,biosynthetic process; GO:0009812,flavonoid metabolic process; GO:0071704,organic substa…	K01859 chalcone isomerase [EC:5.5.1.6] | (RefSeq) probable chalcone--flavonone isomerase 3 (A)
evm.TU.Chr2.6139	1232	1034	989	460	447	371	-1.31288	5.74449e-73	2.04964e-71	down	GUN9_ARATH RecName: Full=Endoglucanase 9; EC=3.2.1.4; AltName: Full=Cellulase 3; Short=AtCEL3; AltName: Full=Endo-1,4-beta glucanase 9; Flags: Precursor;	PF00759.22:Glycosyl hydrolase family 9	GO:0005576,extracellular region; GO:0005794,Golgi apparatus; GO:0009505,plant-type cell wall; GO:0009506,plasmodesma; GO:0008810,cellulase activity; GO:0071555,cell wall organization; GO:0030245,cellulose catabolic process; GO:0003674,molecular_function; GO:0003824,catalytic activity; GO:0004553,hydrolase activity, hydrolyzing O-glycosyl compounds; GO:0016787,hydrolase activity; GO:0016798,hydrol…	K01179 endoglucanase [EC:3.2.1.4] | (RefSeq) endoglucanase 9 (A)
evm.TU.Chr7.1166	1053	1008	834	398	349	293	-1.44323	9.84146e-73	3.49737e-71	down	GDL57_ARATH RecName: Full=GDSL esterase/lipase At3g48460; EC=3.1.1.-; AltName: Full=Extracellular lipase At3g48460; Flags: Precursor;	PF00657.25:GDSL-like Lipase/Acylhydrolase	GO:0005576,extracellular region; GO:0008126,acetylesterase activity; GO:0006631,fatty acid metabolic process; GO:0016042,lipid catabolic process; GO:0003674,molecular_function; GO:0003824,catalytic activity; GO:0016787,hydrolase activity; GO:0016788,hydrolase activity, acting on ester bonds; GO:0034338,short-chain carboxylesterase activity; GO:0052689,carboxylic ester hydrolase activity; GO:00060…	--
evm.TU.Chr6.1123	547	551	474	1295	1209	1062	1.2167	5.67667e-72	1.99731e-70	up	BRH1_ARATH RecName: Full=Brassinosteroid-responsive RING protein 1 {ECO:0000303|PubMed:12012249};	PF13639.9:Ring finger domain	GO:0016021,integral component of membrane; GO:0061630,ubiquitin protein ligase activity; GO:0008270,zinc ion binding; GO:0009742,brassinosteroid mediated signaling pathway; GO:0016567,protein ubiquitination; GO:1901371,regulation of leaf morphogenesis; GO:1905421,regulation of plant organ morphogenesis; GO:0009741,response to brassinosteroid; GO:0010200,response to chitin; GO:0003674,molecular_fu…	K16281 RING-H2 zinc finger protein RHA1 | (RefSeq) probable E3 ubiquitin-protein ligase RHA4A (A)
evm.TU.Chr1.2896	1294	1199	1167	593	497	438	-1.22942	1.30165e-71	4.57072e-70	down	AB11B_ARATH RecName: Full=ABC transporter B family member 11; Short=ABC transporter ABCB.11; Short=AtABCB11; AltName: Full=Multidrug resistance protein 8; AltName: Full=P-glycoprotein 11;	PF00664.26:ABC transporter transmembrane region	GO:0005576,extracellular region; GO:0016021,integral component of membrane; GO:0005886,plasma membrane; GO:0009506,plasmodesma; GO:0140359,ABC-type transporter activity; GO:0005524,ATP binding; GO:0042626,ATPase-coupled transmembrane transporter activity; GO:0055085,transmembrane transport; GO:0003674,molecular_function; GO:0005215,transporter activity; GO:0015399,primary active transmembrane tra…	K05658 ATP-binding cassette, subfamily B (MDR/TAP), member 1 [EC:7.6.2.2] | (RefSeq) ABC transporter B family member 4 (A)
evm.TU.Chr1.3472	1252	1083	1013	523	414	367	-1.32776	2.05066e-70	7.03373e-69	down	--	--	--	--
evm.TU.Chr3.4854	300	244	252	821	788	657	1.54392	6.51586e-70	2.21777e-68	up	IQD21_ARATH RecName: Full=Protein IQ-DOMAIN 21 {ECO:0000303|PubMed:16368012}; Short=AtIQD21 {ECO:0000303|PubMed:16368012}; AltName: Full=Protein GROWTH CONTROLLED BY ABSCISIC ACID 2 {ECO:0000303|PubMed:11429606}; AltName: Full=Protein GUARD CELL ASSOCIATED 2 {ECO:0000303|PubMed:10963598};	PF13178.9:Protein of unknown function (DUF4005)	GO:0005737,cytoplasm; GO:0005856,cytoskeleton; GO:0005634,nucleus; GO:0005886,plasma membrane; GO:0005516,calmodulin binding; GO:0009738,abscisic acid-activated signaling pathway; GO:0055074,calcium ion homeostasis; GO:0019722,calcium-mediated signaling; GO:0071244,cellular response to carbon dioxide; GO:0090333,regulation of stomatal closure; GO:0009737,response to abscisic acid; GO:0009409,resp…	--
evm.TU.Chr1.37	1598	1435	1276	721	711	551	-1.08568	2.95273e-69	9.95452e-68	down	AOX3_SOYBN RecName: Full=Alternative oxidase 3, mitochondrial; EC=1.10.3.11; Flags: Precursor;	PF01786.20:Alternative oxidase	GO:0016021,integral component of membrane; GO:0005743,mitochondrial inner membrane; GO:0005739,mitochondrion; GO:0070469,respirasome; GO:0009916,alternative oxidase activity; GO:0046872,metal ion binding; GO:0102721,ubiquinol:oxygen oxidoreductase activity; GO:0010230,alternative respiration; GO:0003674,molecular_function; GO:0003824,catalytic activity; GO:0016491,oxidoreductase activity; GO:0016…	K17893 ubiquinol oxidase [EC:1.10.3.11] | (RefSeq) alternative oxidase 3, mitochondrial (A)
novel.1065	68	56	68	442	383	317	2.60086	2.77453e-68	9.19641e-67	up	--	--	GO:0016021,integral component of membrane; GO:0005575,cellular_component; GO:0016020,membrane; GO:0031224,intrinsic component of membrane; GO:0110165,cellular anatomical entity	--
evm.TU.Chr1.312	1131	1060	1048	467	450	396	-1.26926	4.72998e-68	1.56486e-66	down	PTR3_ARATH RecName: Full=Protein NRT1/ PTR FAMILY 5.2; Short=AtNPF5.2; AltName: Full=Peptide transporter PTR3-A; Short=AtPTR3;	PF00854.24:POT family	GO:0016021,integral component of membrane; GO:0071916,dipeptide transmembrane transporter activity; GO:0042937,tripeptide transmembrane transporter activity; GO:0042742,defense response to bacterium; GO:0042938,dipeptide transport; GO:0042538,hyperosmotic salinity response; GO:0009737,response to abscisic acid; GO:0080052,response to histidine; GO:0009753,response to jasmonic acid; GO:0043201,res…	K14638 solute carrier family 15 (peptide/histidine transporter), member 3/4 | (RefSeq) protein NRT1/ PTR FAMILY 8.3 isoform X2 (A)
evm.TU.Chr5.2552	167	163	124	620	618	450	1.92574	6.16857e-67	2.02195e-65	up	NFD4_ARATH RecName: Full=Protein NUCLEAR FUSION DEFECTIVE 4 {ECO:0000303|PubMed:16698901};	PF06813.16:Nodulin-like	GO:0016021,integral component of membrane; GO:0016020,membrane; GO:0005739,mitochondrion; GO:0000741,karyogamy; GO:0010197,polar nucleus fusion; GO:0009651,response to salt stress; GO:0006996,organelle organization; GO:0006997,nucleus organization; GO:0008150,biological_process; GO:0009987,cellular process; GO:0016043,cellular component organization; GO:0048284,organelle fusion; GO:0071840,cellul…	--
evm.TU.Chr1.2626	772	726	730	270	229	220	-1.59937	1.05066e-66	3.42487e-65	down	E13B_HEVBR RecName: Full=Glucan endo-1,3-beta-glucosidase, basic vacuolar isoform {ECO:0000305}; EC=3.2.1.39 {ECO:0000269|Ref.3}; AltName: Full=(1->3)-beta-glucan endohydrolase {ECO:0000305}; Short=(1->3)-beta-glucanase {ECO:0000305}; AltName: Full=Beta-1,3-endoglucanase {ECO:0000305}; AltName: Allergen=Hev b 2 {ECO:0000303|PubMed:25700348}; Contains: RecName: Full=Glucan endo-1,3-beta-glucosidas…	PF00332.21:Glycosyl hydrolases family 17	GO:0005773,vacuole; GO:0042973,glucan endo-1,3-beta-D-glucosidase activity; GO:0005975,carbohydrate metabolic process; GO:0006952,defense response; GO:0003674,molecular_function; GO:0003824,catalytic activity; GO:0004553,hydrolase activity, hydrolyzing O-glycosyl compounds; GO:0008422,beta-glucosidase activity; GO:0015926,glucosidase activity; GO:0016787,hydrolase activity; GO:0016798,hydrolase a…	K19891 glucan endo-1,3-beta-glucosidase 1/2/3 [EC:3.2.1.39] | (RefSeq) glucan endo-1,3-beta-glucosidase 2 (A)
novel.370	880	730	719	1668	1555	1336	1.00458	7.19549e-66	2.31155e-64	up	POLR1_ARATH RecName: Full=Retrovirus-related Pol polyprotein from transposon RE1; AltName: Full=Retro element 1 {ECO:0000303|PubMed:10689195}; Short=AtRE1 {ECO:0000303|PubMed:10689195}; Includes: RecName: Full=Protease RE1; EC=3.4.23.-; Includes: RecName: Full=Reverse transcriptase RE1; EC=2.7.7.49; Includes: RecName: Full=Endonuclease RE1;	PF07727.17:Reverse transcriptase (RNA-dependent DNA polymerase)	GO:0004190,aspartic-type endopeptidase activity; GO:0004519,endonuclease activity; GO:0046872,metal ion binding; GO:0003676,nucleic acid binding; GO:0003964,RNA-directed DNA polymerase activity; GO:0015074,DNA integration; GO:0006310,DNA recombination; GO:0006508,proteolysis; GO:0003674,molecular_function; GO:0003824,catalytic activity; GO:0004175,endopeptidase activity; GO:0008233,peptidase acti…	K16292 KDEL-tailed cysteine endopeptidase [EC:3.4.22.-] | (RefSeq) uncharacterized protein LOC112176750 isoform X1 (A)
evm.TU.Chr3.4441	1628	1432	1377	751	736	639	-1.02533	7.84776e-66	2.51199e-64	down	PME2_CITSI RecName: Full=Pectinesterase 2; Short=PE 2; EC=3.1.1.11; AltName: Full=Pectin methylesterase; Flags: Precursor;	PF01095.22:Pectinesterase	GO:0005576,extracellular region; GO:0045330,aspartyl esterase activity; GO:0004857,enzyme inhibitor activity; GO:0030599,pectinesterase activity; GO:0042545,cell wall modification; GO:0045490,pectin catabolic process; GO:0003674,molecular_function; GO:0003824,catalytic activity; GO:0016787,hydrolase activity; GO:0016788,hydrolase activity, acting on ester bonds; GO:0030234,enzyme regulator activi…	K01051 pectinesterase [EC:3.1.1.11] | (RefSeq) pectinesterase 2 (A)
evm.TU.Chr1.4019	1313	1205	1171	603	546	494	-1.13298	7.99173e-66	2.55347e-64	down	PTR19_ARATH RecName: Full=Protein NRT1/ PTR FAMILY 4.6; Short=AtNPF4.6; AltName: Full=Nitrate transporter 1.2; AltName: Full=Nitrate transporter NTL1; AltName: Full=Protein ABA-IMPORTING TRANSPORTER 1;	PF00854.24:POT family	GO:0016021,integral component of membrane; GO:0005886,plasma membrane; GO:0090440,abscisic acid transmembrane transporter activity; GO:0015293,symporter activity; GO:0080168,abscisic acid transport; GO:0042128,nitrate assimilation; GO:0010119,regulation of stomatal movement; GO:0009624,response to nematode; GO:0003674,molecular_function; GO:0005215,transporter activity; GO:0005319,lipid transport…	K14638 solute carrier family 15 (peptide/histidine transporter), member 3/4 | (RefSeq) protein NRT1/ PTR FAMILY 4.5 (A)
evm.TU.Chr6.6970	105	101	85	518	436	362	2.20699	1.87127e-65	5.95748e-64	up	RIR2_TOBAC RecName: Full=Ribonucleoside-diphosphate reductase small chain; EC=1.17.4.1; AltName: Full=Ribonucleoside-diphosphate reductase R2 subunit; AltName: Full=Ribonucleotide reductase small subunit;	PF00268.24:Ribonucleotide reductase, small chain	GO:0005737,cytoplasm; GO:0046872,metal ion binding; GO:0004748,ribonucleoside-diphosphate reductase activity, thioredoxin disulfide as acceptor; GO:0009263,deoxyribonucleotide biosynthetic process; GO:0006260,DNA replication; GO:0003674,molecular_function; GO:0005488,binding; GO:0043167,ion binding; GO:0043169,cation binding; GO:0003824,catalytic activity; GO:0016491,oxidoreductase activity; GO:0…	K10808 ribonucleoside-diphosphate reductase subunit M2 [EC:1.17.4.1] | (RefSeq) ribonucleoside-diphosphate reductase small chain (A)
evm.TU.Chr6.6839	590	544	466	1266	1170	1025	1.14952	3.38769e-65	1.07467e-63	up	--	PF06679.15:Protein of unknown function (DUF1180)	--	--
evm.TU.Chr1.2878	884	808	718	1740	1716	1294	1.01043	4.25579e-65	1.34764e-63	up	PME28_ARATH RecName: Full=Putative pectinesterase/pectinesterase inhibitor 28; Includes: RecName: Full=Pectinesterase inhibitor 28; AltName: Full=Pectin methylesterase inhibitor 28; Includes: RecName: Full=Pectinesterase 28; Short=PE 28; EC=3.1.1.11; AltName: Full=Pectin methylesterase 28; Short=AtPME28;	PF01095.22:Pectinesterase	GO:0016021,integral component of membrane; GO:0045330,aspartyl esterase activity; GO:0030599,pectinesterase activity; GO:0046910,pectinesterase inhibitor activity; GO:0042545,cell wall modification; GO:0045490,pectin catabolic process; GO:0003674,molecular_function; GO:0003824,catalytic activity; GO:0016787,hydrolase activity; GO:0016788,hydrolase activity, acting on ester bonds; GO:0052689,carbo…	K01051 pectinesterase [EC:3.1.1.11] | (RefSeq) pectinesterase (A)
evm.TU.Chr5.2375	448	394	344	78	77	63	-2.40704	8.99011e-65	2.83165e-63	down	C82A3_SOYBN RecName: Full=Cytochrome P450 82A3; EC=1.14.-.-; AltName: Full=Cytochrome P450 CP6;	PF00067.25:Cytochrome P450	GO:0016020,membrane; GO:0020037,heme binding; GO:0005506,iron ion binding; GO:0004497,monooxygenase activity; GO:0016705,oxidoreductase activity, acting on paired donors, with incorporation or reduction of molecular oxygen; GO:0098542,defense response to other organism; GO:0003674,molecular_function; GO:0005488,binding; GO:0046906,tetrapyrrole binding; GO:0097159,organic cyclic compound binding; …	K17961 trimethyltridecatetraene/dimethylnonatriene synthase [EC:1.14.14.58 1.14.14.59] | (RefSeq) dimethylnonatriene synthase (A)
evm.TU.Chr1.4462	564	478	436	120	129	103	-2.03238	1.04821e-64	3.29572e-63	down	GALUR_FRAAN RecName: Full=D-galacturonate reductase; Short=FaGalUR; EC=1.1.1.365; AltName: Full=Aldo-keto reductase 2;	PF00248.24:Aldo/keto reductase family	GO:0102098,D-galacturonate reductase activity; GO:0019853,L-ascorbic acid biosynthetic process; GO:0003674,molecular_function; GO:0003824,catalytic activity; GO:0016491,oxidoreductase activity; GO:0016614,oxidoreductase activity, acting on CH-OH group of donors; GO:0016616,oxidoreductase activity, acting on the CH-OH group of donors, NAD or NADP as acceptor; GO:0005975,carbohydrate metabolic proc…	K19642 D-galacturonate reductase [EC:1.1.1.365] | (RefSeq) D-galacturonate reductase (A)
evm.TU.Chr1.3218	652	645	541	1393	1397	1091	1.11128	1.54857e-64	4.8603e-63	up	--	PF12796.10:Ankyrin repeats (3 copies)	--	--
evm.TU.Chr1.893	501	444	395	110	105	80	-2.14953	1.62476e-64	5.09043e-63	down	HTH_ARATH RecName: Full=Protein HOTHEAD; AltName: Full=Protein ADHESION OF CALYX EDGES; Flags: Precursor;	PF05199.16:GMC oxidoreductase	GO:0005576,extracellular region; GO:0050660,flavin adenine dinucleotide binding; GO:0046593,mandelonitrile lyase activity; GO:0016614,oxidoreductase activity, acting on CH-OH group of donors; GO:0007267,cell-cell signaling; GO:0009553,embryo sac development; GO:0010430,fatty acid omega-oxidation; GO:0000166,nucleotide binding; GO:0003674,molecular_function; GO:0005488,binding; GO:0036094,small mo…	K08248 (R)-mandelonitrile lyase [EC:4.1.2.10] | (RefSeq) (R)-mandelonitrile lyase 1 (A)
evm.TU.Chr1.2973	585	545	500	1298	1161	1007	1.12179	2.20437e-64	6.89421e-63	up	--	--	GO:0016021,integral component of membrane; GO:0005575,cellular_component; GO:0016020,membrane; GO:0031224,intrinsic component of membrane; GO:0110165,cellular anatomical entity	--
evm.TU.Chr2.1020	1080	939	960	389	414	352	-1.33091	3.01795e-64	9.40551e-63	down	DFRA_MALDO RecName: Full=Bifunctional dihydroflavonol 4-reductase/flavanone 4-reductase; AltName: Full=Dihydroflavonol 4-reductase; Short=DFR; EC=1.1.1.219 {ECO:0000269|PubMed:12667486}; AltName: Full=Dihydrokaempferol 4-reductase; AltName: Full=Flavanone 4-reductase; Short=FNR; EC=1.1.1.234 {ECO:0000269|PubMed:12667486};	PF01370.24:NAD dependent epimerase/dehydratase family	GO:0045552,dihydrokaempferol 4-reductase activity; GO:0047890,flavanone 4-reductase activity; GO:0009813,flavonoid biosynthetic process; GO:0003674,molecular_function; GO:0003824,catalytic activity; GO:0016491,oxidoreductase activity; GO:0016614,oxidoreductase activity, acting on CH-OH group of donors; GO:0016616,oxidoreductase activity, acting on the CH-OH group of donors, NAD or NADP as accepto…	K13082 bifunctional dihydroflavonol 4-reductase/flavanone 4-reductase [EC:1.1.1.219 1.1.1.234] | (RefSeq) bifunctional dihydroflavonol 4-reductase/flavanone 4-reductase (A)
evm.TU.Chr2.5833	740	606	544	1474	1338	1171	1.11322	3.56563e-64	1.10734e-62	up	--	PF00168.33:C2 domain	GO:0006952,defense response; GO:0006950,response to stress; GO:0008150,biological_process; GO:0050896,response to stimulus	--
evm.TU.Chr7.2139	45	36	33	336	298	272	3.0276	1.08947e-63	3.37165e-62	up	--	--	--	--
evm.TU.Chr3.2619	366	332	297	947	824	727	1.36216	3.08499e-63	9.48113e-62	up	FLA10_ARATH RecName: Full=Fasciclin-like arabinogalactan protein 10; Flags: Precursor;	PF02469.25:Fasciclin domain	GO:0031225,anchored component of membrane; GO:0046658,anchored component of plasma membrane; GO:0005829,cytosol; GO:0005886,plasma membrane; GO:0099503,secretory vesicle; GO:0005575,cellular_component; GO:0016020,membrane; GO:0031224,intrinsic component of membrane; GO:0110165,cellular anatomical entity; GO:0031226,intrinsic component of plasma membrane; GO:0071944,cell periphery; GO:0005622,intr…	--
evm.TU.Chr2.1593	356	341	314	901	862	728	1.33482	4.98122e-63	1.52297e-61	up	FLS_MALDO RecName: Full=Flavonol synthase/flavanone 3-hydroxylase; Short=FLS; EC=1.14.11.9 {ECO:0000250|UniProtKB:Q7XZQ6}; EC=1.14.20.6 {ECO:0000250|UniProtKB:Q7XZQ6};	PF03171.23:2OG-Fe(II) oxygenase superfamily	GO:0005737,cytoplasm; GO:0045431,flavonol synthase activity; GO:0031418,L-ascorbic acid binding; GO:0046872,metal ion binding; GO:0045486,naringenin 3-dioxygenase activity; GO:0003674,molecular_function; GO:0003824,catalytic activity; GO:0016491,oxidoreductase activity; GO:0016705,oxidoreductase activity, acting on paired donors, with incorporation or reduction of molecular oxygen; GO:0016706,2-o…	K05278 flavonol synthase [EC:1.14.20.6] | (RefSeq) flavonol synthase/flavanone 3-hydroxylase (A)
evm.TU.Chr7.301	699	603	610	219	191	183	-1.65382	1.08796e-62	3.31493e-61	down	GLT2_ARATH RecName: Full=Germin-like protein subfamily T member 2; Flags: Precursor;	PF00190.25:Cupin	GO:0048046,apoplast; GO:0030145,manganese ion binding; GO:0003674,molecular_function; GO:0005488,binding; GO:0043167,ion binding; GO:0043169,cation binding; GO:0046872,metal ion binding; GO:0046914,transition metal ion binding; GO:0005575,cellular_component; GO:0005576,extracellular region; GO:0110165,cellular anatomical entity	--
evm.TU.Chr6.5430	1087	996	953	494	422	353	-1.22797	1.84111e-62	5.59048e-61	down	AIR3_ARATH RecName: Full=Subtilisin-like protease SBT5.3; EC=3.4.21.-; AltName: Full=Auxin-induced in root cultures protein 3; AltName: Full=Subtilase subfamily 5 member 3; Short=AtSBT5.3; AltName: Full=Subtilisin-like protease AIR3; Flags: Precursor;	PF00082.25:Subtilase family	GO:0005576,extracellular region; GO:0004252,serine-type endopeptidase activity; GO:0010102,lateral root morphogenesis; GO:0006508,proteolysis; GO:0009733,response to auxin; GO:0003674,molecular_function; GO:0003824,catalytic activity; GO:0004175,endopeptidase activity; GO:0008233,peptidase activity; GO:0008236,serine-type peptidase activity; GO:0016787,hydrolase activity; GO:0017171,serine hydrol…	--
evm.TU.Chr1.3858	549	438	447	1273	1201	884	1.25662	6.95123e-62	2.09636e-60	up	NDRP1_ARATH RecName: Full=Nodulin-related protein 1 {ECO:0000303|PubMed:20016941}; Short=AtNRP1 {ECO:0000303|PubMed:20016941}; AltName: Full=RPS2-interacting protein 11 {ECO:0000303|Ref.5};	--	GO:0005829,cytosol; GO:0005739,mitochondrion; GO:0009738,abscisic acid-activated signaling pathway; GO:0006952,defense response; GO:1900426,positive regulation of defense response to bacterium; GO:0010115,regulation of abscisic acid biosynthetic process; GO:0009617,response to bacterium; GO:0009409,response to cold; GO:0009408,response to heat; GO:0009651,response to salt stress; GO:0007154,cell …	--
evm.TU.Chr3.3871	398	335	347	957	893	750	1.30075	1.24568e-61	3.72505e-60	up	--	--	--	--
evm.TU.Chr5.5284	582	545	484	1251	1205	947	1.11093	1.90597e-61	5.69e-60	up	XB34_ORYSJ RecName: Full=Probable E3 ubiquitin-protein ligase XBOS34; EC=2.3.2.27; AltName: Full=Ankyrin repeat domain and RING finger-containing protein XBOS34; AltName: Full=RING-type E3 ubiquitin transferase XBOS34; AltName: Full=XB3 protein homolog 4;	PF13920.9:Zinc finger, C3HC4 type (RING finger)	GO:0046872,metal ion binding; GO:0016740,transferase activity; GO:0044260,cellular macromolecule metabolic process; GO:0016567,protein ubiquitination; GO:0003674,molecular_function; GO:0005488,binding; GO:0043167,ion binding; GO:0043169,cation binding; GO:0003824,catalytic activity; GO:0008150,biological_process; GO:0008152,metabolic process; GO:0009987,cellular process; GO:0043170,macromolecule …	--
evm.TU.Chr7.430	782	737	663	1639	1456	1185	1.00242	2.11191e-61	6.27311e-60	up	TRL12_ORYSJ RecName: Full=Thioredoxin-like 1-2, chloroplastic; AltName: Full=Lilium-type thioredoxin 1-2; Flags: Precursor;	PF00085.23:Thioredoxin	GO:0009507,chloroplast; GO:0045454,cell redox homeostasis; GO:0008150,biological_process; GO:0009987,cellular process; GO:0019725,cellular homeostasis; GO:0042592,homeostatic process; GO:0050789,regulation of biological process; GO:0050794,regulation of cellular process; GO:0065007,biological regulation; GO:0065008,regulation of biological quality; GO:0005575,cellular_component; GO:0005622,intrac…	K03671 thioredoxin 1 | (RefSeq) thioredoxin H-type (A)
evm.TU.Chr3.4778	742	681	666	270	252	203	-1.49574	4.28921e-61	1.26979e-59	down	Y5248_ARATH RecName: Full=G-type lectin S-receptor-like serine/threonine-protein kinase At5g24080; EC=2.7.11.1; Flags: Precursor;	PF00069.28:Protein kinase domain	GO:0016021,integral component of membrane; GO:0005886,plasma membrane; GO:0005524,ATP binding; GO:0005516,calmodulin binding; GO:0030246,carbohydrate binding; GO:0106310,protein serine kinase activity; GO:0004674,protein serine/threonine kinase activity; GO:0031625,ubiquitin protein ligase binding; GO:0006468,protein phosphorylation; GO:0048544,recognition of pollen; GO:0000166,nucleotide binding…	K13418 somatic embryogenesis receptor kinase 1 [EC:2.7.10.1 2.7.11.1] | (RefSeq) somatic embryogenesis receptor kinase 2 (A)
evm.TU.Chr4.604	216	179	178	619	620	525	1.65922	5.92069e-61	1.74986e-59	up	CDR1_ARATH RecName: Full=Aspartic proteinase CDR1; EC=3.4.23.-; AltName: Full=Protein CONSTITUTIVE DISEASE RESISTANCE 1; Flags: Precursor;	PF14543.9:Xylanase inhibitor N-terminal	GO:0048046,apoplast; GO:0005576,extracellular region; GO:0004190,aspartic-type endopeptidase activity; GO:0042742,defense response to bacterium; GO:0006508,proteolysis; GO:0010310,regulation of hydrogen peroxide metabolic process; GO:0010337,regulation of salicylic acid metabolic process; GO:0003674,molecular_function; GO:0003824,catalytic activity; GO:0004175,endopeptidase activity; GO:0008233,p…	K22683 aspartyl protease family protein [EC:3.4.23.-] | (RefSeq) aspartyl protease family protein 2 (A)
evm.TU.Chr1.355	882	768	744	345	302	261	-1.36539	3.11061e-60	9.08738e-59	down	PHO1_ARATH RecName: Full=Phosphate transporter PHO1 {ECO:0000303|PubMed:11971143}; AltName: Full=Protein PHO1 {ECO:0000303|PubMed:11971143}; Short=AtPHO1 {ECO:0000303|PubMed:11971143};	PF03124.17:EXS family	GO:0005737,cytoplasm; GO:0005789,endoplasmic reticulum membrane; GO:0005794,Golgi apparatus; GO:0000139,Golgi membrane; GO:0016021,integral component of membrane; GO:0005886,plasma membrane; GO:0005802,trans-Golgi network; GO:0000822,inositol hexakisphosphate binding; GO:0015114,phosphate ion transmembrane transporter activity; GO:0016036,cellular response to phosphate starvation; GO:0048016,inos…	K24195 xenotropic and polytropic retrovirus receptor 1 | (RefSeq) phosphate transporter PHO1 (A)
evm.TU.Chr5.4432	284	272	234	839	704	611	1.47883	4.31592e-60	1.25879e-58	up	--	--	--	--
evm.TU.Chr1.4315	655	627	567	1364	1293	1045	1.03353	5.04028e-60	1.46764e-58	up	PEK12_ARATH RecName: Full=Proline-rich receptor-like protein kinase PERK12; EC=2.7.11.1; AltName: Full=Proline-rich extensin-like receptor kinase 12; Short=AtPERK12; AltName: Full=Protein INFLORESCENCE GROWTH INHIBITOR 1;	PF07714.20:Protein tyrosine and serine/threonine kinase	GO:0016021,integral component of membrane; GO:0005886,plasma membrane; GO:0005524,ATP binding; GO:0106310,protein serine kinase activity; GO:0004674,protein serine/threonine kinase activity; GO:0032502,developmental process; GO:0006468,protein phosphorylation; GO:0000166,nucleotide binding; GO:0003674,molecular_function; GO:0005488,binding; GO:0017076,purine nucleotide binding; GO:0030554,adenyl …	K13430 serine/threonine-protein kinase PBS1 [EC:2.7.11.1] | (RefSeq) serine/threonine-protein kinase PBS1 (A)
evm.TU.Chr1.1427	294	277	264	823	741	614	1.41396	6.14262e-60	1.77985e-58	up	Y3804_ARATH RecName: Full=Probably inactive leucine-rich repeat receptor-like protein kinase At3g28040; Flags: Precursor;	PF13855.9:Leucine rich repeat	GO:0016021,integral component of membrane; GO:0005886,plasma membrane; GO:0005524,ATP binding; GO:0004672,protein kinase activity; GO:0006468,protein phosphorylation; GO:0000166,nucleotide binding; GO:0003674,molecular_function; GO:0005488,binding; GO:0017076,purine nucleotide binding; GO:0030554,adenyl nucleotide binding; GO:0032553,ribonucleotide binding; GO:0032555,purine ribonucleotide bindin…	K13416 brassinosteroid insensitive 1-associated receptor kinase 1 [EC:2.7.10.1 2.7.11.1] | (RefSeq) BRASSINOSTEROID INSENSITIVE 1-associated receptor kinase 1 (A)
evm.TU.Chr6.1272	684	679	593	1412	1442	1113	1.05235	1.38659e-59	3.99162e-58	up	--	--	--	--
evm.TU.Chr2.3636	1236	1186	1121	545	552	487	-1.12599	2.08602e-59	5.98566e-58	down	CPR1_ARATH RecName: Full=F-box protein CPR1; AltName: Full=Protein CONSTITUTIVE EXPRESSER OF PR GENES 1; AltName: Full=Protein CONSTITUTIVE EXPRESSER OF PR GENES 30 {ECO:0000303|PubMed:19682297};	PF07734.16:F-box associated	GO:0005737,cytoplasm; GO:0005634,nucleus; GO:0031348,negative regulation of defense response; GO:0042177,negative regulation of protein catabolic process; GO:0009626,plant-type hypersensitive response; GO:0016567,protein ubiquitination; GO:0006950,response to stress; GO:0006952,defense response; GO:0008150,biological_process; GO:0031347,regulation of defense response; GO:0048519,negative regulati…	--
evm.TU.Chr5.5609	1553	1545	1517	706	781	594	-1.11873	2.77569e-59	7.93891e-58	down	STOX_BERWI RecName: Full=Tetrahydroberberine oxidase {ECO:0000303|PubMed:3402447}; Short=THB oxidase {ECO:0000305}; EC=1.3.3.8 {ECO:0000269|PubMed:21327819, ECO:0000269|PubMed:3402447}; AltName: Full=(S)-tetrahydroprotoberberine oxidase {ECO:0000303|PubMed:21327819}; Short=BwSTOX {ECO:0000303|PubMed:21327819}; Flags: Precursor;	PF01565.26:FAD binding domain	GO:0071949,FAD binding; GO:0050328,tetrahydroberberine oxidase activity; GO:0000166,nucleotide binding; GO:0003674,molecular_function; GO:0005488,binding; GO:0036094,small molecule binding; GO:0043167,ion binding; GO:0043168,anion binding; GO:0050660,flavin adenine dinucleotide binding; GO:0097159,organic cyclic compound binding; GO:1901265,nucleoside phosphate binding; GO:1901363,heterocyclic co…	K22395 cinnamyl-alcohol dehydrogenase [EC:1.1.1.195] | (RefSeq) berberine bridge enzyme-like 13 (A)
evm.TU.Chr6.7071	445	466	438	113	116	86	-2.0704	4.43478e-59	1.26029e-57	down	G3PA2_ARATH RecName: Full=Glyceraldehyde-3-phosphate dehydrogenase GAPA2, chloroplastic; EC=1.2.1.13; AltName: Full=NADP-dependent glyceraldehydephosphate dehydrogenase A subunit 2; Flags: Precursor;	PF02800.23:Glyceraldehyde 3-phosphate dehydrogenase, C-terminal domain	GO:0048046,apoplast; GO:0009507,chloroplast; GO:0009941,chloroplast envelope; GO:0009570,chloroplast stroma; GO:0005576,extracellular region; GO:0004365,glyceraldehyde-3-phosphate dehydrogenase (NAD+) (phosphorylating) activity; GO:0047100,glyceraldehyde-3-phosphate dehydrogenase (NADP+) (phosphorylating) activity; GO:0003729,mRNA binding; GO:0051287,NAD binding; GO:0050661,NADP binding; GO:19011…	K05298 glyceraldehyde-3-phosphate dehydrogenase (NADP+) (phosphorylating) [EC:1.2.1.13] | (RefSeq) glyceraldehyde-3-phosphate dehydrogenase A, chloroplastic (A)
evm.TU.Chr1.1336	282	274	257	764	742	616	1.41718	5.63487e-59	1.59367e-57	up	74AC1_SIRGR RecName: Full=Mogroside IE synthase {ECO:0000305}; EC=2.4.1.350 {ECO:0000269|PubMed:25759326, ECO:0000269|Ref.3}; AltName: Full=UDP-glycosyltransferase 74AC1 {ECO:0000303|PubMed:25759326};	PF00201.21:UDP-glucoronosyl and UDP-glucosyl transferase	GO:0035251,UDP-glucosyltransferase activity; GO:0003674,molecular_function; GO:0003824,catalytic activity; GO:0008194,UDP-glycosyltransferase activity; GO:0016740,transferase activity; GO:0016757,glycosyltransferase activity; GO:0016758,hexosyltransferase activity; GO:0046527,glucosyltransferase activity	K13691 pathogen-inducible salicylic acid glucosyltransferase [EC:2.4.1.-] | (RefSeq) mogroside IE synthase (A)
evm.TU.Chr2.1384	920	845	791	378	356	302	-1.26914	9.50398e-59	2.67515e-57	down	TPR1_ARATH RecName: Full=Topless-related protein 1; AltName: Full=Protein MODIFIER OF SNC1 10;	PF00400.35:WD domain, G-beta repeat	GO:0005634,nucleus; GO:0010072,primary shoot apical meristem specification; GO:0006355,regulation of DNA-templated transcription; GO:0000003,reproduction; GO:0003006,developmental process involved in reproduction; GO:0007275,multicellular organism development; GO:0008150,biological_process; GO:0009653,anatomical structure morphogenesis; GO:0009790,embryo development; GO:0009791,post-embryonic dev…	K14558 periodic tryptophan protein 2 | (RefSeq) periodic tryptophan protein 2 (A)
evm.TU.Chr2.2820	622	534	559	1270	1228	1026	1.07256	4.35216e-58	1.21347e-56	up	PBL26_ARATH RecName: Full=Probable serine/threonine-protein kinase PBL26 {ECO:0000305}; EC=2.7.11.1 {ECO:0000305}; AltName: Full=PBS1-like protein 26 {ECO:0000303|PubMed:20413097};	PF00069.28:Protein kinase domain	GO:0005886,plasma membrane; GO:0005524,ATP binding; GO:0106310,protein serine kinase activity; GO:0004674,protein serine/threonine kinase activity; GO:0006952,defense response; GO:0006468,protein phosphorylation; GO:0000166,nucleotide binding; GO:0003674,molecular_function; GO:0005488,binding; GO:0017076,purine nucleotide binding; GO:0030554,adenyl nucleotide binding; GO:0032553,ribonucleotide bi…	K13430 serine/threonine-protein kinase PBS1 [EC:2.7.11.1] | (RefSeq) serine/threonine-protein kinase PBS1 (A)
evm.TU.Chr6.627	648	563	523	205	186	156	-1.63007	4.60325e-58	1.27946e-56	down	BSPA_POPDE RecName: Full=Bark storage protein A; Flags: Precursor;	PF01048.23:Phosphorylase superfamily	GO:0003824,catalytic activity; GO:0045735,nutrient reservoir activity; GO:0009116,nucleoside metabolic process; GO:0003674,molecular_function; GO:0006139,nucleobase-containing compound metabolic process; GO:0006725,cellular aromatic compound metabolic process; GO:0006807,nitrogen compound metabolic process; GO:0008150,biological_process; GO:0008152,metabolic process; GO:0009987,cellular process; …	--
evm.TU.Chr3.1908	692	584	536	1414	1218	1079	1.06948	9.3068e-58	2.57068e-56	up	--	PF03760.18:Late embryogenesis abundant (LEA) group 1	GO:0009793,embryo development ending in seed dormancy; GO:0000003,reproduction; GO:0003006,developmental process involved in reproduction; GO:0007275,multicellular organism development; GO:0008150,biological_process; GO:0009790,embryo development; GO:0009791,post-embryonic development; GO:0010154,fruit development; GO:0022414,reproductive process; GO:0032501,multicellular organismal process; GO:0…	--
evm.TU.Chr5.4308	353	341	311	851	858	710	1.30191	1.97426e-57	5.40271e-56	up	CRK26_ARATH RecName: Full=Cysteine-rich receptor-like protein kinase 26; Short=Cysteine-rich RLK26; EC=2.7.11.-; Flags: Precursor;	PF00069.28:Protein kinase domain	GO:0016021,integral component of membrane; GO:0005886,plasma membrane; GO:0005524,ATP binding; GO:0106310,protein serine kinase activity; GO:0004674,protein serine/threonine kinase activity; GO:0006468,protein phosphorylation; GO:0000166,nucleotide binding; GO:0003674,molecular_function; GO:0005488,binding; GO:0017076,purine nucleotide binding; GO:0030554,adenyl nucleotide binding; GO:0032553,rib…	K20606 mitogen-activated protein kinase kinase kinase ANP1 [EC:2.7.11.25] | (RefSeq) receptor-like serine/threonine-protein kinase SD1-7 isoform X1 (A)
evm.TU.Chr2.1031	486	489	456	1094	1098	924	1.15667	2.89415e-57	7.85942e-56	up	--	PF08284.14:Retroviral aspartyl protease	GO:0043227,membrane-bounded organelle; GO:0003676,nucleic acid binding; GO:0016779,nucleotidyltransferase activity; GO:0004523,RNA-DNA hybrid ribonuclease activity; GO:0015074,DNA integration; GO:0003674,molecular_function; GO:0005488,binding; GO:0097159,organic cyclic compound binding; GO:1901363,heterocyclic compound binding; GO:0003824,catalytic activity; GO:0016740,transferase activity; GO:00…	--
evm.TU.Chr2.2388	422	413	413	1032	957	836	1.21095	3.74548e-57	1.01558e-55	up	AX22D_VIGRR RecName: Full=Auxin-induced protein 22D; AltName: Full=Indole-3-acetic acid-induced protein ARG13;	PF02309.19:AUX/IAA family	GO:0005634,nucleus; GO:0009734,auxin-activated signaling pathway; GO:0006355,regulation of DNA-templated transcription; GO:0007154,cell communication; GO:0007165,signal transduction; GO:0008150,biological_process; GO:0009719,response to endogenous stimulus; GO:0009725,response to hormone; GO:0009733,response to auxin; GO:0009755,hormone-mediated signaling pathway; GO:0009987,cellular process; GO:…	K14484 auxin-responsive protein IAA | (RefSeq) auxin-induced protein 22D (A)
evm.TU.Chr3.4891	465	409	413	111	115	88	-2.00297	6.45359e-57	1.7472e-55	down	AT21A_ARATH RecName: Full=Putative RING-H2 finger protein ATL21A; EC=2.3.2.27 {ECO:0000305}; AltName: Full=RING-type E3 ubiquitin transferase ATL21A {ECO:0000305}; Flags: Precursor;	PF13947.9:Wall-associated receptor kinase galacturonan-binding	GO:0016021,integral component of membrane; GO:0046872,metal ion binding; GO:0030247,polysaccharide binding; GO:0016740,transferase activity; GO:0016567,protein ubiquitination; GO:0003674,molecular_function; GO:0005488,binding; GO:0043167,ion binding; GO:0043169,cation binding; GO:0030246,carbohydrate binding; GO:0003824,catalytic activity; GO:0006807,nitrogen compound metabolic process; GO:000815…	K10664 E3 ubiquitin-protein ligase ATL6/9/15/31/42/55 [EC:2.3.2.27] | (RefSeq) RING-H2 finger protein ATL34 (A)
evm.TU.Chr6.4447	912	939	806	398	350	312	-1.29314	7.1295e-57	1.92725e-55	down	ODD19_ORYSJ RecName: Full=2-oxoglutarate-dependent dioxygenase 19 {ECO:0000303|PubMed:25728912}; EC=1.14.11.- {ECO:0000255|PROSITE-ProRule:PRU00805, ECO:0000269|PubMed:25728912}; AltName: Full=Melatonin 2-hydroxylase {ECO:0000303|PubMed:25728912};	PF03171.23:2OG-Fe(II) oxygenase superfamily	GO:0005737,cytoplasm; GO:0051213,dioxygenase activity; GO:0031418,L-ascorbic acid binding; GO:0046872,metal ion binding; GO:0003674,molecular_function; GO:0003824,catalytic activity; GO:0016491,oxidoreductase activity; GO:0005488,binding; GO:0019842,vitamin binding; GO:0030246,carbohydrate binding; GO:0031406,carboxylic acid binding; GO:0036094,small molecule binding; GO:0043167,ion binding; GO:0…	K24028 salicylic acid 3-hydroxylase [EC:1.14.11.-] | (RefSeq) protein DMR6-LIKE OXYGENASE 2 (A)
evm.TU.Chr1.3657	844	764	723	353	306	250	-1.32766	3.34511e-56	8.96054e-55	down	--	PF06880.14:Protein of unknown function (DUF1262)	--	--
evm.TU.Chr7.5472	306	264	214	26	18	8	-3.88334	3.6107e-56	9.65739e-55	down	HIP24_ARATH RecName: Full=Heavy metal-associated isoprenylated plant protein 24 {ECO:0000303|PubMed:21072340, ECO:0000303|PubMed:23368984}; Short=AtHIP24 {ECO:0000303|PubMed:21072340, ECO:0000303|PubMed:23368984}; Flags: Precursor;	PF00403.29:Heavy-metal-associated domain	GO:0046872,metal ion binding; GO:0050896,response to stimulus; GO:0003674,molecular_function; GO:0005488,binding; GO:0043167,ion binding; GO:0043169,cation binding; GO:0008150,biological_process	--
evm.TU.Chr5.6969	246	239	224	716	647	549	1.46292	4.71695e-56	1.25783e-54	up	HIP7_ARATH RecName: Full=Heavy metal-associated isoprenylated plant protein 7 {ECO:0000303|PubMed:21072340, ECO:0000303|PubMed:23368984}; Short=AtHIP07 {ECO:0000303|PubMed:21072340, ECO:0000303|PubMed:23368984}; AltName: Full=Farnesylated protein 3 {ECO:0000303|PubMed:8837031}; Short=AtFP3 {ECO:0000303|PubMed:8837031}; Flags: Precursor;	PF00403.29:Heavy-metal-associated domain	GO:0046914,transition metal ion binding; GO:0046916,cellular transition metal ion homeostasis; GO:0003674,molecular_function; GO:0005488,binding; GO:0043167,ion binding; GO:0043169,cation binding; GO:0046872,metal ion binding; GO:0006873,cellular ion homeostasis; GO:0006875,cellular metal ion homeostasis; GO:0008150,biological_process; GO:0009987,cellular process; GO:0019725,cellular homeostasis;…	--
evm.TU.Chr5.697	678	611	605	232	237	180	-1.51365	6.83847e-56	1.82082e-54	down	BRL1_ARATH RecName: Full=Serine/threonine-protein kinase BRI1-like 1; EC=2.7.11.1; AltName: Full=BRASSINOSTEROID INSENSITIVE 1-like protein 1; Flags: Precursor;	PF13855.9:Leucine rich repeat	GO:0016021,integral component of membrane; GO:0005886,plasma membrane; GO:0005524,ATP binding; GO:0106310,protein serine kinase activity; GO:0004674,protein serine/threonine kinase activity; GO:0005496,steroid binding; GO:0009755,hormone-mediated signaling pathway; GO:0006468,protein phosphorylation; GO:0000166,nucleotide binding; GO:0003674,molecular_function; GO:0005488,binding; GO:0017076,puri…	K13415 protein brassinosteroid insensitive 1 [EC:2.7.10.1 2.7.11.1] | (RefSeq) systemin receptor SR160 (A)
evm.TU.Chr4.1793	673	534	533	186	169	169	-1.69104	1.2633e-55	3.34859e-54	down	--	PF04520.16:Senescence regulator	--	--
evm.TU.Chr6.1455	129	121	91	443	473	399	1.98823	1.53825e-55	4.06524e-54	up	PMTR_ARATH RecName: Full=Probable methyltransferase PMT27; EC=2.1.1.-;	PF03141.19:Putative S-adenosyl-L-methionine-dependent methyltransferase	GO:0005737,cytoplasm; GO:0005789,endoplasmic reticulum membrane; GO:0016021,integral component of membrane; GO:0008168,methyltransferase activity; GO:0032259,methylation; GO:0003674,molecular_function; GO:0003824,catalytic activity; GO:0016740,transferase activity; GO:0016741,transferase activity, transferring one-carbon groups; GO:0008150,biological_process; GO:0008152,metabolic process; GO:0005…	K23872 putative homogalacturonan methyltransferase [EC:2.1.1.-] | (RefSeq) probable pectin methyltransferase QUA3 (A)
evm.TU.Chr3.1627	324	260	257	771	743	612	1.37323	3.98717e-55	1.0413e-53	up	ATL52_ARATH RecName: Full=RING-H2 finger protein ATL52; EC=2.3.2.27 {ECO:0000305}; AltName: Full=RING-type E3 ubiquitin transferase ATL52 {ECO:0000305};	PF13639.9:Ring finger domain	GO:0016021,integral component of membrane; GO:0046872,metal ion binding; GO:0016740,transferase activity; GO:0016567,protein ubiquitination; GO:0003674,molecular_function; GO:0005488,binding; GO:0043167,ion binding; GO:0043169,cation binding; GO:0003824,catalytic activity; GO:0006807,nitrogen compound metabolic process; GO:0008150,biological_process; GO:0008152,metabolic process; GO:0019538,prote…	K19041 E3 ubiquitin-protein ligase RNF38/44 [EC:2.3.2.27] | (RefSeq) LOW QUALITY PROTEIN: RING-H2 finger protein ATL65 (A)
evm.TU.Chr1.441	1014	955	972	434	452	351	-1.21911	4.35051e-55	1.13416e-53	down	PHT14_ARATH RecName: Full=Inorganic phosphate transporter 1-4; Short=AtPht1;4; AltName: Full=H(+)/Pi cotransporter;	PF00083.27:Sugar (and other) transporter	GO:0005794,Golgi apparatus; GO:0016021,integral component of membrane; GO:0005886,plasma membrane; GO:0009506,plasmodesma; GO:0005773,vacuole; GO:0005315,inorganic phosphate transmembrane transporter activity; GO:0015293,symporter activity; GO:0006817,phosphate ion transport; GO:0003674,molecular_function; GO:0005215,transporter activity; GO:0015291,secondary active transmembrane transporter acti…	K08176 MFS transporter, PHS family, inorganic phosphate transporter | (RefSeq) probable inorganic phosphate transporter 1-3 (A)
evm.TU.Chr4.2576	404	355	397	958	983	880	1.32421	4.35553e-55	1.13416e-53	up	POLR1_ARATH RecName: Full=Retrovirus-related Pol polyprotein from transposon RE1; AltName: Full=Retro element 1 {ECO:0000303|PubMed:10689195}; Short=AtRE1 {ECO:0000303|PubMed:10689195}; Includes: RecName: Full=Protease RE1; EC=3.4.23.-; Includes: RecName: Full=Reverse transcriptase RE1; EC=2.7.7.49; Includes: RecName: Full=Endonuclease RE1;	PF07727.17:Reverse transcriptase (RNA-dependent DNA polymerase)	GO:0004190,aspartic-type endopeptidase activity; GO:0004519,endonuclease activity; GO:0046872,metal ion binding; GO:0003676,nucleic acid binding; GO:0003964,RNA-directed DNA polymerase activity; GO:0015074,DNA integration; GO:0006310,DNA recombination; GO:0006508,proteolysis; GO:0003674,molecular_function; GO:0003824,catalytic activity; GO:0004175,endopeptidase activity; GO:0008233,peptidase acti…	K16292 KDEL-tailed cysteine endopeptidase [EC:3.4.22.-] | (RefSeq) uncharacterized protein LOC112176750 isoform X1 (A)
evm.TU.Chr5.5952	1028	889	904	432	392	369	-1.20582	2.20529e-54	5.68408e-53	down	PUP10_ARATH RecName: Full=Probable purine permease 10; Short=AtPUP10;	PF16913.8:Purine nucleobase transmembrane transport	GO:0016021,integral component of membrane; GO:0016020,membrane; GO:0005345,purine nucleobase transmembrane transporter activity; GO:0015211,purine nucleoside transmembrane transporter activity; GO:0006863,purine nucleobase transport; GO:0009624,response to nematode; GO:0003674,molecular_function; GO:0005215,transporter activity; GO:0015205,nucleobase transmembrane transporter activity; GO:0022857…	--
evm.TU.Chr7.3179	489	471	432	1042	1100	872	1.14874	2.55873e-54	6.57594e-53	up	RPT3_ARATH RecName: Full=Root phototropism protein 3; AltName: Full=BTB/POZ domain-containing protein RPT3; AltName: Full=Non-phototropic hypocotyl protein 3;	PF03000.17:NPH3 family	GO:0005886,plasma membrane; GO:0009785,blue light signaling pathway; GO:0009638,phototropism; GO:0016567,protein ubiquitination; GO:0007154,cell communication; GO:0007165,signal transduction; GO:0008150,biological_process; GO:0009314,response to radiation; GO:0009416,response to light stimulus; GO:0009628,response to abiotic stimulus; GO:0009637,response to blue light; GO:0009987,cellular process…	--
evm.TU.Chr6.2385	545	506	477	172	160	100	-1.79731	4.02342e-54	1.02658e-52	down	URT1_FRAAN RecName: Full=Putative UDP-rhamnose:rhamnosyltransferase 1; Short=FaRT1 {ECO:0000303|PubMed:16443693}; EC=2.4.1.- {ECO:0000250|UniProtKB:Q940V3}; AltName: Full=Glycosyltransferase 4; Short=FaGT4 {ECO:0000312|EMBL:AAU09445.1};	PF00201.21:UDP-glucoronosyl and UDP-glucosyl transferase	GO:0016021,integral component of membrane; GO:0008194,UDP-glycosyltransferase activity; GO:0003674,molecular_function; GO:0003824,catalytic activity; GO:0016740,transferase activity; GO:0016757,glycosyltransferase activity; GO:0005575,cellular_component; GO:0016020,membrane; GO:0031224,intrinsic component of membrane; GO:0110165,cellular anatomical entity	K22794 flavonol-3-O-glucoside/galactoside glucosyltransferase [EC:2.4.1.239 2.4.1.-] | (RefSeq) cyanidin 3-O-galactoside 2''-O-xylosyltransferase FGGT1 (A)
evm.TU.Chr6.5416	147	139	132	540	569	378	1.85695	4.2984e-54	1.09517e-52	up	--	--	--	--
evm.TU.Chr6.6485	941	903	839	442	385	315	-1.20252	5.81347e-54	1.47272e-52	down	--	PF20100.2:Family of unknown function (DUF6490)	GO:0016021,integral component of membrane; GO:0005575,cellular_component; GO:0016020,membrane; GO:0031224,intrinsic component of membrane; GO:0110165,cellular anatomical entity	--
evm.TU.Chr3.3161	201	168	159	584	528	470	1.6195	7.21988e-54	1.82379e-52	up	AGP16_ARATH RecName: Full=Arabinogalactan protein 16 {ECO:0000303|PubMed:11006345}; Short=AtAGP16 {ECO:0000303|PubMed:11006345}; AltName: Full=Arabinogalactan peptide 16 {ECO:0000303|PubMed:11006345}; Short=AG-peptide 16 {ECO:0000303|PubMed:11006345}; Flags: Precursor;	PF06376.15:Arabinogalactan peptide	GO:0031225,anchored component of membrane; GO:0005886,plasma membrane; GO:0005575,cellular_component; GO:0016020,membrane; GO:0031224,intrinsic component of membrane; GO:0110165,cellular anatomical entity; GO:0071944,cell periphery	--
evm.TU.Chr6.5836	200	184	188	582	600	548	1.63593	7.85905e-54	1.97961e-52	up	Y3210_ARATH RecName: Full=BTB/POZ domain-containing protein At3g22104;	PF03000.17:NPH3 family	GO:0016567,protein ubiquitination; GO:0006807,nitrogen compound metabolic process; GO:0008150,biological_process; GO:0008152,metabolic process; GO:0019538,protein metabolic process; GO:0032446,protein modification by small protein conjugation; GO:0036211,protein modification process; GO:0043170,macromolecule metabolic process; GO:0043412,macromolecule modification; GO:0044238,primary metabolic pr…	--
evm.TU.Chr2.5798	562	459	432	1117	1085	865	1.11262	8.05041e-54	2.02494e-52	up	PR1A_SOLLC RecName: Full=Pathogenesis-related protein 1A1; Short=PR-1A1; Flags: Precursor;	PF00188.29:Cysteine-rich secretory protein family	GO:0005615,extracellular space; GO:0006952,defense response; GO:0009607,response to biotic stimulus; GO:0006950,response to stress; GO:0008150,biological_process; GO:0050896,response to stimulus; GO:0005575,cellular_component; GO:0005576,extracellular region; GO:0110165,cellular anatomical entity	K13449 pathogenesis-related protein 1 | (RefSeq) pathogenesis-related protein 1 (A)
evm.TU.Chr7.1813	900	821	789	338	326	324	-1.30605	2.00454e-53	5.0207e-52	down	TLP_ACTCC RecName: Full=Thaumatin-like protein; AltName: Allergen=Act c 2; Flags: Precursor;	PF00314.20:Thaumatin family	GO:0005576,extracellular region; GO:0050832,defense response to fungus; GO:0031640,killing of cells of another organism; GO:0006950,response to stress; GO:0006952,defense response; GO:0008150,biological_process; GO:0009605,response to external stimulus; GO:0009607,response to biotic stimulus; GO:0009620,response to fungus; GO:0043207,response to external biotic stimulus; GO:0044419,biological pro…	--
evm.TU.Chr1.3505	611	528	498	200	171	154	-1.60584	2.17432e-53	5.43825e-52	down	BC10_ORYSJ RecName: Full=Glycosyltransferase BC10 {ECO:0000305}; EC=2.4.-.- {ECO:0000269|PubMed:18939965}; AltName: Full=Protein BRITTLE CULM 10 {ECO:0000303|PubMed:18939965}; AltName: Full=Protein FRAGILE CULM 116 {ECO:0000303|PubMed:27708650};	PF02485.24:Core-2/I-Branching enzyme	GO:0000139,Golgi membrane; GO:0016021,integral component of membrane; GO:0016757,glycosyltransferase activity; GO:0030244,cellulose biosynthetic process; GO:0009664,plant-type cell wall organization; GO:0003674,molecular_function; GO:0003824,catalytic activity; GO:0016740,transferase activity; GO:0000271,polysaccharide biosynthetic process; GO:0005975,carbohydrate metabolic process; GO:0005976,po…	--
evm.TU.Chr5.6152	538	466	450	1136	1001	881	1.08767	6.28355e-53	1.55841e-51	up	--	PF14009.9:PADRE domain	GO:0009620,response to fungus; GO:0008150,biological_process; GO:0009605,response to external stimulus; GO:0009607,response to biotic stimulus; GO:0043207,response to external biotic stimulus; GO:0044419,biological process involved in interspecies interaction between organisms; GO:0050896,response to stimulus; GO:0051707,response to other organism	--
evm.TU.Chr4.170	495	446	390	127	121	112	-1.84814	8.44696e-53	2.08912e-51	down	LRK10_WHEAT RecName: Full=Rust resistance kinase Lr10 {ECO:0000312|EMBL:AAC49629.1}; EC=2.7.11.1; AltName: Full=Probable receptor-like serine/threonine-protein kinase LRK10; Flags: Precursor;	PF00069.28:Protein kinase domain	GO:0016021,integral component of membrane; GO:0005886,plasma membrane; GO:0005524,ATP binding; GO:0106310,protein serine kinase activity; GO:0004674,protein serine/threonine kinase activity; GO:0006468,protein phosphorylation; GO:0000166,nucleotide binding; GO:0003674,molecular_function; GO:0005488,binding; GO:0017076,purine nucleotide binding; GO:0030554,adenyl nucleotide binding; GO:0032553,rib…	K20606 mitogen-activated protein kinase kinase kinase ANP1 [EC:2.7.11.25] | (RefSeq) receptor-like serine/threonine-protein kinase SD1-7 isoform X1 (A)
evm.TU.Chr7.2473	133	117	89	499	436	344	1.9476	9.26733e-53	2.28883e-51	up	PLA1_PLAAC RecName: Full=Putative invertase inhibitor; AltName: Full=Pollen allergen Pla a 1 {ECO:0000303|PubMed:11906336, ECO:0000303|PubMed:12859456, ECO:0000303|PubMed:16179793, ECO:0000303|PubMed:17177673, ECO:0000303|Ref.4}; AltName: Allergen=Pla a 1.0101 {ECO:0000305}; Flags: Precursor;	PF04043.18:Plant invertase/pectin methylesterase inhibitor	GO:0005783,endoplasmic reticulum; GO:0005576,extracellular region; GO:0043667,pollen wall; GO:0004857,enzyme inhibitor activity; GO:0009555,pollen development; GO:0009846,pollen germination; GO:0003674,molecular_function; GO:0030234,enzyme regulator activity; GO:0098772,molecular function regulator activity; GO:0007275,multicellular organism development; GO:0008150,biological_process; GO:0032501,…	--
evm.TU.Chr3.2984	1122	1091	934	519	526	387	-1.1043	1.97016e-51	4.75332e-50	down	CAS2_MALDO RecName: Full=L-3-cyanoalanine synthase 2, mitochondrial; Short=MdCAS2; EC=4.4.1.9; Flags: Precursor;	PF00291.28:Pyridoxal-phosphate dependent enzyme	GO:0005739,mitochondrion; GO:0004124,cysteine synthase activity; GO:0050017,L-3-cyanoalanine synthase activity; GO:0019499,cyanide metabolic process; GO:0006535,cysteine biosynthetic process from serine; GO:0009836,fruit ripening, climacteric; GO:0003674,molecular_function; GO:0003824,catalytic activity; GO:0016740,transferase activity; GO:0016765,transferase activity, transferring alkyl or aryl …	K13034 L-3-cyanoalanine synthase/ cysteine synthase [EC:2.5.1.47 4.4.1.9] | (RefSeq) L-3-cyanoalanine synthase 2, mitochondrial (A)
evm.TU.Chr2.3129	515	474	450	158	138	135	-1.70389	2.50647e-51	6.02266e-50	down	HMDH1_GOSHI RecName: Full=3-hydroxy-3-methylglutaryl-coenzyme A reductase 1; Short=HMG-CoA reductase 1; EC=1.1.1.34;	PF00368.21:Hydroxymethylglutaryl-coenzyme A reductase	GO:0005789,endoplasmic reticulum membrane; GO:0016021,integral component of membrane; GO:0031966,mitochondrial membrane; GO:0005778,peroxisomal membrane; GO:0042170,plastid membrane; GO:0004420,hydroxymethylglutaryl-CoA reductase (NADPH) activity; GO:0015936,coenzyme A metabolic process; GO:0008299,isoprenoid biosynthetic process; GO:0016126,sterol biosynthetic process; GO:0003674,molecular_funct…	K00021 hydroxymethylglutaryl-CoA reductase (NADPH) [EC:1.1.1.34] | (RefSeq) 3-hydroxy-3-methylglutaryl-coenzyme A reductase 1 (A)
novel.642	366	323	282	882	747	667	1.27637	6.06285e-51	1.45091e-49	up	--	--	--	--
evm.TU.Chr7.367	306	282	271	734	734	608	1.30755	6.87503e-51	1.64306e-49	up	AB7A_ARATH RecName: Full=ABC transporter A family member 7; Short=ABC transporter ABCA.7; Short=AtABCA7; AltName: Full=Probable ABC2 homolog 6;	PF00005.30:ABC transporter	GO:0016021,integral component of membrane; GO:0043231,intracellular membrane-bounded organelle; GO:0009506,plasmodesma; GO:0140359,ABC-type transporter activity; GO:0005524,ATP binding; GO:0042626,ATPase-coupled transmembrane transporter activity; GO:0005319,lipid transporter activity; GO:0006869,lipid transport; GO:0003674,molecular_function; GO:0005215,transporter activity; GO:0015399,primary a…	K05643 ATP-binding cassette, subfamily A (ABC1), member 3 | (RefSeq) ABC transporter A family member 1 (A)
evm.TU.Chr1.1967	350	293	251	40	60	35	-2.689	9.23338e-51	2.20075e-49	down	CAOA2_ARATH RecName: Full=Amine oxidase [copper-containing] alpha 2, peroxisomal {ECO:0000303|PubMed:31862580}; Short=AtCuAO8 {ECO:0000303|PubMed:28383668}; Short=AtCuAOalpha2 {ECO:0000303|PubMed:31862580}; EC=1.4.3.21 {ECO:0000269|PubMed:28383668};	PF01179.23:Copper amine oxidase, enzyme domain	GO:0005634,nucleus; GO:0052595,aliphatic amine oxidase activity; GO:0052594,aminoacetone:oxygen oxidoreductase(deaminating) activity; GO:0005507,copper ion binding; GO:0052596,phenethylamine:oxygen oxidoreductase (deaminating) activity; GO:0008131,primary amine oxidase activity; GO:0048038,quinone binding; GO:0052593,tryptamine:oxygen oxidoreductase (deaminating) activity; GO:0009308,amine metabo…	K00276 primary-amine oxidase [EC:1.4.3.21] | (RefSeq) primary amine oxidase (A)
evm.TU.Chr6.6088	136	141	112	536	441	369	1.81995	1.10679e-50	2.63094e-49	up	--	PF02987.19:Late embryogenesis abundant protein	--	--
evm.TU.Chr5.1005	320	314	295	812	736	632	1.26257	1.97077e-50	4.65969e-49	up	HLS1_ARATH RecName: Full=Probable N-acetyltransferase HLS1; EC=2.3.1.-; AltName: Full=Protein CONSTITUTIVE PHOTOMORPHOGENIC 3; AltName: Full=Protein HOOKLESS 1; AltName: Full=Protein UNUSUAL SUGAR RESPONSE 2;	PF00583.28:Acetyltransferase (GNAT) family	GO:0016747,acyltransferase activity, transferring groups other than amino-acyl groups; GO:0008080,N-acetyltransferase activity; GO:0009734,auxin-activated signaling pathway; GO:0009640,photomorphogenesis; GO:0040008,regulation of growth; GO:0009723,response to ethylene; GO:0009826,unidimensional cell growth; GO:0003674,molecular_function; GO:0003824,catalytic activity; GO:0016740,transferase acti…	--
evm.TU.Chr1.3832	450	377	366	947	908	727	1.1473	2.31556e-50	5.46761e-49	up	14312_ARATH RecName: Full=14-3-3-like protein GF14 iota {ECO:0000303|PubMed:11553742}; AltName: Full=General regulatory factor 12 {ECO:0000303|PubMed:11553742};	PF00244.23:14-3-3 protein	GO:0005737,cytoplasm; GO:0005634,nucleus; GO:0008104,protein localization; GO:0007165,signal transduction; GO:0008150,biological_process; GO:0009987,cellular process; GO:0033036,macromolecule localization; GO:0051179,localization; GO:0051641,cellular localization; GO:0070727,cellular macromolecule localization; GO:0007154,cell communication; GO:0023052,signaling; GO:0050789,regulation of biologic…	K06630 14-3-3 protein epsilon | (RefSeq) 14-3-3-like protein D (A)
evm.TU.Chr6.4868	1441	1294	1169	696	583	592	-1.02224	2.90414e-50	6.83919e-49	down	PMA10_ARATH RecName: Full=ATPase 10, plasma membrane-type; EC=7.1.2.1; AltName: Full=Proton pump 10;	PF00122.23:E1-E2 ATPase	GO:0016021,integral component of membrane; GO:0009705,plant-type vacuole membrane; GO:0005886,plasma membrane; GO:0009506,plasmodesma; GO:0005524,ATP binding; GO:0016887,ATP hydrolysis activity; GO:0019829,ATPase-coupled cation transmembrane transporter activity; GO:0046872,metal ion binding; GO:0015662,P-type ion transporter activity; GO:0008553,P-type proton-exporting transporter activity; GO:0…	K01535 H+-transporting ATPase [EC:7.1.2.1] | (RefSeq) ATPase 10, plasma membrane-type (A)
evm.TU.Chr6.1018	790	771	666	335	290	267	-1.28543	5.15455e-50	1.20747e-48	down	LOR6_ARATH RecName: Full=Protein LURP-one-related 6;	PF04525.15:LURP-one-related	--	--
evm.TU.Chr6.5218	555	500	539	1268	1075	1019	1.10962	8.68249e-50	2.02855e-48	up	Y1669_ARATH RecName: Full=Uncharacterized oxidoreductase At1g06690, chloroplastic; EC=1.-.-.-; Flags: Precursor;	PF00248.24:Aldo/keto reductase family	GO:0009507,chloroplast; GO:0009941,chloroplast envelope; GO:0009535,chloroplast thylakoid membrane; GO:0005737,cytoplasm; GO:0005576,extracellular region; GO:0010287,plastoglobule; GO:0004033,aldo-keto reductase (NADP) activity; GO:0003674,molecular_function; GO:0003824,catalytic activity; GO:0016491,oxidoreductase activity; GO:0016614,oxidoreductase activity, acting on CH-OH group of donors; GO:…	K05275 pyridoxine 4-dehydrogenase [EC:1.1.1.65] | (RefSeq) pyridoxal reductase, chloroplastic (A)
evm.TU.Chr3.4870	212	186	157	583	567	438	1.55022	1.03054e-49	2.40454e-48	up	P4KG3_ARATH RecName: Full=Phosphatidylinositol 4-kinase gamma 3; Short=AtPI4Kgamma3; Short=PI-4Kgamma3; Short=PI4K gamma 3; EC=2.7.1.67;	PF00454.30:Phosphatidylinositol 3- and 4-kinase	GO:0005634,nucleus; GO:0005777,peroxisome; GO:0004430,1-phosphatidylinositol 4-kinase activity; GO:0005524,ATP binding; GO:0016301,kinase activity; GO:0035091,phosphatidylinositol binding; GO:0016310,phosphorylation; GO:0009909,regulation of flower development; GO:0009737,response to abscisic acid; GO:1902074,response to salt; GO:0003674,molecular_function; GO:0003824,catalytic activity; GO:00167…	K12158 ubiquitin-like protein Nedd8 | (RefSeq) ubiquitin-NEDD8-like protein RUB2 (A)
evm.TU.Chr5.2461	774	739	652	314	265	266	-1.32058	2.30811e-49	5.36431e-48	down	KIWEL_ACTCC RecName: Full=Kiwellin; AltName: Allergen=Act c 5; Contains: RecName: Full=Kissper; Contains: RecName: Full=KiTH-3; Contains: RecName: Full=KiTH-1; Contains: RecName: Full=KiTH-2; Flags: Precursor;	--	GO:0005576,extracellular region; GO:0005575,cellular_component; GO:0110165,cellular anatomical entity	--
evm.TU.Chr7.1802	341	310	274	818	729	610	1.25435	2.43557e-49	5.64575e-48	up	ERG3_ORYSI RecName: Full=Elicitor-responsive protein 3; AltName: Full=16 kDa phloem protein; AltName: Full=RPP16;	PF00168.33:C2 domain	GO:0005737,cytoplasm; GO:0046872,metal ion binding; GO:0003674,molecular_function; GO:0005488,binding; GO:0043167,ion binding; GO:0043169,cation binding; GO:0005575,cellular_component; GO:0005622,intracellular anatomical structure; GO:0110165,cellular anatomical entity	--
evm.TU.Chr6.3227	561	504	505	142	189	134	-1.72088	3.18741e-49	7.35967e-48	down	LAC15_ARATH RecName: Full=Laccase-15; EC=1.10.3.2; AltName: Full=Benzenediol:oxygen oxidoreductase 15; AltName: Full=Diphenol oxidase 15; AltName: Full=Protein TRANSPARENT TESTA 10; AltName: Full=Urishiol oxidase 15; Flags: Precursor;	PF07731.17:Multicopper oxidase	GO:0048046,apoplast; GO:0005507,copper ion binding; GO:0052716,hydroquinone:oxygen oxidoreductase activity; GO:0016491,oxidoreductase activity; GO:0009813,flavonoid biosynthetic process; GO:0009809,lignin biosynthetic process; GO:0046274,lignin catabolic process; GO:0010023,proanthocyanidin biosynthetic process; GO:0046688,response to copper ion; GO:0003674,molecular_function; GO:0005488,binding;…	K05909 laccase [EC:1.10.3.2] | (RefSeq) laccase-15 (A)
evm.TU.Chr4.1744	176	165	172	547	508	446	1.58195	3.6593e-49	8.42733e-48	up	--	--	--	--
evm.TU.Chr5.1362	273	241	197	649	662	537	1.41589	7.77439e-49	1.78579e-47	up	--	--	GO:0009737,response to abscisic acid; GO:0008150,biological_process; GO:0009719,response to endogenous stimulus; GO:0009725,response to hormone; GO:0010033,response to organic substance; GO:0033993,response to lipid; GO:0042221,response to chemical; GO:0050896,response to stimulus; GO:0097305,response to alcohol; GO:1901700,response to oxygen-containing compound	--
evm.TU.Chr4.2451	336	284	246	802	724	577	1.31299	8.46328e-49	1.94152e-47	up	Y5986_ARATH RecName: Full=Uncharacterized protein At5g39865;	PF00462.27:Glutaredoxin	GO:0097573,glutathione oxidoreductase activity; GO:0003674,molecular_function; GO:0003824,catalytic activity; GO:0015035,protein-disulfide reductase activity; GO:0015036,disulfide oxidoreductase activity; GO:0016491,oxidoreductase activity; GO:0016667,oxidoreductase activity, acting on a sulfur group of donors; GO:0140096,catalytic activity, acting on a protein	K17479 glutaredoxin domain-containing cysteine-rich protein 1 | (RefSeq) uncharacterized protein At5g39865 isoform X1 (A)
evm.TU.Chr4.949	894	741	705	367	265	254	-1.36761	1.00518e-48	2.29998e-47	down	RHRE_PEA RecName: Full=Rhicadhesin receptor; AltName: Full=Germin-like protein; Flags: Precursor;	PF00190.25:Cupin	GO:0048046,apoplast; GO:0030145,manganese ion binding; GO:0003674,molecular_function; GO:0005488,binding; GO:0043167,ion binding; GO:0043169,cation binding; GO:0046872,metal ion binding; GO:0046914,transition metal ion binding; GO:0005575,cellular_component; GO:0005576,extracellular region; GO:0110165,cellular anatomical entity	--
evm.TU.Chr5.5999	241	244	157	651	667	543	1.57528	1.21609e-48	2.77898e-47	up	AB9B_ARATH RecName: Full=ABC transporter B family member 9; Short=ABC transporter ABCB.9; Short=AtABCB9; AltName: Full=Multidrug resistance protein 9; AltName: Full=P-glycoprotein 9;	PF00664.26:ABC transporter transmembrane region	GO:0005829,cytosol; GO:0016021,integral component of membrane; GO:0140359,ABC-type transporter activity; GO:0005524,ATP binding; GO:0042626,ATPase-coupled transmembrane transporter activity; GO:0055085,transmembrane transport; GO:0003674,molecular_function; GO:0005215,transporter activity; GO:0015399,primary active transmembrane transporter activity; GO:0022804,active transmembrane transporter ac…	K05658 ATP-binding cassette, subfamily B (MDR/TAP), member 1 [EC:7.6.2.2] | (RefSeq) ABC transporter B family member 9 isoform X1 (A)
evm.TU.Chr3.2614	530	469	472	167	174	123	-1.63443	2.03493e-48	4.60273e-47	down	ZPR1_ARATH RecName: Full=Protein LITTLE ZIPPER 1 {ECO:0000303|PubMed:18055602};	--	GO:0009943,adaxial/abaxial axis specification; GO:0010358,leaf shaping; GO:0003002,regionalization; GO:0007275,multicellular organism development; GO:0007389,pattern specification process; GO:0008150,biological_process; GO:0009798,axis specification; GO:0009955,adaxial/abaxial pattern specification; GO:0032501,multicellular organismal process; GO:0032502,developmental process; GO:0048856,anatomic…	--
evm.TU.Chr6.2961	185	138	145	518	511	397	1.64115	7.62767e-48	1.71001e-46	up	E138_ARATH RecName: Full=Glucan endo-1,3-beta-glucosidase 8; EC=3.2.1.39; AltName: Full=(1->3)-beta-glucan endohydrolase 8; Short=(1->3)-beta-glucanase 8; AltName: Full=Beta-1,3-endoglucanase 8; Short=Beta-1,3-glucanase 8; Flags: Precursor;	PF00332.21:Glycosyl hydrolases family 17	GO:0031225,anchored component of membrane; GO:0046658,anchored component of plasma membrane; GO:0048046,apoplast; GO:0005634,nucleus; GO:0005886,plasma membrane; GO:0009506,plasmodesma; GO:0042973,glucan endo-1,3-beta-D-glucosidase activity; GO:0005975,carbohydrate metabolic process; GO:0006952,defense response; GO:0009664,plant-type cell wall organization; GO:0003674,molecular_function; GO:00038…	K19893 glucan endo-1,3-beta-glucosidase 5/6 [EC:3.2.1.39] | (RefSeq) glucan endo-1,3-beta-glucosidase 5 (A)
evm.TU.Chr2.1121	531	549	474	184	183	148	-1.56111	1.44194e-47	3.21635e-46	down	DTX33_ARATH RecName: Full=Protein DETOXIFICATION 33 {ECO:0000303|PubMed:11739388}; Short=AtDTX33 {ECO:0000303|PubMed:11739388}; AltName: Full=Multidrug and toxic compound extrusion protein 33 {ECO:0000305}; Short=MATE protein 33 {ECO:0000305};	PF01554.21:MatE	GO:0016021,integral component of membrane; GO:0016020,membrane; GO:0005634,nucleus; GO:0000325,plant-type vacuole; GO:0015297,antiporter activity; GO:0022857,transmembrane transporter activity; GO:0042910,xenobiotic transmembrane transporter activity; GO:1990961,xenobiotic detoxification by transmembrane export across the plasma membrane; GO:0003674,molecular_function; GO:0005215,transporter acti…	K03327 multidrug resistance protein, MATE family | (RefSeq) protein DETOXIFICATION 33 (A)
evm.TU.Chr6.6901	353	327	333	53	69	74	-2.32702	1.51392e-47	3.37265e-46	down	LHT1_ARATH RecName: Full=Lysine histidine transporter 1;	PF01490.21:Transmembrane amino acid transporter protein	GO:0016021,integral component of membrane; GO:0016020,membrane; GO:0005886,plasma membrane; GO:0009536,plastid; GO:0015172,acidic amino acid transmembrane transporter activity; GO:0015171,amino acid transmembrane transporter activity; GO:0015293,symporter activity; GO:0043090,amino acid import; GO:0003333,amino acid transmembrane transport; GO:0006952,defense response; GO:0003674,molecular_functi…	K24917 amino acid permease | (RefSeq) amino acid permease 6 (A)
evm.TU.Chr6.6603	742	651	645	309	284	221	-1.29349	2.0761e-47	4.59619e-46	down	SG101_ARATH RecName: Full=Senescence-associated carboxylesterase 101; EC=3.1.1.1; Flags: Precursor;	PF18117.4:Enhanced disease susceptibility 1 protein EP domain	GO:0005737,cytoplasm; GO:0106093,EDS1 disease-resistance complex; GO:0016021,integral component of membrane; GO:0005634,nucleus; GO:0052689,carboxylic ester hydrolase activity; GO:0080030,methyl indole-3-acetate esterase activity; GO:0007568,aging; GO:0050829,defense response to Gram-negative bacterium; GO:0060866,leaf abscission; GO:0016042,lipid catabolic process; GO:0009626,plant-type hypersen…	K18875 enhanced disease susceptibility 1 protein | (RefSeq) protein EDS1L (A)
evm.TU.Chr1.4459	57	61	61	327	281	265	2.31894	3.09003e-47	6.82386e-46	up	COR2_PAPSO RecName: Full=Non-functional NADPH-dependent codeinone reductase 2; EC=1.1.1.-;	PF00248.24:Aldo/keto reductase family	GO:0005829,cytosol; GO:0016616,oxidoreductase activity, acting on the CH-OH group of donors, NAD or NADP as acceptor; GO:0003674,molecular_function; GO:0003824,catalytic activity; GO:0016491,oxidoreductase activity; GO:0016614,oxidoreductase activity, acting on CH-OH group of donors; GO:0005575,cellular_component; GO:0005622,intracellular anatomical structure; GO:0005737,cytoplasm; GO:0110165,cel…	K22374 3''-deamino-3''-oxonicotianamine reductase [EC:1.1.1.285] | (RefSeq) non-functional NADPH-dependent codeinone reductase 2 (A)
evm.TU.Chr4.385	332	302	280	748	740	597	1.22364	1.11524e-46	2.45367e-45	up	LEA47_ARATH RecName: Full=Late embryogenesis abundant protein 47 {ECO:0000305}; Short=LEA 47 {ECO:0000305};	PF04927.15:Seed maturation protein	GO:0005829,cytosol; GO:0005634,nucleus; GO:0005575,cellular_component; GO:0005622,intracellular anatomical structure; GO:0005737,cytoplasm; GO:0110165,cellular anatomical entity; GO:0043226,organelle; GO:0043227,membrane-bounded organelle; GO:0043229,intracellular organelle; GO:0043231,intracellular membrane-bounded organelle	--
evm.TU.Chr7.2042	410	341	339	105	98	76	-1.93325	1.80346e-46	3.96292e-45	down	CYP1_CROXC RecName: Full=Flavonoid 3'-monooxygenase CYP75B137 {ECO:0000305}; EC=1.14.14.82 {ECO:0000269|PubMed:31004005}; AltName: Full=Cytochrome P450 1 {ECO:0000303|PubMed:31004005}; Short=CcCYP1 {ECO:0000303|PubMed:31004005}; AltName: Full=Cytochrome P450 75B137 {ECO:0000303|PubMed:31004005}; AltName: Full=Flavonoid 3'-hydroxylase CYP75B137 {ECO:0000305};	PF00067.25:Cytochrome P450	GO:0016021,integral component of membrane; GO:0016711,flavonoid 3'-monooxygenase activity; GO:0020037,heme binding; GO:0005506,iron ion binding; GO:0009813,flavonoid biosynthetic process; GO:0003674,molecular_function; GO:0003824,catalytic activity; GO:0004497,monooxygenase activity; GO:0016491,oxidoreductase activity; GO:0016705,oxidoreductase activity, acting on paired donors, with incorporatio…	K09755 ferulate-5-hydroxylase [EC:1.14.-.-] | (RefSeq) cytochrome P450 84A1 (A)
evm.TU.Chr2.777	176	148	149	512	458	449	1.62446	3.37105e-46	7.38011e-45	up	--	PF03087.17:Protein BPS1	GO:0048364,root development; GO:0048367,shoot system development; GO:0007275,multicellular organism development; GO:0008150,biological_process; GO:0022622,root system development; GO:0032501,multicellular organismal process; GO:0032502,developmental process; GO:0048731,system development; GO:0048856,anatomical structure development; GO:0099402,plant organ development	--
evm.TU.Chr3.4755	717	695	604	292	254	248	-1.30775	3.47084e-46	7.57986e-45	down	U88A1_ARATH RecName: Full=UDP-glycosyltransferase 88A1; EC=2.4.1.-;	PF00201.21:UDP-glucoronosyl and UDP-glucosyl transferase	GO:0005829,cytosol; GO:0080045,quercetin 3'-O-glucosyltransferase activity; GO:0080043,quercetin 3-O-glucosyltransferase activity; GO:0080046,quercetin 4'-O-glucosyltransferase activity; GO:0080044,quercetin 7-O-glucosyltransferase activity; GO:0003674,molecular_function; GO:0003824,catalytic activity; GO:0008194,UDP-glycosyltransferase activity; GO:0016740,transferase activity; GO:0016757,glycos…	K12938 anthocyanidin 5,3-O-glucosyltransferase [EC:2.4.1.-] | (RefSeq) anthocyanidin 5,3-O-glucosyltransferase (A)
evm.TU.Chr2.2210	743	730	686	306	320	261	-1.25041	4.27006e-46	9.31377e-45	down	ACA12_ARATH RecName: Full=Calcium-transporting ATPase 12, plasma membrane-type; EC=7.2.2.10; AltName: Full=Ca(2+)-ATPase isoform 12;	PF00689.24:Cation transporting ATPase, C-terminus	GO:0005887,integral component of plasma membrane; GO:0043231,intracellular membrane-bounded organelle; GO:0005524,ATP binding; GO:0016887,ATP hydrolysis activity; GO:0019829,ATPase-coupled cation transmembrane transporter activity; GO:0005516,calmodulin binding; GO:0046872,metal ion binding; GO:0005388,P-type calcium transporter activity; GO:0000166,nucleotide binding; GO:0003674,molecular_functi…	K01537 P-type Ca2+ transporter type 2C [EC:7.2.2.10] | (RefSeq) calcium-transporting ATPase 12, plasma membrane-type isoform X1 (A)
evm.TU.Chr1.4078	172	144	131	473	511	385	1.65034	7.04629e-46	1.53315e-44	up	WDL7_ARATH RecName: Full=Protein WVD2-like 7 {ECO:0000305};	PF06886.14:Targeting protein for Xklp2 (TPX2) domain	GO:0055028,cortical microtubule; GO:0009737,response to abscisic acid; GO:0008150,biological_process; GO:0009719,response to endogenous stimulus; GO:0009725,response to hormone; GO:0010033,response to organic substance; GO:0033993,response to lipid; GO:0042221,response to chemical; GO:0050896,response to stimulus; GO:0097305,response to alcohol; GO:1901700,response to oxygen-containing compound; …	--
evm.TU.Chr7.2032	1190	1170	1082	654	587	435	-1.01211	1.0145e-45	2.19125e-44	down	CAOG1_ARATH RecName: Full=Amine oxidase [copper-containing] gamma 1 {ECO:0000303|PubMed:31862580}; Short=AtCuAO1 {ECO:0000303|PubMed:21471330, ECO:0000303|PubMed:23915037}; Short=AtCuAOgamma1 {ECO:0000303|PubMed:31862580}; Short=Copper amine oxidase 1 {ECO:0000303|PubMed:21471330}; EC=1.4.3.21 {ECO:0000269|PubMed:23915037}; AltName: Full=Primary amine oxidase 1 {ECO:0000305}; Flags: Precursor;	PF01179.23:Copper amine oxidase, enzyme domain	GO:0005615,extracellular space; GO:0052595,aliphatic amine oxidase activity; GO:0052594,aminoacetone:oxygen oxidoreductase(deaminating) activity; GO:0005507,copper ion binding; GO:0052596,phenethylamine:oxygen oxidoreductase (deaminating) activity; GO:0008131,primary amine oxidase activity; GO:0048038,quinone binding; GO:0052593,tryptamine:oxygen oxidoreductase (deaminating) activity; GO:0009738,…	K00276 primary-amine oxidase [EC:1.4.3.21] | (RefSeq) primary amine oxidase (A)
evm.TU.Chr5.4477	372	360	314	99	76	81	-1.9951	1.27364e-45	2.74762e-44	down	EP1G_DAUCA RecName: Full=Epidermis-specific secreted glycoprotein EP1; AltName: Full=52/54 kDa medium protein; Flags: Precursor;	PF01453.27:D-mannose binding lectin	GO:0005576,extracellular region; GO:0030246,carbohydrate binding; GO:0006833,water transport; GO:0003674,molecular_function; GO:0005488,binding; GO:0006810,transport; GO:0008150,biological_process; GO:0042044,fluid transport; GO:0051179,localization; GO:0051234,establishment of localization; GO:0005575,cellular_component; GO:0110165,cellular anatomical entity	--
evm.TU.Chr5.6188	561	488	488	195	188	152	-1.48976	1.43414e-45	3.0901e-44	down	SAG12_ARATH RecName: Full=Senescence-specific cysteine protease SAG12 {ECO:0000305}; EC=3.4.22.- {ECO:0000305}; AltName: Full=Cysteine proteinase SAG12 {ECO:0000305}; AltName: Full=Protein SENESCENCE-ASSOCIATED GENE 12 {ECO:0000303|Ref.6}; Flags: Precursor;	PF00112.26:Papain family cysteine protease	GO:0005615,extracellular space; GO:0005764,lysosome; GO:0010282,senescence-associated vacuole; GO:0004197,cysteine-type endopeptidase activity; GO:0007568,aging; GO:0050832,defense response to fungus; GO:0080187,floral organ senescence; GO:0010150,leaf senescence; GO:0009626,plant-type hypersensitive response; GO:0010623,programmed cell death involved in cell development; GO:0051603,proteolysis i…	K16290 xylem cysteine proteinase [EC:3.4.22.-] | (RefSeq) cysteine protease XCP1 (A)
evm.TU.Chr7.4663	1039	915	822	443	434	396	-1.0853	1.45046e-45	3.12148e-44	down	DTX48_ARATH RecName: Full=Protein DETOXIFICATION 48 {ECO:0000303|PubMed:11739388}; Short=AtDTX48 {ECO:0000303|PubMed:11739388}; AltName: Full=Multidrug and toxic compound extrusion protein 48 {ECO:0000305}; Short=MATE protein 48 {ECO:0000305}; AltName: Full=Protein ABNORMAL SHOOT 4 {ECO:0000303|PubMed:26160579}; AltName: Full=Protein BUSH-AND-CHLOROTIC-DWARF 1 {ECO:0000303|PubMed:22150160}; Short…	PF01554.21:MatE	GO:0005794,Golgi apparatus; GO:0000139,Golgi membrane; GO:0017119,Golgi transport complex; GO:0016021,integral component of membrane; GO:0043229,intracellular organelle; GO:0005770,late endosome; GO:0031902,late endosome membrane; GO:0016020,membrane; GO:0015297,antiporter activity; GO:0005381,iron ion transmembrane transporter activity; GO:0022857,transmembrane transporter activity; GO:0042910,x…	K03327 multidrug resistance protein, MATE family | (RefSeq) protein DETOXIFICATION 48 (A)
evm.TU.Chr7.596	175	177	155	637	470	443	1.64146	1.49643e-45	3.21262e-44	up	U89B2_STERE RecName: Full=UDP-glycosyltransferase 89B2 {ECO:0000303|PubMed:15610349}; EC=2.4.1.- {ECO:0000305};	PF00201.21:UDP-glucoronosyl and UDP-glucosyl transferase	GO:0008194,UDP-glycosyltransferase activity; GO:0003674,molecular_function; GO:0003824,catalytic activity; GO:0016740,transferase activity; GO:0016757,glycosyltransferase activity	K23260 scopoletin glucosyltransferase [EC:2.4.1.128] | (RefSeq) scopoletin glucosyltransferase (A)
evm.TU.Chr6.3253	518	455	377	1023	940	801	1.07052	1.77189e-45	3.79023e-44	up	CHX15_ARATH RecName: Full=Cation/H(+) antiporter 15; AltName: Full=Protein CATION/H+ EXCHANGER 15; Short=AtCHX15;	PF00999.24:Sodium/hydrogen exchanger family	GO:0012505,endomembrane system; GO:0016021,integral component of membrane; GO:0015299,solute:proton antiporter activity; GO:0006813,potassium ion transport; GO:0006885,regulation of pH; GO:0003674,molecular_function; GO:0005215,transporter activity; GO:0005451,monovalent cation:proton antiporter activity; GO:0008324,cation transmembrane transporter activity; GO:0015075,ion transmembrane transport…	--
evm.TU.Chr6.3415	117	105	77	450	368	304	1.93968	2.78595e-45	5.92364e-44	up	FLA14_ARATH RecName: Full=Fasciclin-like arabinogalactan protein 14; Flags: Precursor;	PF02469.25:Fasciclin domain	GO:0031225,anchored component of membrane; GO:0046658,anchored component of plasma membrane; GO:0005575,cellular_component; GO:0016020,membrane; GO:0031224,intrinsic component of membrane; GO:0110165,cellular anatomical entity; GO:0005886,plasma membrane; GO:0031226,intrinsic component of plasma membrane; GO:0071944,cell periphery	--
evm.TU.Chr6.2264	594	465	452	1101	1070	852	1.03571	3.04447e-45	6.46558e-44	up	AB19A_PRUPE RecName: Full=Auxin-binding protein ABP19a; Flags: Precursor;	PF00190.25:Cupin	GO:0048046,apoplast; GO:0030145,manganese ion binding; GO:0009734,auxin-activated signaling pathway; GO:0003674,molecular_function; GO:0005488,binding; GO:0043167,ion binding; GO:0043169,cation binding; GO:0046872,metal ion binding; GO:0046914,transition metal ion binding; GO:0007154,cell communication; GO:0007165,signal transduction; GO:0008150,biological_process; GO:0009719,response to endogeno…	--
evm.TU.Chr6.4919	466	434	439	999	919	793	1.04992	3.20371e-45	6.79563e-44	up	PUB52_ARATH RecName: Full=U-box domain-containing protein 52; AltName: Full=Plant U-box protein 52; Includes: RecName: Full=E3 ubiquitin ligase; EC=2.3.2.27; AltName: Full=RING-type E3 ubiquitin transferase {ECO:0000305}; Includes: RecName: Full=Serine/threonine-protein kinase; EC=2.7.11.-;	PF00069.28:Protein kinase domain	GO:0005524,ATP binding; GO:0106310,protein serine kinase activity; GO:0004674,protein serine/threonine kinase activity; GO:0004842,ubiquitin-protein transferase activity; GO:0006468,protein phosphorylation; GO:0000166,nucleotide binding; GO:0003674,molecular_function; GO:0005488,binding; GO:0017076,purine nucleotide binding; GO:0030554,adenyl nucleotide binding; GO:0032553,ribonucleotide binding;…	K13430 serine/threonine-protein kinase PBS1 [EC:2.7.11.1] | (RefSeq) serine/threonine-protein kinase PBS1 (A)
evm.TU.Chr6.4711	797	714	704	319	348	232	-1.27179	3.56494e-45	7.54381e-44	down	C92C6_MAIZE RecName: Full=Trimethyltridecatetraene synthase {ECO:0000303|PubMed:27662898}; EC=1.14.14.58 {ECO:0000269|PubMed:27662898}; AltName: Full=Cytochrome P-450 20 {ECO:0000312|EMBL:ONM27923.1}; AltName: Full=Cytochrome P450 92C6 {ECO:0000303|PubMed:27662898};	PF00067.25:Cytochrome P450	GO:0016021,integral component of membrane; GO:0097007,4,8,12-trimethyltrideca-1,3,7,11-tetraene synthase activity; GO:0020037,heme binding; GO:0005506,iron ion binding; GO:0010333,terpene synthase activity; GO:0080027,response to herbivore; GO:0016114,terpenoid biosynthetic process; GO:0003674,molecular_function; GO:0003824,catalytic activity; GO:0004497,monooxygenase activity; GO:0016491,oxidore…	K20623 typhasterol/6-deoxotyphasterol 2alpha-hydroxylase | (RefSeq) trimethyltridecatetraene synthase (A)
evm.TU.Chr5.5567	1098	1018	997	514	534	458	-1.01236	1.28068e-44	2.69079e-43	down	PATL4_ARATH RecName: Full=Patellin-4;	PF00650.23:CRAL/TRIO domain	GO:0005829,cytosol; GO:0005634,nucleus; GO:0005886,plasma membrane; GO:0008289,lipid binding; GO:0007049,cell cycle; GO:0051301,cell division; GO:0071365,cellular response to auxin stimulus; GO:1901703,protein localization involved in auxin polar transport; GO:0003674,molecular_function; GO:0005488,binding; GO:0008150,biological_process; GO:0009987,cellular process; GO:0009719,response to endogen…	K19996 phosphatidylinositol transfer protein SFH5 | (RefSeq) patellin-4 (A)
evm.TU.Chr5.2865	847	759	648	365	270	261	-1.29594	2.00305e-44	4.19363e-43	down	--	--	--	--
evm.TU.Chr4.1093	601	536	494	239	182	152	-1.4795	3.12506e-44	6.51962e-43	down	NLTP1_VIGRR RecName: Full=Non-specific lipid-transfer protein 1; Short=LTP 1; Short=NS-LTP1;	PF00234.25:Protease inhibitor/seed storage/LTP family	GO:0008289,lipid binding; GO:0050832,defense response to fungus; GO:0050830,defense response to Gram-positive bacterium; GO:0031640,killing of cells of another organism; GO:0006869,lipid transport; GO:0003674,molecular_function; GO:0005488,binding; GO:0006950,response to stress; GO:0006952,defense response; GO:0008150,biological_process; GO:0009605,response to external stimulus; GO:0009607,respon…	--
evm.TU.Chr2.1563	301	305	283	78	67	48	-2.1777	1.92833e-43	3.98545e-42	down	WTR32_ARATH RecName: Full=WAT1-related protein At4g08300;	PF00892.23:EamA-like transporter family	GO:0016021,integral component of membrane; GO:0005886,plasma membrane; GO:0022857,transmembrane transporter activity; GO:0003674,molecular_function; GO:0005215,transporter activity; GO:0005575,cellular_component; GO:0016020,membrane; GO:0031224,intrinsic component of membrane; GO:0110165,cellular anatomical entity; GO:0071944,cell periphery	--
evm.TU.Chr1.1199	581	558	489	232	196	176	-1.39716	2.85442e-43	5.87209e-42	down	TRNH1_ARATH RecName: Full=Tropinone reductase homolog At1g07440 {ECO:0000305}; EC=1.1.1.- {ECO:0000305};	PF13561.9:Enoyl-(Acyl carrier protein) reductase	GO:0016491,oxidoreductase activity; GO:0003674,molecular_function; GO:0003824,catalytic activity	K08081 tropinone reductase I [EC:1.1.1.206] | (RefSeq) tropinone reductase homolog At1g07440 (A)
evm.TU.Chr5.2488	386	319	304	824	737	742	1.23327	5.33057e-43	1.09154e-41	up	U86A1_ARATH RecName: Full=UDP-glycosyltransferase 86A1; EC=2.4.1.-;	PF00201.21:UDP-glucoronosyl and UDP-glucosyl transferase	GO:0008194,UDP-glycosyltransferase activity; GO:0003674,molecular_function; GO:0003824,catalytic activity; GO:0016740,transferase activity; GO:0016757,glycosyltransferase activity	K13691 pathogen-inducible salicylic acid glucosyltransferase [EC:2.4.1.-] | (RefSeq) mogroside IE synthase (A)
evm.TU.Chr2.2361	603	570	527	254	215	186	-1.34455	6.43809e-43	1.3168e-41	down	ACA12_ARATH RecName: Full=Calcium-transporting ATPase 12, plasma membrane-type; EC=7.2.2.10; AltName: Full=Ca(2+)-ATPase isoform 12;	PF00689.24:Cation transporting ATPase, C-terminus	GO:0005887,integral component of plasma membrane; GO:0043231,intracellular membrane-bounded organelle; GO:0005524,ATP binding; GO:0016887,ATP hydrolysis activity; GO:0019829,ATPase-coupled cation transmembrane transporter activity; GO:0005516,calmodulin binding; GO:0046872,metal ion binding; GO:0005388,P-type calcium transporter activity; GO:0000166,nucleotide binding; GO:0003674,molecular_functi…	K01537 P-type Ca2+ transporter type 2C [EC:7.2.2.10] | (RefSeq) calcium-transporting ATPase 12, plasma membrane-type isoform X1 (A)
evm.TU.Chr7.365	169	168	157	530	497	373	1.53008	6.68632e-43	1.366e-41	up	AB2A_ARATH RecName: Full=ABC transporter A family member 2; Short=ABC transporter ABCA.2; Short=AtABCA2; AltName: Full=ABC2 homolog 1;	PF12698.10:ABC-2 family transporter protein	GO:0016021,integral component of membrane; GO:0043231,intracellular membrane-bounded organelle; GO:0140359,ABC-type transporter activity; GO:0005524,ATP binding; GO:0042626,ATPase-coupled transmembrane transporter activity; GO:0005319,lipid transporter activity; GO:0006869,lipid transport; GO:0003674,molecular_function; GO:0005215,transporter activity; GO:0015399,primary active transmembrane tran…	K05643 ATP-binding cassette, subfamily A (ABC1), member 3 | (RefSeq) ABC transporter A family member 1 (A)
novel.2332	47	69	41	304	286	222	2.39967	8.29666e-43	1.69109e-41	up	SUT35_ARATH RecName: Full=Probable sulfate transporter 3.5;	PF00916.23:Sulfate permease family	GO:0005887,integral component of plasma membrane; GO:0015301,NA; GO:0008271,secondary active sulfate transmembrane transporter activity; GO:0015293,symporter activity; GO:0003674,molecular_function; GO:0005215,transporter activity; GO:0008509,anion transmembrane transporter activity; GO:0015075,ion transmembrane transporter activity; GO:0015103,inorganic anion transmembrane transporter activity; …	K17471 sulfate transporter 3 | (RefSeq) probable sulfate transporter 3.5 (A)
evm.TU.Chr7.66	500	456	409	973	903	801	1.00814	1.08965e-42	2.21591e-41	up	--	PF05623.15:Protein of unknown function (DUF789)	--	--
evm.TU.Chr7.2253	959	765	725	356	354	329	-1.19452	1.11899e-42	2.27297e-41	down	C14A1_ARATH RecName: Full=Cytochrome P450 714A1; EC=1.14.-.-; AltName: Full=EUI-like P450 A1;	PF00067.25:Cytochrome P450	GO:0005789,endoplasmic reticulum membrane; GO:0016021,integral component of membrane; GO:0020037,heme binding; GO:0005506,iron ion binding; GO:0004497,monooxygenase activity; GO:0016705,oxidoreductase activity, acting on paired donors, with incorporation or reduction of molecular oxygen; GO:0003674,molecular_function; GO:0005488,binding; GO:0046906,tetrapyrrole binding; GO:0097159,organic cyclic …	K20661 cytochrome P450 family 714 subfamily A1 | (RefSeq) cytochrome P450 714A1 isoform X1 (A)
evm.TU.Chr5.6788	283	287	269	674	713	575	1.25922	1.78515e-42	3.60958e-41	up	--	PF11904.11:GPCR-chaperone	GO:0016020,membrane; GO:0005575,cellular_component; GO:0110165,cellular anatomical entity	K21437 ankyrin repeat domain-containing protein 13 | (RefSeq) ankyrin repeat domain-containing protein 13C (A)
evm.TU.Chr2.1540	539	457	471	196	178	135	-1.49744	1.8696e-42	3.77604e-41	down	EST_HEVBR RecName: Full=Esterase; EC=3.1.1.-; AltName: Full=Early nodule-specific protein homolog; AltName: Full=Latex allergen Hev b 13; AltName: Allergen=Hev b 13; Flags: Precursor;	PF00657.25:GDSL-like Lipase/Acylhydrolase	GO:0016788,hydrolase activity, acting on ester bonds; GO:0019863,IgE binding; GO:0006952,defense response; GO:0003674,molecular_function; GO:0003824,catalytic activity; GO:0016787,hydrolase activity; GO:0005488,binding; GO:0019865,immunoglobulin binding; GO:0044877,protein-containing complex binding; GO:0006950,response to stress; GO:0008150,biological_process; GO:0050896,response to stimulus	--
evm.TU.Chr2.415	576	515	471	221	184	169	-1.40969	2.59991e-42	5.23317e-41	down	Y3028_ARATH RecName: Full=Uncharacterized acetyltransferase At3g50280; EC=2.3.1.-;	PF02458.18:Transferase family	GO:0016746,acyltransferase activity; GO:0003674,molecular_function; GO:0003824,catalytic activity; GO:0016740,transferase activity	K19747 BAHD acyltransferase [EC:2.3.1.-] | (RefSeq) BAHD acyltransferase DCR (A)
evm.TU.Chr6.7011	394	390	347	841	812	684	1.08101	2.95525e-42	5.9244e-41	up	E70B1_ARATH RecName: Full=Exocyst complex component EXO70B1 {ECO:0000303|PubMed:23944713}; Short=AtExo70b1 {ECO:0000303|PubMed:23944713}; AltName: Full=Exocyst subunit Exo70 family protein B1 {ECO:0000303|PubMed:23944713};	PF03081.18:Exo70 exocyst complex subunit	GO:0005829,cytosol; GO:0012505,endomembrane system; GO:0000145,exocyst; GO:0070062,extracellular exosome; GO:0016020,membrane; GO:0045335,phagocytic vesicle; GO:0005546,phosphatidylinositol-4,5-bisphosphate binding; GO:0006952,defense response; GO:0052542,defense response by callose deposition; GO:0042742,defense response to bacterium; GO:0050832,defense response to fungus; GO:0006887,exocytosis;…	K07195 exocyst complex component 7 | (RefSeq) exocyst complex component EXO70A1 (A)
evm.TU.Chr7.4177	457	407	373	896	936	708	1.07152	2.96483e-42	5.93402e-41	up	Y4361_ARATH RecName: Full=Probable LRR receptor-like serine/threonine-protein kinase At4g36180; EC=2.7.11.1; Flags: Precursor;	PF13855.9:Leucine rich repeat	GO:0016021,integral component of membrane; GO:0005886,plasma membrane; GO:0090406,pollen tube; GO:0005524,ATP binding; GO:0016301,kinase activity; GO:0106310,protein serine kinase activity; GO:0004674,protein serine/threonine kinase activity; GO:0006468,protein phosphorylation; GO:0000166,nucleotide binding; GO:0003674,molecular_function; GO:0005488,binding; GO:0017076,purine nucleotide binding; …	K13418 somatic embryogenesis receptor kinase 1 [EC:2.7.10.1 2.7.11.1] | (RefSeq) somatic embryogenesis receptor kinase 2 (A)
evm.TU.Chr7.1378	112	106	107	398	378	298	1.7541	7.62478e-42	1.50904e-40	up	SWET5_ARATH RecName: Full=Bidirectional sugar transporter SWEET5 {ECO:0000303|PubMed:21107422}; Short=AtSWEET5 {ECO:0000303|PubMed:21107422}; AltName: Full=Protein SUGARS WILL EVENTUALLY BE EXPORTED TRANSPORTERS 5 {ECO:0000303|PubMed:21107422}; AltName: Full=Protein VEGETATIVE CELL EXPRESSED 1 {ECO:0000303|PubMed:16055690}; Short=AtVEX1 {ECO:0000303|PubMed:16055690};	PF03083.19:Sugar efflux transporter for intercellular exchange	GO:0016021,integral component of membrane; GO:0005887,integral component of plasma membrane; GO:0051119,sugar transmembrane transporter activity; GO:0008643,carbohydrate transport; GO:0051260,protein homooligomerization; GO:0003674,molecular_function; GO:0005215,transporter activity; GO:0015144,carbohydrate transmembrane transporter activity; GO:0022857,transmembrane transporter activity; GO:0006…	K15382 solute carrier family 50 (sugar transporter) | (RefSeq) bidirectional sugar transporter SWEET5 (A)
evm.TU.Chr1.4273	742	695	694	341	289	278	-1.19785	1.28272e-41	2.5302e-40	down	PCR2_ARATH RecName: Full=Protein PLANT CADMIUM RESISTANCE 2; Short=AtPCR2;	PF04749.20:PLAC8 family	GO:0016021,integral component of membrane; GO:0005886,plasma membrane; GO:0006979,response to oxidative stress; GO:0006950,response to stress; GO:0008150,biological_process; GO:0050896,response to stimulus; GO:0005575,cellular_component; GO:0016020,membrane; GO:0031224,intrinsic component of membrane; GO:0110165,cellular anatomical entity; GO:0071944,cell periphery	--
evm.TU.Chr6.4903	400	332	296	807	757	629	1.12911	1.93476e-41	3.79525e-40	up	SRF5_ARATH RecName: Full=Protein STRUBBELIG-RECEPTOR FAMILY 5; AltName: Full=Leucine-rich repeat receptor kinase-like protein SRF5; Flags: Precursor;	PF07714.20:Protein tyrosine and serine/threonine kinase	GO:0016021,integral component of membrane; GO:0005886,plasma membrane; GO:0005524,ATP binding; GO:0004714,transmembrane receptor protein tyrosine kinase activity; GO:0006468,protein phosphorylation; GO:0000166,nucleotide binding; GO:0003674,molecular_function; GO:0005488,binding; GO:0017076,purine nucleotide binding; GO:0030554,adenyl nucleotide binding; GO:0032553,ribonucleotide binding; GO:0032…	K13436 pto-interacting protein 1 [EC:2.7.11.1] | (RefSeq) pto-interacting protein 1 (A)
evm.TU.Chr5.7022	393	356	292	101	102	57	-1.97242	4.25629e-41	8.32159e-40	down	CRK29_ARATH RecName: Full=Cysteine-rich receptor-like protein kinase 29; Short=Cysteine-rich RLK29; EC=2.7.11.-; Flags: Precursor;	PF00069.28:Protein kinase domain	GO:0016021,integral component of membrane; GO:0005886,plasma membrane; GO:0005773,vacuole; GO:0005524,ATP binding; GO:0106310,protein serine kinase activity; GO:0004674,protein serine/threonine kinase activity; GO:0006468,protein phosphorylation; GO:0009737,response to abscisic acid; GO:0000166,nucleotide binding; GO:0003674,molecular_function; GO:0005488,binding; GO:0017076,purine nucleotide bin…	K20606 mitogen-activated protein kinase kinase kinase ANP1 [EC:2.7.11.25] | (RefSeq) receptor-like serine/threonine-protein kinase SD1-7 isoform X1 (A)
evm.TU.Chr2.2046	740	709	677	354	300	275	-1.16247	4.42839e-41	8.64854e-40	down	ATL54_ARATH RecName: Full=RING-H2 finger protein ATL54; EC=2.3.2.27 {ECO:0000305}; AltName: Full=RING-type E3 ubiquitin transferase ATL54 {ECO:0000305};	PF13639.9:Ring finger domain	GO:0016021,integral component of membrane; GO:0046872,metal ion binding; GO:0016740,transferase activity; GO:0016567,protein ubiquitination; GO:0003674,molecular_function; GO:0005488,binding; GO:0043167,ion binding; GO:0043169,cation binding; GO:0003824,catalytic activity; GO:0006807,nitrogen compound metabolic process; GO:0008150,biological_process; GO:0008152,metabolic process; GO:0019538,prote…	K10664 E3 ubiquitin-protein ligase ATL6/9/15/31/42/55 [EC:2.3.2.27] | (RefSeq) E3 ubiquitin-protein ligase ATL31 (A)
evm.TU.Chr4.2669	850	720	724	405	320	270	-1.17557	4.77535e-41	9.30563e-40	down	HAT14_ARATH RecName: Full=Homeobox-leucine zipper protein HAT14; AltName: Full=Homeodomain-leucine zipper protein HAT14; Short=HD-ZIP protein 14;	PF00046.32:Homeodomain	GO:0005634,nucleus; GO:0003700,DNA-binding transcription factor activity; GO:0000981,DNA-binding transcription factor activity, RNA polymerase II-specific; GO:0000976,transcription cis-regulatory region binding; GO:0003674,molecular_function; GO:0140110,transcription regulator activity; GO:0001067,transcription regulatory region nucleic acid binding; GO:0003676,nucleic acid binding; GO:0003677,DN…	K09338 homeobox-leucine zipper protein | (RefSeq) homeobox-leucine zipper protein HOX11 (A)
evm.TU.Chr7.10	325	348	308	806	721	613	1.1556	5.4834e-41	1.0662e-39	up	IP5PC_ARATH RecName: Full=Type I inositol polyphosphate 5-phosphatase 12 {ECO:0000303|PubMed:15574849}; Short=At5PTase12 {ECO:0000303|PubMed:15574849}; EC=3.1.3.56 {ECO:0000269|PubMed:15574849};	PF03372.26:Endonuclease/Exonuclease/phosphatase family	GO:0052659,inositol-1,3,4,5-tetrakisphosphate 5-phosphatase activity; GO:0052658,inositol-1,4,5-trisphosphate 5-phosphatase activity; GO:0004445,inositol-polyphosphate 5-phosphatase activity; GO:0046872,metal ion binding; GO:0004439,phosphatidylinositol-4,5-bisphosphate 5-phosphatase activity; GO:0046855,inositol phosphate dephosphorylation; GO:0046856,phosphatidylinositol dephosphorylation; GO:0…	K24221 type I inositol polyphosphate 5-phosphatase IP5P1/2 [EC:3.1.3.56] | (RefSeq) type I inositol polyphosphate 5-phosphatase 2 isoform X1 (A)
evm.TU.Chr6.6712	472	475	490	177	133	145	-1.62857	7.49702e-41	1.45136e-39	down	PGLR4_ARATH RecName: Full=Polygalacturonase At1g48100; Short=PG; EC=3.2.1.15; AltName: Full=Pectinase At1g48100; Flags: Precursor;	PF00295.20:Glycosyl hydrolases family 28	GO:0005576,extracellular region; GO:0004650,polygalacturonase activity; GO:0005975,carbohydrate metabolic process; GO:0009831,plant-type cell wall modification involved in multidimensional cell growth; GO:0003674,molecular_function; GO:0003824,catalytic activity; GO:0004553,hydrolase activity, hydrolyzing O-glycosyl compounds; GO:0016787,hydrolase activity; GO:0016798,hydrolase activity, acting o…	K01184 polygalacturonase [EC:3.2.1.15] | (RefSeq) polygalacturonase At1g48100 isoform X1 (A)
evm.TU.Chr5.1802	659	540	599	255	248	193	-1.33859	8.60314e-41	1.66187e-39	down	LBD11_ARATH RecName: Full=LOB domain-containing protein 11; AltName: Full=ASYMMETRIC LEAVES 2-like protein 7; Short=AS2-like protein 7;	PF03195.17:Lateral organ boundaries (LOB) domain	--	K13944 LOB domain-containing protein 16 | (RefSeq) LOB domain-containing protein 16 (A)
evm.TU.Chr2.6067	281	265	229	659	623	500	1.23392	1.04612e-40	2.0164e-39	up	EBIII_PETHY RecName: Full=MYB-like transcription factor 4 {ECO:0000303|PubMed:21068208}; Short=PhMYB4 {ECO:0000303|PubMed:21068208}; AltName: Full=MYB-like protein MYB5d8 {ECO:0000303|Ref.1}; AltName: Full=Protein EMISSION OF BENZENOIDS III {ECO:0000303|Ref.2}; Short=PhEOBIII {ECO:0000303|Ref.2};	PF00249.34:Myb-like DNA-binding domain	GO:0005634,nucleus; GO:0000976,transcription cis-regulatory region binding; GO:0010597,green leaf volatile biosynthetic process; GO:0045892,negative regulation of DNA-templated transcription; GO:0001067,transcription regulatory region nucleic acid binding; GO:0003674,molecular_function; GO:0003676,nucleic acid binding; GO:0003677,DNA binding; GO:0003690,double-stranded DNA binding; GO:0005488,bin…	K09422 transcription factor MYB, plant | (RefSeq) myb-related protein 308 (A)
evm.TU.Chr6.6540	183	179	164	511	472	405	1.43302	1.1498e-40	2.21144e-39	up	AB15B_ARATH RecName: Full=ABC transporter B family member 15; Short=ABC transporter ABCB.15; Short=AtABCB15; AltName: Full=Multidrug resistance protein 13; AltName: Full=P-glycoprotein 15;	PF00664.26:ABC transporter transmembrane region	GO:0016021,integral component of membrane; GO:0140359,ABC-type transporter activity; GO:0005524,ATP binding; GO:0042626,ATPase-coupled transmembrane transporter activity; GO:0055085,transmembrane transport; GO:0003674,molecular_function; GO:0005215,transporter activity; GO:0015399,primary active transmembrane transporter activity; GO:0022804,active transmembrane transporter activity; GO:0022857,t…	K05658 ATP-binding cassette, subfamily B (MDR/TAP), member 1 [EC:7.6.2.2] | (RefSeq) ABC transporter B family member 15 (A)
evm.TU.Chr1.4567	702	680	628	316	288	264	-1.17723	1.44076e-40	2.76504e-39	down	YSL7_ARATH RecName: Full=Probable metal-nicotianamine transporter YSL7; AltName: Full=Protein YELLOW STRIPE LIKE 7; Short=AtYSL7;	PF03169.18:OPT oligopeptide transporter protein	GO:0016021,integral component of membrane; GO:0016020,membrane; GO:0035673,oligopeptide transmembrane transporter activity; GO:0003674,molecular_function; GO:0005215,transporter activity; GO:0022857,transmembrane transporter activity; GO:0042887,amide transmembrane transporter activity; GO:1904680,peptide transmembrane transporter activity; GO:0005575,cellular_component; GO:0031224,intrinsic comp…	--
evm.TU.Chr1.2555	497	475	406	191	152	127	-1.52107	1.70006e-40	3.24862e-39	down	FRA18_FRAAN RecName: Full=Major strawberry allergen Fra a 1.08 {ECO:0000305}; AltName: Full=Class 10 plant pathogenesis-related protein Fra a 1.08 {ECO:0000305}; Short=PR10-related protein Fra a 1.08 {ECO:0000305}; EC=3.1.27.- {ECO:0000269|PubMed:30572279}; AltName: Allergen=Fra a 1 {ECO:0000305};	PF00407.22:Pathogenesis-related protein Bet v 1 family	GO:0010427,abscisic acid binding; GO:0004518,nuclease activity; GO:0004864,protein phosphatase inhibitor activity; GO:0038023,signaling receptor activity; GO:0009738,abscisic acid-activated signaling pathway; GO:0006952,defense response; GO:0009607,response to biotic stimulus; GO:0003674,molecular_function; GO:0005488,binding; GO:0008289,lipid binding; GO:0019840,isoprenoid binding; GO:0031406,ca…	--
evm.TU.Chr5.6866	198	178	155	15	16	6	-3.81305	3.47091e-40	6.58285e-39	down	ACCO1_MALDO RecName: Full=1-aminocyclopropane-1-carboxylate oxidase 1; Short=ACC oxidase 1; EC=1.14.17.4; AltName: Full=Ethylene-forming enzyme; Short=EFE; AltName: Full=PAE12; AltName: Full=Protein AP4;	PF03171.23:2OG-Fe(II) oxygenase superfamily	GO:0009815,1-aminocyclopropane-1-carboxylate oxidase activity; GO:0031418,L-ascorbic acid binding; GO:0046872,metal ion binding; GO:0009693,ethylene biosynthetic process; GO:0009835,fruit ripening; GO:0003674,molecular_function; GO:0003824,catalytic activity; GO:0004497,monooxygenase activity; GO:0016491,oxidoreductase activity; GO:0016705,oxidoreductase activity, acting on paired donors, with in…	K05933 aminocyclopropanecarboxylate oxidase [EC:1.14.17.4] | (RefSeq) 1-aminocyclopropane-1-carboxylate oxidase 1 (A)
novel.1939	348	309	343	89	97	74	-1.91334	3.69323e-40	6.98954e-39	down	--	--	GO:0016021,integral component of membrane; GO:0005575,cellular_component; GO:0016020,membrane; GO:0031224,intrinsic component of membrane; GO:0110165,cellular anatomical entity	K05289 GPI-anchor transamidase subunit GAA1 | (RefSeq) glycosylphosphatidylinositol anchor attachment 1 protein (A)
evm.TU.Chr5.4708	461	390	362	855	883	713	1.05167	4.15769e-40	7.86016e-39	up	UGT6_CATRO RecName: Full=7-deoxyloganetin glucosyltransferase; EC=2.4.1.324; AltName: Full=Iridoid 1-O-glucosyltransferase; AltName: Full=UDP-glucose glucosyltransferase 6; Short=CrUGT6; AltName: Full=UDP-glycosyltransferase 85A23;	PF00201.21:UDP-glucoronosyl and UDP-glucosyl transferase	GO:0035251,UDP-glucosyltransferase activity; GO:1900994,(-)-secologanin biosynthetic process; GO:0003674,molecular_function; GO:0003824,catalytic activity; GO:0008194,UDP-glycosyltransferase activity; GO:0016740,transferase activity; GO:0016757,glycosyltransferase activity; GO:0016758,hexosyltransferase activity; GO:0046527,glucosyltransferase activity; GO:0006081,cellular aldehyde metabolic proc…	K13691 pathogen-inducible salicylic acid glucosyltransferase [EC:2.4.1.-] | (RefSeq) mogroside IE synthase (A)
evm.TU.Chr5.351	874	803	768	403	406	350	-1.04161	5.32011e-40	1.00363e-38	down	RLK1_ARATH RecName: Full=G-type lectin S-receptor-like serine/threonine-protein kinase RLK1; EC=2.7.11.1; AltName: Full=Receptor-like protein kinase 1; Flags: Precursor;	PF00069.28:Protein kinase domain	GO:0016021,integral component of membrane; GO:0005886,plasma membrane; GO:0005524,ATP binding; GO:0005516,calmodulin binding; GO:0030246,carbohydrate binding; GO:0106310,protein serine kinase activity; GO:0004674,protein serine/threonine kinase activity; GO:0031625,ubiquitin protein ligase binding; GO:0006468,protein phosphorylation; GO:0000166,nucleotide binding; GO:0003674,molecular_function; G…	K13416 brassinosteroid insensitive 1-associated receptor kinase 1 [EC:2.7.10.1 2.7.11.1] | (RefSeq) BRASSINOSTEROID INSENSITIVE 1-associated receptor kinase 1 (A)
evm.TU.Chr3.3297	224	210	215	40	28	35	-2.62214	5.86198e-39	1.07609e-37	down	EBIII_PETHY RecName: Full=MYB-like transcription factor 4 {ECO:0000303|PubMed:21068208}; Short=PhMYB4 {ECO:0000303|PubMed:21068208}; AltName: Full=MYB-like protein MYB5d8 {ECO:0000303|Ref.1}; AltName: Full=Protein EMISSION OF BENZENOIDS III {ECO:0000303|Ref.2}; Short=PhEOBIII {ECO:0000303|Ref.2};	PF00249.34:Myb-like DNA-binding domain	GO:0005634,nucleus; GO:0000976,transcription cis-regulatory region binding; GO:0010597,green leaf volatile biosynthetic process; GO:0045892,negative regulation of DNA-templated transcription; GO:0001067,transcription regulatory region nucleic acid binding; GO:0003674,molecular_function; GO:0003676,nucleic acid binding; GO:0003677,DNA binding; GO:0003690,double-stranded DNA binding; GO:0005488,bin…	K09422 transcription factor MYB, plant | (RefSeq) myb-related protein 308 (A)
evm.TU.Chr2.4012	90	92	88	354	357	252	1.86084	6.3393e-39	1.16251e-37	up	CDPK4_ARATH RecName: Full=Calcium-dependent protein kinase 4; EC=2.7.11.1; AltName: Full=Calmodulin-domain protein kinase CDPK isoform 4;	PF00069.28:Protein kinase domain	GO:0005737,cytoplasm; GO:0005634,nucleus; GO:0005524,ATP binding; GO:0005509,calcium ion binding; GO:0009931,calcium-dependent protein serine/threonine kinase activity; GO:0005516,calmodulin binding; GO:0004683,calmodulin-dependent protein kinase activity; GO:0004672,protein kinase activity; GO:0106310,protein serine kinase activity; GO:0035556,intracellular signal transduction; GO:0018105,peptid…	K13412 calcium-dependent protein kinase [EC:2.7.11.1] | (RefSeq) calcium-dependent protein kinase 11 (A)
evm.TU.Chr3.4628	350	270	310	741	729	585	1.17669	7.75855e-39	1.414e-37	up	--	--	--	--
evm.TU.Chr4.1032	451	392	326	129	122	111	-1.65087	1.41522e-38	2.5687e-37	down	Y1684_ARATH RecName: Full=Probable LRR receptor-like serine/threonine-protein kinase At1g06840; EC=2.7.11.1; Flags: Precursor;	PF07714.20:Protein tyrosine and serine/threonine kinase	GO:0016021,integral component of membrane; GO:0005886,plasma membrane; GO:0005524,ATP binding; GO:0106310,protein serine kinase activity; GO:0004674,protein serine/threonine kinase activity; GO:0006468,protein phosphorylation; GO:0000166,nucleotide binding; GO:0003674,molecular_function; GO:0005488,binding; GO:0017076,purine nucleotide binding; GO:0030554,adenyl nucleotide binding; GO:0032553,rib…	K13430 serine/threonine-protein kinase PBS1 [EC:2.7.11.1] | (RefSeq) serine/threonine-protein kinase PBS1 (A)
evm.TU.Chr2.5814	486	420	405	1059	842	746	1.04449	2.73808e-38	4.94443e-37	up	PR1A_TOBAC RecName: Full=Pathogenesis-related protein 1A; Short=PR-1A; Flags: Precursor;	PF00188.29:Cysteine-rich secretory protein family	GO:0005615,extracellular space; GO:0005773,vacuole; GO:0006952,defense response; GO:0009607,response to biotic stimulus; GO:0006950,response to stress; GO:0008150,biological_process; GO:0050896,response to stimulus; GO:0005575,cellular_component; GO:0005576,extracellular region; GO:0110165,cellular anatomical entity; GO:0005622,intracellular anatomical structure; GO:0005737,cytoplasm; GO:0043226,…	K13449 pathogenesis-related protein 1 | (RefSeq) pathogenesis-related protein 1A (A)
evm.TU.Chr3.4045	68	51	77	297	298	237	2.11505	2.89379e-38	5.20441e-37	up	CUCM1_CUCME RecName: Full=Cucumisin {ECO:0000303|PubMed:7806492}; EC=3.4.21.25 {ECO:0000305|PubMed:7806492}; AltName: Allergen=Cuc m 1 {ECO:0000303|PubMed:12801320}; Flags: Precursor;	PF00082.25:Subtilase family	GO:0005576,extracellular region; GO:0004252,serine-type endopeptidase activity; GO:0006508,proteolysis; GO:0003674,molecular_function; GO:0003824,catalytic activity; GO:0004175,endopeptidase activity; GO:0008233,peptidase activity; GO:0008236,serine-type peptidase activity; GO:0016787,hydrolase activity; GO:0017171,serine hydrolase activity; GO:0140096,catalytic activity, acting on a protein; GO:…	--
evm.TU.Chr2.2731	259	250	227	655	548	498	1.24124	9.29778e-38	1.65374e-36	up	SPH1_ARATH RecName: Full=S-protein homolog 1 {ECO:0000303|PubMed:10344198}; Flags: Precursor;	PF05938.14:Plant self-incompatibility protein S1	GO:0005576,extracellular region; GO:0009875,pollen-pistil interaction; GO:0060320,rejection of self pollen; GO:0000003,reproduction; GO:0007154,cell communication; GO:0008150,biological_process; GO:0009856,pollination; GO:0009987,cellular process; GO:0022414,reproductive process; GO:0032501,multicellular organismal process; GO:0044706,multi-multicellular organism process; GO:0008037,cell recognit…	--
evm.TU.Chr5.921	366	383	312	786	793	625	1.08765	1.04906e-37	1.86217e-36	up	CHX24_ARATH RecName: Full=Cation/H(+) antiporter 24; AltName: Full=Protein CATION/H+ EXCHANGER 24; Short=AtCHX24;	PF00999.24:Sodium/hydrogen exchanger family	GO:0012505,endomembrane system; GO:0016021,integral component of membrane; GO:0015299,solute:proton antiporter activity; GO:0006813,potassium ion transport; GO:0006885,regulation of pH; GO:0003674,molecular_function; GO:0005215,transporter activity; GO:0005451,monovalent cation:proton antiporter activity; GO:0008324,cation transmembrane transporter activity; GO:0015075,ion transmembrane transport…	--
evm.TU.Chr3.3595	598	556	511	259	239	197	-1.22785	1.60849e-37	2.84949e-36	down	MLO6_ARATH RecName: Full=MLO-like protein 6; Short=AtMlo6;	PF03094.18:Mlo family	GO:0016021,integral component of membrane; GO:0005886,plasma membrane; GO:0005516,calmodulin binding; GO:0050832,defense response to fungus; GO:0003674,molecular_function; GO:0005488,binding; GO:0005515,protein binding; GO:0006950,response to stress; GO:0006952,defense response; GO:0008150,biological_process; GO:0009605,response to external stimulus; GO:0009607,response to biotic stimulus; GO:000…	K08472 mlo protein | (RefSeq) MLO-like protein 12 (A)
evm.TU.Chr6.1578	326	311	284	96	83	75	-1.82527	1.72682e-37	3.04996e-36	down	--	PF00561.23:alpha/beta hydrolase fold	GO:0047372,acylglycerol lipase activity; GO:0003674,molecular_function; GO:0003824,catalytic activity; GO:0016298,lipase activity; GO:0016787,hydrolase activity; GO:0016788,hydrolase activity, acting on ester bonds; GO:0052689,carboxylic ester hydrolase activity	--
evm.TU.Chr5.4711	40	39	40	254	223	166	2.45791	2.77887e-37	4.89838e-36	up	AFS1_MALDO RecName: Full=(E,E)-alpha-farnesene synthase; Short=MdASF1; EC=4.2.3.46; AltName: Full=Prenyltransferase; EC=2.5.1.-;	PF03936.19:Terpene synthase family, metal binding domain	GO:0005737,cytoplasm; GO:0052578,alpha-farnesene synthase activity; GO:0000287,magnesium ion binding; GO:0016740,transferase activity; GO:0016102,diterpenoid biosynthetic process; GO:0003674,molecular_function; GO:0003824,catalytic activity; GO:0010333,terpene synthase activity; GO:0010334,sesquiterpene synthase activity; GO:0016829,lyase activity; GO:0016835,carbon-oxygen lyase activity; GO:0016…	K14173 alpha-farnesene synthase [EC:4.2.3.46] | (RefSeq) (E,E)-alpha-farnesene synthase (A)
evm.TU.Chr7.3494	449	432	422	179	163	121	-1.46581	5.52526e-37	9.65315e-36	down	C76B6_CATRO RecName: Full=Geraniol 8-hydroxylase; EC=1.14.14.83 {ECO:0000269|PubMed:11718718, ECO:0000269|PubMed:21504162}; AltName: Full=Cytochrome P450 76B6; AltName: Full=Geraniol 10-hydroxylase; Short=CrG10H;	PF00067.25:Cytochrome P450	GO:0005789,endoplasmic reticulum membrane; GO:0016021,integral component of membrane; GO:0102811,geraniol 10-hydroxylase activity; GO:0020037,heme binding; GO:0005506,iron ion binding; GO:0016709,oxidoreductase activity, acting on paired donors, with incorporation or reduction of molecular oxygen, NAD(P)H as one donor, and incorporation of one atom of oxygen; GO:0016099,monoterpenoid biosynthetic…	K22983 cytochrome P450 family 76 subfamily A | (RefSeq) cytochrome P450 76A2 (A)
evm.TU.Chr2.4370	314	321	308	73	84	85	-1.92366	9.46339e-37	1.64363e-35	down	ALFP2_ARATH RecName: Full=Fructose-bisphosphate aldolase 2, chloroplastic {ECO:0000305}; Short=AtFBA2 {ECO:0000303|PubMed:22561114}; EC=4.1.2.13 {ECO:0000305}; Flags: Precursor;	PF00274.22:Fructose-bisphosphate aldolase class-I	GO:0048046,apoplast; GO:0009507,chloroplast; GO:0009941,chloroplast envelope; GO:0009570,chloroplast stroma; GO:0005829,cytosol; GO:0005886,plasma membrane; GO:0010287,plastoglobule; GO:0009579,thylakoid; GO:0004332,fructose-bisphosphate aldolase activity; GO:0003729,mRNA binding; GO:0030388,fructose 1,6-bisphosphate metabolic process; GO:0006094,gluconeogenesis; GO:0006096,glycolytic process; GO…	K01623 fructose-bisphosphate aldolase, class I [EC:4.1.2.13] | (RefSeq) fructose-bisphosphate aldolase 1, chloroplastic (A)
evm.TU.Chr2.2140	273	233	189	697	549	471	1.33727	1.06249e-36	1.83995e-35	up	--	PF08276.14:PAN-like domain	--	K04688 ribosomal protein S6 kinase beta [EC:2.7.11.1] | (RefSeq) serine/threonine-protein kinase AtPK2/AtPK19 (A)
evm.TU.Chr2.4865	376	365	318	747	771	632	1.05734	1.74711e-36	3.01377e-35	up	CSPLU_ORYSJ RecName: Full=CASP-like protein 5C1; Short=OsCASPL5C1;	PF04535.15:Casparian strip membrane protein domain	GO:0016021,integral component of membrane; GO:0016020,membrane; GO:0005886,plasma membrane; GO:0005575,cellular_component; GO:0031224,intrinsic component of membrane; GO:0110165,cellular anatomical entity; GO:0071944,cell periphery	--
evm.TU.Chr3.3926	536	533	497	214	225	185	-1.29434	1.85579e-36	3.19813e-35	down	75L17_MALDO RecName: Full=Phloretin 4'-O-glucosyltransferase {ECO:0000303|PubMed:27316677}; Short=MdPh-4'-OGT {ECO:0000303|PubMed:27316677}; EC=2.4.1.- {ECO:0000269|PubMed:27316677}; AltName: Full=Flavanone 7-O-beta-glucosyltransferase UGT75L17 {ECO:0000305}; EC=2.4.1.185 {ECO:0000269|PubMed:27316677}; AltName: Full=UDP-glycosyltransferase 75L17 {ECO:0000303|PubMed:27316677};	PF00201.21:UDP-glucoronosyl and UDP-glucosyl transferase	GO:0047243,flavanone 7-O-beta-glucosyltransferase activity; GO:0008194,UDP-glycosyltransferase activity; GO:0003674,molecular_function; GO:0003824,catalytic activity; GO:0016740,transferase activity; GO:0016757,glycosyltransferase activity; GO:0016758,hexosyltransferase activity; GO:0035251,UDP-glucosyltransferase activity; GO:0046527,glucosyltransferase activity	K11820 N-hydroxythioamide S-beta-glucosyltransferase [EC:2.4.1.195] | (RefSeq) UDP-glycosyltransferase 74B1 (A)
novel.493	244	259	187	642	560	460	1.29985	2.4892e-36	4.27722e-35	up	--	--	--	--
evm.TU.Chr6.653	649	686	596	300	297	246	-1.16359	3.32933e-36	5.69325e-35	down	STP14_ARATH RecName: Full=Sugar transport protein 14; AltName: Full=Hexose transporter 14;	PF00083.27:Sugar (and other) transporter	GO:0016021,integral component of membrane; GO:0005886,plasma membrane; GO:0015145,monosaccharide transmembrane transporter activity; GO:0015293,symporter activity; GO:0003674,molecular_function; GO:0005215,transporter activity; GO:0015144,carbohydrate transmembrane transporter activity; GO:0022857,transmembrane transporter activity; GO:0051119,sugar transmembrane transporter activity; GO:0015291,…	K24193 MFS transporter, SP family, sugar:H+ symporter | (RefSeq) sugar transport protein 14 (A)
evm.TU.Chr1.257	336	351	313	760	690	616	1.08016	3.59779e-36	6.13998e-35	up	GHD7_ORYSJ RecName: Full=Transcription factor GHD7 {ECO:0000305}; AltName: Full=Protein GRAIN NUMBER PLANT HEIGHT AND HEADING DATE 7 {ECO:0000305};	PF06203.17:CCT motif	GO:0005634,nucleus; GO:0003677,DNA binding; GO:0009908,flower development; GO:0048579,negative regulation of long-day photoperiodism, flowering; GO:0009909,regulation of flower development; GO:0003674,molecular_function; GO:0003676,nucleic acid binding; GO:0005488,binding; GO:0097159,organic cyclic compound binding; GO:1901363,heterocyclic compound binding; GO:0000003,reproduction; GO:0003006,dev…	--
evm.TU.Chr4.2705	89	77	70	314	285	234	1.85236	1.06277e-35	1.79487e-34	up	PM1_SOYBN RecName: Full=18 kDa seed maturation protein;	PF03760.18:Late embryogenesis abundant (LEA) group 1	GO:0048030,disaccharide binding; GO:0070492,oligosaccharide binding; GO:0031210,phosphatidylcholine binding; GO:0009793,embryo development ending in seed dormancy; GO:0003674,molecular_function; GO:0005488,binding; GO:0030246,carbohydrate binding; GO:0005543,phospholipid binding; GO:0008289,lipid binding; GO:0043167,ion binding; GO:0043169,cation binding; GO:0050997,quaternary ammonium group bind…	--
evm.TU.Chr6.2209	115	106	88	356	319	289	1.67846	1.36706e-35	2.30438e-34	up	BZP44_ARATH RecName: Full=bZIP transcription factor 44 {ECO:0000305}; Short=AtbZIP44 {ECO:0000303|PubMed:11906833};	PF00170.24:bZIP transcription factor	GO:0005634,nucleus; GO:0003700,DNA-binding transcription factor activity; GO:0046982,protein heterodimerization activity; GO:0043565,sequence-specific DNA binding; GO:0000976,transcription cis-regulatory region binding; GO:0045893,positive regulation of DNA-templated transcription; GO:0009845,seed germination; GO:0003674,molecular_function; GO:0140110,transcription regulator activity; GO:0005488,…	--
evm.TU.Chr2.939	295	275	267	84	66	68	-1.90739	1.55744e-35	2.61502e-34	down	GLOX_VITPS RecName: Full=Aldehyde oxidase GLOX {ECO:0000305}; EC=1.2.3.1 {ECO:0000305}; AltName: Full=Glyoxal oxidase {ECO:0000303|Ref.1}; Short=VpGLOX {ECO:0000303|PubMed:20512385}; Flags: Precursor;	PF07250.14:Glyoxal oxidase N-terminus	GO:0005615,extracellular space; GO:0004031,aldehyde oxidase activity; GO:0050832,defense response to fungus; GO:0003674,molecular_function; GO:0003824,catalytic activity; GO:0016491,oxidoreductase activity; GO:0016623,oxidoreductase activity, acting on the aldehyde or oxo group of donors, oxygen as acceptor; GO:0016903,oxidoreductase activity, acting on the aldehyde or oxo group of donors; GO:000…	--
evm.TU.Chr6.4419	347	297	280	789	621	593	1.15078	1.76931e-35	2.96271e-34	up	NUDT1_ROSHC RecName: Full=Geranyl diphosphate phosphohydrolase {ECO:0000305}; EC=3.6.1.68 {ECO:0000269|PubMed:26138978}; AltName: Full=Nudix hydrolase 1 {ECO:0000303|PubMed:26138978}; Short=RhNUDX1 {ECO:0000303|PubMed:26138978};	PF00293.31:NUDIX domain	GO:0005737,cytoplasm; GO:0016787,hydrolase activity; GO:0046872,metal ion binding; GO:0003674,molecular_function; GO:0003824,catalytic activity; GO:0005488,binding; GO:0043167,ion binding; GO:0043169,cation binding; GO:0005575,cellular_component; GO:0005622,intracellular anatomical structure; GO:0110165,cellular anatomical entity	K03574 8-oxo-dGTP diphosphatase [EC:3.6.1.55] | (RefSeq) geranyl diphosphate phosphohydrolase (A)
evm.TU.Chr1.3610	67	64	64	276	247	243	2.01156	1.79286e-35	2.99933e-34	up	APF2_ARATH RecName: Full=Aspartyl protease family protein 2 {ECO:0000305}; EC=3.4.23.- {ECO:0000305}; Flags: Precursor;	PF14543.9:Xylanase inhibitor N-terminal	GO:0009505,plant-type cell wall; GO:0004190,aspartic-type endopeptidase activity; GO:0006508,proteolysis; GO:0003674,molecular_function; GO:0003824,catalytic activity; GO:0004175,endopeptidase activity; GO:0008233,peptidase activity; GO:0016787,hydrolase activity; GO:0070001,aspartic-type peptidase activity; GO:0140096,catalytic activity, acting on a protein; GO:0006807,nitrogen compound metaboli…	K22683 aspartyl protease family protein [EC:3.4.23.-] | (RefSeq) aspartyl protease family protein 2 (A)
novel.945	174	198	175	495	551	396	1.42733	1.94765e-35	3.2552e-34	up	--	--	--	--
evm.TU.Chr4.3064	104	94	97	363	329	255	1.71037	2.01596e-35	3.3662e-34	up	CHX19_ARATH RecName: Full=Cation/H(+) antiporter 19; AltName: Full=Protein CATION/H+ EXCHANGER 19; Short=AtCHX19;	PF00999.24:Sodium/hydrogen exchanger family	GO:0012505,endomembrane system; GO:0016021,integral component of membrane; GO:0005770,late endosome; GO:0015299,solute:proton antiporter activity; GO:0006813,potassium ion transport; GO:0006885,regulation of pH; GO:0003674,molecular_function; GO:0005215,transporter activity; GO:0005451,monovalent cation:proton antiporter activity; GO:0008324,cation transmembrane transporter activity; GO:0015075,i…	--
evm.TU.Chr4.114	864	751	635	382	372	298	-1.05983	2.06261e-35	3.44085e-34	down	SBT3_SOLLC RecName: Full=Subtilisin-like protease SBT3 {ECO:0000303|PubMed:27259555}; EC=3.4.21.- {ECO:0000269|PubMed:19332543, ECO:0000269|PubMed:19407393, ECO:0000269|PubMed:19805099, ECO:0000269|PubMed:27259555, ECO:0000269|PubMed:27451395}; AltName: Full=LeSBT3 {ECO:0000303|PubMed:10350089}; AltName: Full=SlSBT3 {ECO:0000303|PubMed:19332543}; AltName: Full=Subtilase 3 {ECO:0000303|PubMed:1933…	PF00082.25:Subtilase family	GO:0005615,extracellular space; GO:0042802,identical protein binding; GO:0042803,protein homodimerization activity; GO:0004252,serine-type endopeptidase activity; GO:0008236,serine-type peptidase activity; GO:0006952,defense response; GO:0043171,peptide catabolic process; GO:0009827,plant-type cell wall modification; GO:1900367,positive regulation of defense response to insect; GO:0010628,positiv…	--
evm.TU.Chr7.1381	416	462	379	154	154	125	-1.50581	2.82717e-35	4.70302e-34	down	PUB19_ARATH RecName: Full=U-box domain-containing protein 19; EC=2.3.2.27; AltName: Full=Plant U-box protein 19; AltName: Full=RING-type E3 ubiquitin transferase PUB19 {ECO:0000305};	PF04564.18:U-box domain	GO:0005737,cytoplasm; GO:0005634,nucleus; GO:0004842,ubiquitin-protein transferase activity; GO:0010029,regulation of seed germination; GO:0003674,molecular_function; GO:0003824,catalytic activity; GO:0016740,transferase activity; GO:0019787,ubiquitin-like protein transferase activity; GO:0140096,catalytic activity, acting on a protein; GO:0007275,multicellular organism development; GO:0008150,bi…	--
evm.TU.Chr7.3297	593	513	503	214	209	214	-1.29549	4.39315e-35	7.27392e-34	down	RLK7_ARATH RecName: Full=Receptor-like protein kinase 7 {ECO:0000303|PubMed:20811905}; EC=2.7.11.1 {ECO:0000305}; Flags: Precursor;	PF00069.28:Protein kinase domain	GO:0016021,integral component of membrane; GO:0005886,plasma membrane; GO:0005524,ATP binding; GO:0042802,identical protein binding; GO:0042277,peptide binding; GO:0001653,peptide receptor activity; GO:0004672,protein kinase activity; GO:0106310,protein serine kinase activity; GO:0004674,protein serine/threonine kinase activity; GO:0045087,innate immune response; GO:0046777,protein autophosphoryl…	K20718 LRR receptor-like serine/threonine-protein kinase ERECTA [EC:2.7.11.1] | (RefSeq) LRR receptor-like serine/threonine-protein kinase ERL1 isoform X2 (A)
evm.TU.Chr2.1669	399	359	307	836	724	592	1.04662	6.29764e-35	1.03981e-33	up	PMEI2_ARATH RecName: Full=Pectinesterase inhibitor 2 {ECO:0000305}; AltName: Full=Pectin methylesterase inhibitor 2 {ECO:0000303|PubMed:14675772}; Short=AtPMEI2 {ECO:0000303|PubMed:14675772}; Flags: Precursor;	PF04043.18:Plant invertase/pectin methylesterase inhibitor	GO:0048046,apoplast; GO:0012505,endomembrane system; GO:0090404,pollen tube tip; GO:0030599,pectinesterase activity; GO:0046910,pectinesterase inhibitor activity; GO:0009860,pollen tube growth; GO:0003674,molecular_function; GO:0003824,catalytic activity; GO:0016787,hydrolase activity; GO:0016788,hydrolase activity, acting on ester bonds; GO:0052689,carboxylic ester hydrolase activity; GO:0004857…	--
evm.TU.Chr2.5861	348	317	303	94	102	94	-1.70069	9.07697e-35	1.48901e-33	down	SQE1_PANGI RecName: Full=Squalene monooxygenase SE1 {ECO:0000303|Ref.1}; EC=1.14.14.17 {ECO:0000250|UniProtKB:Q9SM02}; AltName: Full=Squalene epoxidase 1 {ECO:0000303|PubMed:19857882, ECO:0000303|PubMed:29509695, ECO:0000303|Ref.1, ECO:0000303|Ref.2}; Short=PgSQE1 {ECO:0000303|PubMed:19857882, ECO:0000303|PubMed:29509695}; Short=SE {ECO:0000303|Ref.1, ECO:0000303|Ref.2}; Short=SE1 {ECO:0000303|Pu…	PF08491.13:Squalene epoxidase	GO:0005789,endoplasmic reticulum membrane; GO:0016021,integral component of membrane; GO:0050660,flavin adenine dinucleotide binding; GO:0004506,squalene monooxygenase activity; GO:0009723,response to ethylene; GO:0042542,response to hydrogen peroxide; GO:0009753,response to jasmonic acid; GO:0010038,response to metal ion; GO:0002238,response to molecule of fungal origin; GO:0071731,response to n…	K00511 squalene monooxygenase [EC:1.14.14.17] | (RefSeq) squalene monooxygenase SE1 (A)
evm.TU.Chr6.5327	308	295	277	91	86	74	-1.77703	9.25609e-35	1.51699e-33	down	U82A1_ARATH RecName: Full=UDP-glycosyltransferase 82A1; EC=2.4.1.-;	PF00201.21:UDP-glucoronosyl and UDP-glucosyl transferase	GO:0008194,UDP-glycosyltransferase activity; GO:0003674,molecular_function; GO:0003824,catalytic activity; GO:0016740,transferase activity; GO:0016757,glycosyltransferase activity	K11820 N-hydroxythioamide S-beta-glucosyltransferase [EC:2.4.1.195] | (RefSeq) UDP-glycosyltransferase 74B1 (A)
evm.TU.Chr5.1118	388	390	368	784	802	678	1.01679	1.04484e-34	1.71082e-33	up	--	PF05056.15:Protein of unknown function (DUF674)	--	--
evm.TU.Chr3.3924	313	276	271	90	68	75	-1.84815	1.85996e-34	3.03428e-33	down	75L17_MALDO RecName: Full=Phloretin 4'-O-glucosyltransferase {ECO:0000303|PubMed:27316677}; Short=MdPh-4'-OGT {ECO:0000303|PubMed:27316677}; EC=2.4.1.- {ECO:0000269|PubMed:27316677}; AltName: Full=Flavanone 7-O-beta-glucosyltransferase UGT75L17 {ECO:0000305}; EC=2.4.1.185 {ECO:0000269|PubMed:27316677}; AltName: Full=UDP-glycosyltransferase 75L17 {ECO:0000303|PubMed:27316677};	PF00201.21:UDP-glucoronosyl and UDP-glucosyl transferase	GO:0047243,flavanone 7-O-beta-glucosyltransferase activity; GO:0008194,UDP-glycosyltransferase activity; GO:0003674,molecular_function; GO:0003824,catalytic activity; GO:0016740,transferase activity; GO:0016757,glycosyltransferase activity; GO:0016758,hexosyltransferase activity; GO:0035251,UDP-glucosyltransferase activity; GO:0046527,glucosyltransferase activity	K11820 N-hydroxythioamide S-beta-glucosyltransferase [EC:2.4.1.195] | (RefSeq) UDP-glycosyltransferase 74B1 (A)
evm.TU.Chr2.1673	48	32	29	223	188	176	2.4687	2.30253e-34	3.74938e-33	up	WSD4_ARATH RecName: Full=Wax ester synthase/diacylglycerol acyltransferase 4 {ECO:0000303|PubMed:18621978}; Short=WS/DGAT 4 {ECO:0000303|PubMed:18621978}; AltName: Full=Diacylglycerol O-acyltransferase WSD4 {ECO:0000303|PubMed:18621978}; EC=2.3.1.20 {ECO:0000250|UniProtKB:Q93ZR6}; AltName: Full=Long-chain-alcohol O-fatty-acyltransferase WSD4 {ECO:0000303|PubMed:18621978}; EC=2.3.1.75 {ECO:0000250…	PF06974.16:WS/DGAT C-terminal domain	GO:0005789,endoplasmic reticulum membrane; GO:0016021,integral component of membrane; GO:0005886,plasma membrane; GO:0102966,arachidoyl-CoA:1-dodecanol O-acyltransferase activity; GO:0004144,diacylglycerol O-acyltransferase activity; GO:0047196,long-chain-alcohol O-fatty-acyltransferase activity; GO:0009737,response to abscisic acid; GO:0009651,response to salt stress; GO:0009414,response to wate…	--
evm.TU.Chr4.1037	496	470	400	184	192	151	-1.33881	2.55841e-34	4.15841e-33	down	PPA1_SOLLC RecName: Full=Acid phosphatase 1; EC=3.1.3.2; AltName: Full=Apase-1(1); Flags: Precursor;	PF03767.17:HAD superfamily, subfamily IIIB (Acid phosphatase)	GO:0003993,acid phosphatase activity; GO:0003674,molecular_function; GO:0003824,catalytic activity; GO:0016787,hydrolase activity; GO:0016788,hydrolase activity, acting on ester bonds; GO:0016791,phosphatase activity; GO:0042578,phosphoric ester hydrolase activity	--
evm.TU.Chr6.6922	310	253	234	83	60	55	-1.97484	3.21453e-34	5.22008e-33	down	BGL24_ORYSJ RecName: Full=Beta-glucosidase 24; Short=Os6bglu24; EC=3.2.1.21; Flags: Precursor;	PF00232.21:Glycosyl hydrolase family 1	GO:0033907,beta-D-fucosidase activity; GO:0004565,beta-galactosidase activity; GO:0008422,beta-glucosidase activity; GO:0102483,scopolin beta-glucosidase activity; GO:0005975,carbohydrate metabolic process; GO:0003674,molecular_function; GO:0003824,catalytic activity; GO:0004553,hydrolase activity, hydrolyzing O-glycosyl compounds; GO:0016787,hydrolase activity; GO:0016798,hydrolase activity, act…	K01188 beta-glucosidase [EC:3.2.1.21] | (RefSeq) beta-glucosidase 13 (A)
evm.TU.Chr1.2967	162	163	138	446	429	331	1.41183	3.99112e-34	6.46343e-33	up	HAK5_ORYSJ RecName: Full=Potassium transporter 5; AltName: Full=OsHAK5;	PF02705.19:K+ potassium transporter	GO:0016021,integral component of membrane; GO:0016020,membrane; GO:0015079,potassium ion transmembrane transporter activity; GO:0006813,potassium ion transport; GO:0003674,molecular_function; GO:0005215,transporter activity; GO:0008324,cation transmembrane transporter activity; GO:0015075,ion transmembrane transporter activity; GO:0015318,inorganic molecular entity transmembrane transporter activ…	K03549 KUP system potassium uptake protein | (RefSeq) potassium transporter 5 (A)
evm.TU.Chr4.2829	83	71	66	295	262	225	1.86358	6.2275e-34	1.0012e-32	up	--	--	GO:0016021,integral component of membrane; GO:0005575,cellular_component; GO:0016020,membrane; GO:0031224,intrinsic component of membrane; GO:0110165,cellular anatomical entity	--
evm.TU.Chr3.3939	562	454	454	225	203	161	-1.28666	7.82032e-34	1.255e-32	down	AHL15_ARATH RecName: Full=AT-hook motif nuclear-localized protein 15 {ECO:0000312|EMBL:FAA00286.1}; AltName: Full=AT-hook protein of GA feedback 2 {ECO:0000303|PubMed:17277098};	PF03479.18:Plants and Prokaryotes Conserved (PCC) domain	GO:0005634,nucleus; GO:0003700,DNA-binding transcription factor activity; GO:0003680,minor groove of adenine-thymine-rich DNA binding; GO:0045087,innate immune response; GO:0045824,negative regulation of innate immune response; GO:0003674,molecular_function; GO:0140110,transcription regulator activity; GO:0000217,DNA secondary structure binding; GO:0003676,nucleic acid binding; GO:0003677,DNA bin…	--
evm.TU.Chr5.3731	257	227	204	49	37	54	-2.25189	1.0912e-33	1.74327e-32	down	GLX1_ARATH RecName: Full=Lactoylglutathione lyase GLX1 {ECO:0000303|PubMed:17404219}; EC=4.4.1.5 {ECO:0000250|UniProtKB:Q04760}; AltName: Full=Glyoxalase I {ECO:0000303|PubMed:17404219}; Short=AtGLX1 {ECO:0000303|PubMed:17404219}; Short=GlyI {ECO:0000303|PubMed:17404219};	PF00903.28:Glyoxalase/Bleomycin resistance protein/Dioxygenase superfamily	GO:0009941,chloroplast envelope; GO:0005737,cytoplasm; GO:0005829,cytosol; GO:0005576,extracellular region; GO:0005777,peroxisome; GO:0000325,plant-type vacuole; GO:0099503,secretory vesicle; GO:0051213,dioxygenase activity; GO:0004462,lactoylglutathione lyase activity; GO:0046872,metal ion binding; GO:0019243,methylglyoxal catabolic process to D-lactate via S-lactoyl-glutathione; GO:0003674,mole…	K01759 lactoylglutathione lyase [EC:4.4.1.5] | (RefSeq) lactoylglutathione lyase GLX1 (A)
evm.TU.Chr1.2542	713	627	619	338	310	275	-1.05132	1.24282e-33	1.98192e-32	down	FRA1A_FRAAN RecName: Full=Major strawberry allergen Fra a 1-A {ECO:0000303|PubMed:16945416}; AltName: Full=Fra a 1.01A {ECO:0000305}; AltName: Allergen=Fra a 1 {ECO:0000305};	PF00407.22:Pathogenesis-related protein Bet v 1 family	GO:0010427,abscisic acid binding; GO:0004864,protein phosphatase inhibitor activity; GO:0038023,signaling receptor activity; GO:0009738,abscisic acid-activated signaling pathway; GO:0006952,defense response; GO:0009835,fruit ripening; GO:0009607,response to biotic stimulus; GO:0003674,molecular_function; GO:0005488,binding; GO:0008289,lipid binding; GO:0019840,isoprenoid binding; GO:0031406,carbo…	--
evm.TU.Chr5.6779	632	521	494	267	233	204	-1.1905	1.27043e-33	2.02412e-32	down	ATPG_TOBAC RecName: Full=ATP synthase gamma chain, chloroplastic; AltName: Full=F-ATPase gamma subunit; Flags: Precursor;	PF00231.22:ATP synthase	GO:0009535,chloroplast thylakoid membrane; GO:0000275,mitochondrial proton-transporting ATP synthase complex, catalytic sector F(1); GO:0046933,proton-transporting ATP synthase activity, rotational mechanism; GO:0015986,proton motive force-driven ATP synthesis; GO:0003674,molecular_function; GO:0003824,catalytic activity; GO:0005215,transporter activity; GO:0005216,ion channel activity; GO:000526…	K02115 F-type H+-transporting ATPase subunit gamma | (RefSeq) ATP synthase gamma chain, chloroplastic (A)
evm.TU.Chr7.5275	263	270	228	67	71	53	-1.96209	1.43099e-33	2.27381e-32	down	85A19_PRUDU RecName: Full=(R)-mandelonitrile beta-glucosyltransferase {ECO:0000305}; EC=2.4.1.354 {ECO:0000269|PubMed:32688778}; AltName: Full=UDP-glycosyltransferase 85A19 {ECO:0000303|PubMed:32688778};	PF00201.21:UDP-glucoronosyl and UDP-glucosyl transferase	GO:0008194,UDP-glycosyltransferase activity; GO:0003674,molecular_function; GO:0003824,catalytic activity; GO:0016740,transferase activity; GO:0016757,glycosyltransferase activity	K13691 pathogen-inducible salicylic acid glucosyltransferase [EC:2.4.1.-] | (RefSeq) mogroside IE synthase (A)
evm.TU.Chr1.3473	638	564	509	280	254	225	-1.13653	1.49709e-33	2.37459e-32	down	LPP2_ARATH RecName: Full=Lipid phosphate phosphatase 2; Short=AtLPP2; EC=3.1.3.-; AltName: Full=Phosphatidic acid phosphatase 2; Short=AtPAP2; AltName: Full=Prenyl diphosphate phosphatase;	PF01569.24:PAP2 superfamily	GO:0005887,integral component of plasma membrane; GO:0003993,acid phosphatase activity; GO:0008195,phosphatidate phosphatase activity; GO:0006644,phospholipid metabolic process; GO:0003674,molecular_function; GO:0003824,catalytic activity; GO:0016787,hydrolase activity; GO:0016788,hydrolase activity, acting on ester bonds; GO:0016791,phosphatase activity; GO:0042578,phosphoric ester hydrolase act…	K18693 diacylglycerol diphosphate phosphatase / phosphatidate phosphatase [EC:3.1.3.81 3.1.3.4] | (RefSeq) lipid phosphate phosphatase 2 isoform X1 (A)
evm.TU.Chr3.1714	241	229	232	59	62	37	-2.12663	1.54119e-33	2.44234e-32	down	--	PF07172.14:Glycine rich protein family	--	--
evm.TU.Chr6.1900	290	268	231	63	82	53	-1.95963	1.73312e-33	2.73917e-32	down	PLP1_ARATH RecName: Full=Patatin-like protein 1; Short=AtPLP1; EC=3.1.1.-; AltName: Full=Patatin-related phospholipase A IIgamma; Short=pPLAIIg; AltName: Full=Phospholipase A IVA; Short=AtPLAIVA;	PF01734.25:Patatin-like phospholipase	GO:0005737,cytoplasm; GO:0047372,acylglycerol lipase activity; GO:0004620,phospholipase activity; GO:0006952,defense response; GO:0010311,lateral root formation; GO:0016042,lipid catabolic process; GO:0003674,molecular_function; GO:0003824,catalytic activity; GO:0016298,lipase activity; GO:0016787,hydrolase activity; GO:0016788,hydrolase activity, acting on ester bonds; GO:0052689,carboxylic este…	--
evm.TU.Chr1.3925	553	467	464	193	221	177	-1.29095	2.0618e-33	3.25283e-32	down	CDF3_ARATH RecName: Full=Cyclic dof factor 3; AltName: Full=Dof zinc finger protein DOF3.3; Short=AtDOF3.3; AltName: Full=H-protein promoter-binding factor 2a;	PF02701.18:Dof domain, zinc finger	GO:0005634,nucleus; GO:0003677,DNA binding; GO:0003700,DNA-binding transcription factor activity; GO:0046872,metal ion binding; GO:0009908,flower development; GO:0006355,regulation of DNA-templated transcription; GO:0003674,molecular_function; GO:0003676,nucleic acid binding; GO:0005488,binding; GO:0097159,organic cyclic compound binding; GO:1901363,heterocyclic compound binding; GO:0140110,trans…	--
evm.TU.Chr7.5037	219	165	179	514	481	377	1.31688	2.64067e-33	4.15501e-32	up	--	PF14223.9:gag-polypeptide of LTR copia-type	GO:0016787,hydrolase activity; GO:0003676,nucleic acid binding; GO:0008270,zinc ion binding; GO:0003674,molecular_function; GO:0003824,catalytic activity; GO:0005488,binding; GO:0097159,organic cyclic compound binding; GO:1901363,heterocyclic compound binding; GO:0043167,ion binding; GO:0043169,cation binding; GO:0046872,metal ion binding; GO:0046914,transition metal ion binding	--
evm.TU.Chr4.1828	203	176	183	470	484	396	1.299	3.44293e-33	5.38866e-32	up	WBC30_ARATH RecName: Full=Putative white-brown complex homolog protein 30; AltName: Full=Putative non-intrinsic ABC protein 12; AltName: Full=WBC-related protein 1;	PF19055.3:ABC-2 type transporter	GO:0016021,integral component of membrane; GO:0016020,membrane; GO:0009506,plasmodesma; GO:0140359,ABC-type transporter activity; GO:0005524,ATP binding; GO:0042626,ATPase-coupled transmembrane transporter activity; GO:0055085,transmembrane transport; GO:0003674,molecular_function; GO:0005215,transporter activity; GO:0015399,primary active transmembrane transporter activity; GO:0022804,active tra…	K05681 ATP-binding cassette, subfamily G (WHITE), member 2 | (RefSeq) ABC transporter G family member 9 (A)
evm.TU.Chr2.3570	100	90	98	321	302	279	1.68295	5.77829e-33	8.9804e-32	up	AB22G_ARATH RecName: Full=ABC transporter G family member 22; Short=ABC transporter ABCG.22; Short=AtABCG22; AltName: Full=White-brown complex homolog protein 23; Short=AtWBC23;	PF01061.27:ABC-2 type transporter	GO:0016021,integral component of membrane; GO:0016020,membrane; GO:0005524,ATP binding; GO:0042626,ATPase-coupled transmembrane transporter activity; GO:0009414,response to water deprivation; GO:0055085,transmembrane transport; GO:0010148,transpiration; GO:0000166,nucleotide binding; GO:0003674,molecular_function; GO:0005488,binding; GO:0017076,purine nucleotide binding; GO:0030554,adenyl nucleot…	K05681 ATP-binding cassette, subfamily G (WHITE), member 2 | (RefSeq) ABC transporter G family member 22 isoform X4 (A)
evm.TU.Chr7.1311	81	66	62	272	261	216	1.87698	6.82752e-33	1.0574e-31	up	RGI4_ARATH RecName: Full=Leucine-rich repeat receptor-like serine/threonine-protein kinase RGI4 {ECO:0000305|PubMed:27229312}; EC=2.7.11.1 {ECO:0000255|PROSITE-ProRule:PRU00159}; AltName: Full=Protein RECEPTOR OF RGF1 2 {ECO:0000303|PubMed:27229311}; AltName: Full=Protein RGF1 INSENSITIVE 4 {ECO:0000303|PubMed:27229312}; AltName: Full=Protein STERILITY-REGULATING KINASE MEMBER 2 {ECO:0000303|PubM…	PF13855.9:Leucine rich repeat	GO:0016021,integral component of membrane; GO:0005886,plasma membrane; GO:0005524,ATP binding; GO:0042802,identical protein binding; GO:0042277,peptide binding; GO:0001653,peptide receptor activity; GO:0004674,protein serine/threonine kinase activity; GO:0010074,maintenance of meristem identity; GO:0006468,protein phosphorylation; GO:0080092,regulation of pollen tube growth; GO:0010082,regulation…	K20718 LRR receptor-like serine/threonine-protein kinase ERECTA [EC:2.7.11.1] | (RefSeq) LRR receptor-like serine/threonine-protein kinase ERECTA isoform X2 (A)
evm.TU.Chr5.1078	328	284	285	682	624	519	1.05695	9.79525e-33	1.51043e-31	up	--	PF05686.15:Glycosyl transferase family 90	GO:0016021,integral component of membrane; GO:0016757,glycosyltransferase activity; GO:0003674,molecular_function; GO:0003824,catalytic activity; GO:0016740,transferase activity; GO:0005575,cellular_component; GO:0016020,membrane; GO:0031224,intrinsic component of membrane; GO:0110165,cellular anatomical entity	--
evm.TU.Chr7.807	309	276	290	105	83	60	-1.79512	1.51373e-32	2.31405e-31	down	YSL1_ARATH RecName: Full=Metal-nicotianamine transporter YSL1; AltName: Full=Protein YELLOW STRIPE LIKE 1; Short=AtYSL1;	PF03169.18:OPT oligopeptide transporter protein	GO:0016021,integral component of membrane; GO:0016020,membrane; GO:0005886,plasma membrane; GO:0051980,iron-nicotianamine transmembrane transporter activity; GO:0035673,oligopeptide transmembrane transporter activity; GO:0003006,developmental process involved in reproduction; GO:0010039,response to iron ion; GO:0048316,seed development; GO:0003674,molecular_function; GO:0005215,transporter activi…	--
evm.TU.Chr3.4847	152	149	139	420	387	327	1.39793	1.68492e-32	2.57354e-31	up	--	PF10473.12:Leucine-rich repeats of kinetochore protein Cenp-F/LEK1	--	--
evm.TU.Chr6.5567	4795	4072	3446	12257	9744	8000	1.31538	1.76257e-32	2.68982e-31	up	--	--	--	--
evm.TU.Chr2.2560	470	470	385	198	150	150	-1.37728	2.41113e-32	3.67641e-31	down	GLTP1_ARATH RecName: Full=Glycolipid transfer protein 1 {ECO:0000303|PubMed:16309699};	PF08718.14:Glycolipid transfer protein (GLTP)	GO:0005829,cytosol; GO:0005886,plasma membrane; GO:1902387,ceramide 1-phosphate binding; GO:1902388,ceramide 1-phosphate transfer activity; GO:0035627,ceramide transport; GO:0120009,intermembrane lipid transfer; GO:0003674,molecular_function; GO:0005488,binding; GO:0005543,phospholipid binding; GO:0008289,lipid binding; GO:0033218,amide binding; GO:0043167,ion binding; GO:0043168,anion binding; G…	--
evm.TU.Chr6.5017	396	374	335	156	134	97	-1.48578	2.5872e-32	3.9381e-31	down	CLSY3_ARATH RecName: Full=SNF2 domain-containing protein CLASSY 3; EC=3.6.4.-; AltName: Full=Protein CHROMATIN REMODELING 31 {ECO:0000303|PubMed:16547115}; Short=AtCHR31;	PF00176.26:SNF2-related domain	GO:0005634,nucleus; GO:0005524,ATP binding; GO:0140658,ATP-dependent chromatin remodeler activity; GO:0003677,DNA binding; GO:0004386,helicase activity; GO:0016787,hydrolase activity; GO:0080188,gene silencing by RNA-directed DNA methylation; GO:1900370,positive regulation of post-transcriptional gene silencing by RNA; GO:0000166,nucleotide binding; GO:0003674,molecular_function; GO:0005488,bindi…	K10875 DNA repair and recombination protein RAD54 and RAD54-like protein [EC:5.6.2.-] | (RefSeq) SNF2 domain-containing protein CLASSY 4 (A)
evm.TU.Chr7.4795	447	465	350	180	153	116	-1.46102	3.17664e-32	4.83116e-31	down	ADS3_ARATH RecName: Full=Palmitoyl-monogalactosyldiacylglycerol delta-7 desaturase, chloroplastic {ECO:0000303|PubMed:15579662}; EC=1.14.19.42 {ECO:0000269|PubMed:15579662}; AltName: Full=Acyl-lipid desaturase 3 {ECO:0000303|PubMed:15240892}; AltName: Full=Fatty acid desaturase 5 {ECO:0000303|PubMed:15579662}; Short=FAD5 {ECO:0000303|PubMed:15579662}; AltName: Full=Fatty acid desaturase B {ECO:00…	PF00487.27:Fatty acid desaturase	GO:0031969,chloroplast membrane; GO:0005789,endoplasmic reticulum membrane; GO:0016021,integral component of membrane; GO:0009579,thylakoid; GO:0102657,1-18:1-2-16:0-monogalactosyldiacylglycerol palmitoyl-lipid 7-desaturase activity; GO:0102843,1-18:2-2-16:0-monogalactosyldiacylglycerol desaturase activity (SN2-16:1 forming); GO:0009979,16:0 monogalactosyldiacylglycerol desaturase activity; GO:00…	K20416 palmitoyl-[glycerolipid] 7-desaturase [EC:1.14.19.42] | (RefSeq) palmitoyl-monogalactosyldiacylglycerol delta-7 desaturase, chloroplastic (A)
evm.TU.Chr5.905	157	133	159	427	404	341	1.41542	4.37478e-32	6.63059e-31	up	CHX3_ARATH RecName: Full=Cation/H(+) antiporter 3; AltName: Full=Protein CATION/H+ EXCHANGER 3; Short=AtCHX3;	PF00999.24:Sodium/hydrogen exchanger family	GO:0012505,endomembrane system; GO:0016021,integral component of membrane; GO:0015299,solute:proton antiporter activity; GO:0006813,potassium ion transport; GO:0006885,regulation of pH; GO:0003674,molecular_function; GO:0005215,transporter activity; GO:0005451,monovalent cation:proton antiporter activity; GO:0008324,cation transmembrane transporter activity; GO:0015075,ion transmembrane transport…	--
evm.TU.Chr6.4282	156	142	146	450	381	321	1.40429	6.99969e-32	1.05819e-30	up	GATA9_ARATH RecName: Full=GATA transcription factor 9;	PF00320.30:GATA zinc finger	GO:0005634,nucleus; GO:0003700,DNA-binding transcription factor activity; GO:0000976,transcription cis-regulatory region binding; GO:0008270,zinc ion binding; GO:0030154,cell differentiation; GO:0007623,circadian rhythm; GO:0045893,positive regulation of DNA-templated transcription; GO:0009416,response to light stimulus; GO:0003674,molecular_function; GO:0140110,transcription regulator activity; …	--
evm.TU.Chr2.1537	393	361	314	135	137	103	-1.47609	7.22526e-32	1.0895e-30	down	PSBS_SPIOL RecName: Full=Photosystem II 22 kDa protein, chloroplastic; AltName: Full=CP22; Flags: Precursor;	PF00504.24:Chlorophyll A-B binding protein	GO:0009535,chloroplast thylakoid membrane; GO:0016021,integral component of membrane; GO:0009523,photosystem II; GO:0042802,identical protein binding; GO:0051219,phosphoprotein binding; GO:0015979,photosynthesis; GO:0003674,molecular_function; GO:0005488,binding; GO:0005515,protein binding; GO:0008150,biological_process; GO:0008152,metabolic process; GO:0009987,cellular process; GO:0044237,cellul…	K03542 photosystem II 22kDa protein | (RefSeq) photosystem II 22 kDa protein, chloroplastic (A)
evm.TU.Chr1.2446	156	139	145	431	364	360	1.42833	8.30297e-32	1.24989e-30	up	UXS2_ARATH RecName: Full=UDP-glucuronic acid decarboxylase 2; EC=4.1.1.35 {ECO:0000269|PubMed:15655675}; AltName: Full=UDP-XYL synthase 2; AltName: Full=UDP-glucuronate decarboxylase 2; Short=UGD; Short=UXS-2; AltName: Full=dTDP-glucose 4-6-dehydratase homolog D18;	PF16363.8:GDP-mannose 4,6 dehydratase	GO:0005737,cytoplasm; GO:0005768,endosome; GO:0005794,Golgi apparatus; GO:0032580,Golgi cisterna membrane; GO:0000139,Golgi membrane; GO:0000138,Golgi trans cisterna; GO:0016021,integral component of membrane; GO:0016020,membrane; GO:0005886,plasma membrane; GO:0005802,trans-Golgi network; GO:0008460,dTDP-glucose 4,6-dehydratase activity; GO:0070403,NAD+ binding; GO:0048040,UDP-glucuronate decarb…	K08678 UDP-glucuronate decarboxylase [EC:4.1.1.35] | (RefSeq) UDP-glucuronic acid decarboxylase 4 (A)
evm.TU.Chr3.3469	562	456	471	234	211	180	-1.21848	9.86883e-32	1.47932e-30	down	NFD4_ARATH RecName: Full=Protein NUCLEAR FUSION DEFECTIVE 4 {ECO:0000303|PubMed:16698901};	PF06813.16:Nodulin-like	GO:0016021,integral component of membrane; GO:0016020,membrane; GO:0005739,mitochondrion; GO:0000741,karyogamy; GO:0010197,polar nucleus fusion; GO:0009651,response to salt stress; GO:0006996,organelle organization; GO:0006997,nucleus organization; GO:0008150,biological_process; GO:0009987,cellular process; GO:0016043,cellular component organization; GO:0048284,organelle fusion; GO:0071840,cellul…	--
evm.TU.Chr1.4360	551	489	400	226	174	164	-1.31572	1.02094e-31	1.52908e-30	down	ML423_ARATH RecName: Full=MLP-like protein 423;	PF00407.22:Pathogenesis-related protein Bet v 1 family	GO:0005829,cytosol; GO:0005634,nucleus; GO:0010427,abscisic acid binding; GO:0004864,protein phosphatase inhibitor activity; GO:0038023,signaling receptor activity; GO:0009738,abscisic acid-activated signaling pathway; GO:0006952,defense response; GO:0003674,molecular_function; GO:0005488,binding; GO:0008289,lipid binding; GO:0019840,isoprenoid binding; GO:0031406,carboxylic acid binding; GO:0033…	--
evm.TU.Chr5.1189	490	423	434	194	165	170	-1.31169	1.54969e-31	2.30736e-30	down	PTR1_ARATH RecName: Full=Protein NRT1/ PTR FAMILY 8.1; Short=AtNPF8.1; AltName: Full=Peptide transporter PTR1;	PF00854.24:POT family	GO:0016021,integral component of membrane; GO:0005886,plasma membrane; GO:0009506,plasmodesma; GO:0071916,dipeptide transmembrane transporter activity; GO:0042937,tripeptide transmembrane transporter activity; GO:0042938,dipeptide transport; GO:0006807,nitrogen compound metabolic process; GO:0015031,protein transport; GO:0042939,tripeptide transport; GO:0003674,molecular_function; GO:0005215,tran…	K14638 solute carrier family 15 (peptide/histidine transporter), member 3/4 | (RefSeq) protein NRT1/ PTR FAMILY 8.1 (A)
evm.TU.Chr2.3585	2942	2669	2011	994	769	780	-1.53976	1.70024e-31	2.52939e-30	down	--	--	--	--
evm.TU.Chr2.678	153	164	159	418	421	377	1.38832	1.74251e-31	2.5901e-30	up	PUB51_ARATH RecName: Full=U-box domain-containing protein 51; AltName: Full=Plant U-box protein 51; Includes: RecName: Full=E3 ubiquitin ligase; EC=2.3.2.27; AltName: Full=RING-type E3 ubiquitin transferase {ECO:0000305}; Includes: RecName: Full=Serine/threonine-protein kinase; EC=2.7.11.-;	PF00069.28:Protein kinase domain	GO:0009507,chloroplast; GO:0005524,ATP binding; GO:0106310,protein serine kinase activity; GO:0004674,protein serine/threonine kinase activity; GO:0004842,ubiquitin-protein transferase activity; GO:0006468,protein phosphorylation; GO:0000166,nucleotide binding; GO:0003674,molecular_function; GO:0005488,binding; GO:0017076,purine nucleotide binding; GO:0030554,adenyl nucleotide binding; GO:0032553…	K13430 serine/threonine-protein kinase PBS1 [EC:2.7.11.1] | (RefSeq) serine/threonine-protein kinase PBS1 (A)
evm.TU.Chr7.5366	142	164	170	449	438	358	1.41426	1.95615e-31	2.8907e-30	up	STP5_ARATH RecName: Full=Sugar transport protein 5; AltName: Full=Hexose transporter 5;	PF00083.27:Sugar (and other) transporter	GO:0016021,integral component of membrane; GO:0015145,monosaccharide transmembrane transporter activity; GO:0015293,symporter activity; GO:0003674,molecular_function; GO:0005215,transporter activity; GO:0015144,carbohydrate transmembrane transporter activity; GO:0022857,transmembrane transporter activity; GO:0051119,sugar transmembrane transporter activity; GO:0015291,secondary active transmembra…	K24193 MFS transporter, SP family, sugar:H+ symporter | (RefSeq) sugar transport protein 5 (A)
evm.TU.Chr1.4306	327	303	294	107	108	84	-1.59608	2.01536e-31	2.97324e-30	down	GOLS1_AJURE RecName: Full=Galactinol synthase 1; Short=ArGolS1; Short=GolS-1; EC=2.4.1.123;	PF01501.23:Glycosyl transferase family 8	GO:0005737,cytoplasm; GO:0047216,inositol 3-alpha-galactosyltransferase activity; GO:0046872,metal ion binding; GO:0052576,carbohydrate storage; GO:0070417,cellular response to cold; GO:0006012,galactose metabolic process; GO:0010325,raffinose family oligosaccharide biosynthetic process; GO:0003674,molecular_function; GO:0003824,catalytic activity; GO:0008194,UDP-glycosyltransferase activity; GO:…	K18819 inositol 3-alpha-galactosyltransferase [EC:2.4.1.123] | (RefSeq) galactinol synthase 1 (A)
evm.TU.Chr3.2020	62	53	71	266	237	208	1.96401	2.35815e-31	3.47318e-30	up	CER1_ARATH RecName: Full=Very-long-chain aldehyde decarbonylase CER1 {ECO:0000305}; EC=4.1.99.5 {ECO:0000269|PubMed:21386033, ECO:0000269|PubMed:22773744}; AltName: Full=Protein ECERIFERUM 1;	PF12076.11:WAX2 C-terminal domain	GO:0005789,endoplasmic reticulum membrane; GO:0016021,integral component of membrane; GO:0016020,membrane; GO:1990465,aldehyde oxygenase (deformylating) activity; GO:0000254,C-4 methylsterol oxidase activity; GO:0005506,iron ion binding; GO:0009924,octadecanal decarbonylase activity; GO:0016491,oxidoreductase activity; GO:0043447,alkane biosynthetic process; GO:0042742,defense response to bacteri…	K15404 aldehyde decarbonylase [EC:4.1.99.5] | (RefSeq) very-long-chain aldehyde decarbonylase CER1 (A)
evm.TU.Chr2.5706	293	271	248	592	588	494	1.07933	2.53067e-31	3.72109e-30	up	UFOG7_FRAAN RecName: Full=UDP-glucose flavonoid 3-O-glucosyltransferase 7 {ECO:0000303|PubMed:18487633}; EC=2.4.1.91 {ECO:0000269|PubMed:18487633}; AltName: Full=Flavonol 3-O-glucosyltransferase 7 {ECO:0000303|PubMed:18487633}; Short=FaGT7 {ECO:0000303|PubMed:18487633};	PF00201.21:UDP-glucoronosyl and UDP-glucosyl transferase	GO:0102360,daphnetin 3-O-glucosyltransferase activity; GO:0047893,flavonol 3-O-glucosyltransferase activity; GO:0102425,myricetin 3-O-glucosyltransferase activity; GO:0003674,molecular_function; GO:0003824,catalytic activity; GO:0016740,transferase activity; GO:0016757,glycosyltransferase activity; GO:0016758,hexosyltransferase activity; GO:0008194,UDP-glycosyltransferase activity; GO:0035251,UDP…	K23260 scopoletin glucosyltransferase [EC:2.4.1.128] | (RefSeq) UDP-glucose flavonoid 3-O-glucosyltransferase 7 (A)
evm.TU.Chr1.3933	343	357	325	118	116	110	-1.54021	2.53291e-31	3.7213e-30	down	HTH_ARATH RecName: Full=Protein HOTHEAD; AltName: Full=Protein ADHESION OF CALYX EDGES; Flags: Precursor;	PF05199.16:GMC oxidoreductase	GO:0005576,extracellular region; GO:0050660,flavin adenine dinucleotide binding; GO:0046593,mandelonitrile lyase activity; GO:0016614,oxidoreductase activity, acting on CH-OH group of donors; GO:0007267,cell-cell signaling; GO:0009553,embryo sac development; GO:0010430,fatty acid omega-oxidation; GO:0000166,nucleotide binding; GO:0003674,molecular_function; GO:0005488,binding; GO:0036094,small mo…	K08248 (R)-mandelonitrile lyase [EC:4.1.2.10] | (RefSeq) (R)-mandelonitrile lyase 1 isoform X2 (A)
evm.TU.Chr5.4882	694	642	596	359	324	254	-1.0136	2.70057e-31	3.96433e-30	down	GOX_SPIOL RecName: Full=Glycolate oxidase {ECO:0000303|PubMed:1324737, ECO:0000303|PubMed:2824469, ECO:0000303|PubMed:3286256}; Short=GAO {ECO:0000303|PubMed:1324737}; Short=GOX {ECO:0000303|PubMed:9144771}; EC=1.1.3.15 {ECO:0000269|PubMed:1324737, ECO:0000269|PubMed:7705356}; AltName: Full=Short chain alpha-hydroxy acid oxidase;	PF01070.21:FMN-dependent dehydrogenase	GO:0005777,peroxisome; GO:0003973,(S)-2-hydroxy-acid oxidase activity; GO:0010181,FMN binding; GO:0009854,oxidative photosynthetic carbon pathway; GO:0051707,response to other organism; GO:0003674,molecular_function; GO:0003824,catalytic activity; GO:0016491,oxidoreductase activity; GO:0016614,oxidoreductase activity, acting on CH-OH group of donors; GO:0016899,oxidoreductase activity, acting on …	K11517 (S)-2-hydroxy-acid oxidase [EC:1.1.3.15] | (RefSeq) (S)-2-hydroxy-acid oxidase GLO1 isoform X1 (A)
evm.TU.Chr6.5719	378	282	275	114	94	71	-1.71169	2.79316e-31	4.09687e-30	down	WRKY6_ARATH RecName: Full=WRKY transcription factor 6 {ECO:0000303|PubMed:11722756}; AltName: Full=WRKY DNA-binding protein 6 {ECO:0000303|PubMed:11722756}; Short=AtWRKY6 {ECO:0000303|PubMed:11722756};	PF03106.18:WRKY DNA -binding domain	GO:0005634,nucleus; GO:0003700,DNA-binding transcription factor activity; GO:0000976,transcription cis-regulatory region binding; GO:0080169,cellular response to boron-containing substance deprivation; GO:0016036,cellular response to phosphate starvation; GO:0009873,ethylene-activated signaling pathway; GO:0045892,negative regulation of DNA-templated transcription; GO:0003674,molecular_function; …	K13424 WRKY transcription factor 33 | (RefSeq) probable WRKY transcription factor 33 (A)
evm.TU.Chr5.5210	92	85	66	305	284	212	1.75165	9.17548e-31	1.32932e-29	up	MCA4_ARATH RecName: Full=Metacaspase-4; Short=AtMC4; EC=3.4.22.-; AltName: Full=Metacaspase 2d; Short=AtMCP2d; AltName: Full=Metacaspase-7; Contains: RecName: Full=Metacaspase-4 subunit p20; Contains: RecName: Full=Metacaspase-4 subunit p10;	PF00656.25:Caspase domain	GO:0005737,cytoplasm; GO:0005829,cytosol; GO:0005739,mitochondrion; GO:0005886,plasma membrane; GO:0009506,plasmodesma; GO:0004197,cysteine-type endopeptidase activity; GO:0008234,cysteine-type peptidase activity; GO:0042802,identical protein binding; GO:0006952,defense response; GO:0043068,positive regulation of programmed cell death; GO:0016540,protein autoprocessing; GO:0003674,molecular_funct…	K22684 metacaspase-1 [EC:3.4.22.-] | (RefSeq) metacaspase-1 (A)
evm.TU.Chr2.5323	448	449	458	205	184	154	-1.29186	1.67261e-30	2.40945e-29	down	Y4744_ARATH RecName: Full=Uncharacterized protein At4g06744; Flags: Precursor;	PF13855.9:Leucine rich repeat	GO:0005576,extracellular region; GO:0005575,cellular_component; GO:0110165,cellular anatomical entity	--
evm.TU.Chr1.1881	119	102	86	348	316	242	1.59261	1.96934e-30	2.83231e-29	up	--	PF07911.16:Protein of unknown function (DUF1677)	--	--
evm.TU.Chr1.3067	174	162	114	7	1	5	-5.07218	2.11946e-30	3.0408e-29	down	NOD3_MEDTR RecName: Full=Bidirectional sugar transporter N3; AltName: Full=Nodulin 3; Short=MtN3; Short=N-3;	PF03083.19:Sugar efflux transporter for intercellular exchange	GO:0005887,integral component of plasma membrane; GO:0051119,sugar transmembrane transporter activity; GO:0003674,molecular_function; GO:0005215,transporter activity; GO:0015144,carbohydrate transmembrane transporter activity; GO:0022857,transmembrane transporter activity; GO:0005575,cellular_component; GO:0005886,plasma membrane; GO:0016020,membrane; GO:0016021,integral component of membrane; GO…	K15382 solute carrier family 50 (sugar transporter) | (RefSeq) bidirectional sugar transporter N3 (A)
evm.TU.Chr6.6637	254	250	241	555	568	457	1.11713	2.46727e-30	3.52555e-29	up	CNG18_ARATH RecName: Full=Cyclic nucleotide-gated ion channel 18 {ECO:0000303|PubMed:11500563}; AltName: Full=Cyclic nucleotide- and calmodulin-regulated ion channel 18 {ECO:0000303|PubMed:11500563};	PF00520.34:Ion transport protein	GO:0016324,apical plasma membrane; GO:0030659,cytoplasmic vesicle membrane; GO:0016021,integral component of membrane; GO:0005262,calcium channel activity; GO:0005516,calmodulin binding; GO:0030552,cAMP binding; GO:0030553,cGMP binding; GO:0006874,cellular calcium ion homeostasis; GO:0009860,pollen tube growth; GO:0003674,molecular_function; GO:0005215,transporter activity; GO:0005216,ion channel…	K05391 cyclic nucleotide gated channel, plant | (RefSeq) cyclic nucleotide-gated ion channel 18 (A)
evm.TU.Chr6.5826	283	280	215	588	563	480	1.10475	5.15597e-30	7.29696e-29	up	FH5_ARATH RecName: Full=Formin-like protein 5; Short=AtFH5; Short=AtFORMIN-5; AltName: Full=Formin homology 2 domain-containing protein 5;	PF02181.26:Formin Homology 2 Domain	GO:0005737,cytoplasm; GO:0016021,integral component of membrane; GO:0009524,phragmoplast; GO:0003779,actin binding; GO:0051015,actin filament binding; GO:0030041,actin filament polymerization; GO:0045010,actin nucleation; GO:0009960,endosperm development; GO:0048317,seed morphogenesis; GO:0003674,molecular_function; GO:0005488,binding; GO:0005515,protein binding; GO:0008092,cytoskeletal protein b…	--
evm.TU.Chr4.1654	287	263	258	572	599	498	1.08233	5.25162e-30	7.42048e-29	up	--	--	--	--
novel.1092	70	55	59	252	225	192	1.89546	9.0941e-30	1.27382e-28	up	U73C1_ARATH RecName: Full=UDP-glycosyltransferase 73C1; EC=2.4.1.-; AltName: Full=Cytokinin-O-glucosyltransferase 1; AltName: Full=Zeatin O-glucosyltransferase 1; Short=AtZOG1;	--	GO:0050502,cis-zeatin O-beta-D-glucosyltransferase activity; GO:0050403,trans-zeatin O-beta-D-glucosyltransferase activity; GO:0035251,UDP-glucosyltransferase activity; GO:0009636,response to toxic substance; GO:0010224,response to UV-B; GO:0003674,molecular_function; GO:0003824,catalytic activity; GO:0008194,UDP-glycosyltransferase activity; GO:0016740,transferase activity; GO:0016757,glycosyltr…	K13496 UDP-glucosyltransferase 73C [EC:2.4.1.-] | (RefSeq) UDP-glycosyltransferase 73C1 (A)
evm.TU.Chr7.743	294	250	256	89	87	65	-1.6998	1.47933e-29	2.05265e-28	down	LRL12_ARATH RecName: Full=LEAF RUST 10 DISEASE-RESISTANCE LOCUS RECEPTOR-LIKE PROTEIN KINASE-like 1.2 {ECO:0000303|PubMed:12805585}; EC=2.7.11.1; AltName: Full=Probable receptor-like serine/threonine-protein kinase LRK10L-1.2 {ECO:0000305}; Flags: Precursor;	PF07714.20:Protein tyrosine and serine/threonine kinase	GO:0016021,integral component of membrane; GO:0005886,plasma membrane; GO:0005524,ATP binding; GO:0030247,polysaccharide binding; GO:0106310,protein serine kinase activity; GO:0004674,protein serine/threonine kinase activity; GO:0071215,cellular response to abscisic acid stimulus; GO:0042631,cellular response to water deprivation; GO:0048573,photoperiodism, flowering; GO:0006468,protein phosphory…	K13430 serine/threonine-protein kinase PBS1 [EC:2.7.11.1] | (RefSeq) probable serine/threonine-protein kinase PBL7 (A)
evm.TU.Chr3.861	207	183	179	480	435	370	1.20818	1.91046e-29	2.64466e-28	up	LONM1_ARATH RecName: Full=Lon protease homolog 1, mitochondrial; EC=3.4.21.53 {ECO:0000255|HAMAP-Rule:MF_03120}; Flags: Precursor;	PF05362.16:Lon protease (S16) C-terminal proteolytic domain	GO:0005759,mitochondrial matrix; GO:0005739,mitochondrion; GO:0005524,ATP binding; GO:0016887,ATP hydrolysis activity; GO:0004176,ATP-dependent peptidase activity; GO:0043565,sequence-specific DNA binding; GO:0004252,serine-type endopeptidase activity; GO:0003697,single-stranded DNA binding; GO:0034599,cellular response to oxidative stress; GO:0051131,chaperone-mediated protein complex assembly; …	K08675 ATP-dependent Lon protease [EC:3.4.21.53] | (RefSeq) lon protease homolog 1, mitochondrial (A)
evm.TU.Chr5.718	318	230	229	651	557	465	1.14072	2.48434e-29	3.4151e-28	up	MCU5_ARATH RecName: Full=Calcium uniporter protein 5, mitochondrial; Flags: Precursor;	PF04678.16:Mitochondrial calcium uniporter	GO:0031305,integral component of mitochondrial inner membrane; GO:1990246,uniplex complex; GO:0005262,calcium channel activity; GO:0015292,uniporter activity; GO:0036444,calcium import into the mitochondrion; GO:0051560,mitochondrial calcium ion homeostasis; GO:0003674,molecular_function; GO:0005215,transporter activity; GO:0005216,ion channel activity; GO:0005261,cation channel activity; GO:0008…	K20858 calcium uniporter protein, mitochondrial | (RefSeq) calcium uniporter protein 5, mitochondrial (A)
evm.TU.Chr3.5131	357	299	274	668	608	537	1.00009	3.55765e-29	4.86413e-28	up	EXOL2_ARATH RecName: Full=Protein EXORDIUM-like 2; Flags: Precursor;	PF04674.15:Phosphate-induced protein 1 conserved region	GO:0048046,apoplast; GO:0005615,extracellular space; GO:0005794,Golgi apparatus; GO:0009505,plant-type cell wall; GO:0009506,plasmodesma; GO:0009536,plastid; GO:0071456,cellular response to hypoxia; GO:0001666,response to hypoxia; GO:0006950,response to stress; GO:0008150,biological_process; GO:0009628,response to abiotic stimulus; GO:0009987,cellular process; GO:0033554,cellular response to stre…	--
evm.TU.Chr6.4111	336	361	273	708	649	562	1.01902	3.645e-29	4.97972e-28	up	FK126_ARATH RecName: Full=F-box/kelch-repeat protein At1g15670;	PF01344.28:Kelch motif	GO:0005829,cytosol; GO:0080037,negative regulation of cytokinin-activated signaling pathway; GO:2000762,regulation of phenylpropanoid metabolic process; GO:0007154,cell communication; GO:0007165,signal transduction; GO:0008150,biological_process; GO:0009719,response to endogenous stimulus; GO:0009725,response to hormone; GO:0009735,response to cytokinin; GO:0009736,cytokinin-activated signaling p…	--
evm.TU.Chr4.2973	314	255	229	76	88	68	-1.74229	4.21532e-29	5.73678e-28	down	HSFB3_ARATH RecName: Full=Heat stress transcription factor B-3; Short=AtHsfB3; AltName: Full=AtHsf-05;	PF00447.20:HSF-type DNA-binding	GO:0005737,cytoplasm; GO:0005634,nucleus; GO:0003700,DNA-binding transcription factor activity; GO:0000978,RNA polymerase II cis-regulatory region sequence-specific DNA binding; GO:0006357,regulation of transcription by RNA polymerase II; GO:0003674,molecular_function; GO:0140110,transcription regulator activity; GO:0000976,transcription cis-regulatory region binding; GO:0000977,RNA polymerase II…	K09419 heat shock transcription factor, other eukaryote | (RefSeq) heat stress transcription factor B-3 (A)
evm.TU.Chr6.3419	65	74	54	251	241	192	1.85744	4.43788e-29	6.03504e-28	up	FLA14_ARATH RecName: Full=Fasciclin-like arabinogalactan protein 14; Flags: Precursor;	PF02469.25:Fasciclin domain	GO:0031225,anchored component of membrane; GO:0046658,anchored component of plasma membrane; GO:0005575,cellular_component; GO:0016020,membrane; GO:0031224,intrinsic component of membrane; GO:0110165,cellular anatomical entity; GO:0005886,plasma membrane; GO:0031226,intrinsic component of plasma membrane; GO:0071944,cell periphery	--
evm.TU.Chr5.2304	202	183	185	464	436	385	1.20736	4.77997e-29	6.49526e-28	up	ARFD_ARATH RecName: Full=Auxin response factor 4;	PF06507.16:Auxin response factor	GO:0005634,nucleus; GO:0003700,DNA-binding transcription factor activity; GO:0000976,transcription cis-regulatory region binding; GO:0010158,abaxial cell fate specification; GO:0009734,auxin-activated signaling pathway; GO:0010050,vegetative phase change; GO:0003674,molecular_function; GO:0140110,transcription regulator activity; GO:0001067,transcription regulatory region nucleic acid binding; GO…	K14486 auxin response factor | (RefSeq) auxin response factor 1 (A)
evm.TU.Chr7.3229	197	168	157	462	397	355	1.25243	8.21963e-29	1.11012e-27	up	--	PF10551.12:MULE transposase domain	GO:0008270,zinc ion binding; GO:0003674,molecular_function; GO:0005488,binding; GO:0043167,ion binding; GO:0043169,cation binding; GO:0046872,metal ion binding; GO:0046914,transition metal ion binding	K17604 zinc finger SWIM domain-containing protein 3 | (RefSeq) uncharacterized protein LOC112195229 isoform X1 (A)
evm.TU.Chr2.5871	272	241	236	80	74	67	-1.72615	8.99787e-29	1.21338e-27	down	SQE1_PANGI RecName: Full=Squalene monooxygenase SE1 {ECO:0000303|Ref.1}; EC=1.14.14.17 {ECO:0000250|UniProtKB:Q9SM02}; AltName: Full=Squalene epoxidase 1 {ECO:0000303|PubMed:19857882, ECO:0000303|PubMed:29509695, ECO:0000303|Ref.1, ECO:0000303|Ref.2}; Short=PgSQE1 {ECO:0000303|PubMed:19857882, ECO:0000303|PubMed:29509695}; Short=SE {ECO:0000303|Ref.1, ECO:0000303|Ref.2}; Short=SE1 {ECO:0000303|Pu…	PF08491.13:Squalene epoxidase	GO:0005789,endoplasmic reticulum membrane; GO:0016021,integral component of membrane; GO:0050660,flavin adenine dinucleotide binding; GO:0004506,squalene monooxygenase activity; GO:0009723,response to ethylene; GO:0042542,response to hydrogen peroxide; GO:0009753,response to jasmonic acid; GO:0010038,response to metal ion; GO:0002238,response to molecule of fungal origin; GO:0071731,response to n…	K00511 squalene monooxygenase [EC:1.14.14.17] | (RefSeq) squalene monooxygenase SE1 (A)
evm.TU.Chr2.5806	192	155	143	458	403	320	1.30096	9.69233e-29	1.30603e-27	up	PRB1_ARATH RecName: Full=Pathogenesis-related protein 1 {ECO:0000303|PubMed:11725949}; Short=AtPRB1 {ECO:0000303|PubMed:11725949}; Flags: Precursor;	PF00188.29:Cysteine-rich secretory protein family	GO:0005615,extracellular space; GO:0098542,defense response to other organism; GO:0009617,response to bacterium; GO:0009723,response to ethylene; GO:0080027,response to herbivore; GO:0009753,response to jasmonic acid; GO:0009751,response to salicylic acid; GO:0009611,response to wounding; GO:0006950,response to stress; GO:0006952,defense response; GO:0008150,biological_process; GO:0009605,respons…	K13449 pathogenesis-related protein 1 | (RefSeq) pathogenesis-related protein 1 (A)
evm.TU.Chr6.2118	287	283	278	89	82	90	-1.66284	1.23693e-28	1.66045e-27	down	PER73_ARATH RecName: Full=Peroxidase 73; Short=Atperox P73; EC=1.11.1.7; AltName: Full=ATP10a; AltName: Full=PRXR11; Flags: Precursor;	PF00141.26:Peroxidase	GO:0005576,extracellular region; GO:0020037,heme binding; GO:0046872,metal ion binding; GO:0004601,peroxidase activity; GO:0042744,hydrogen peroxide catabolic process; GO:0006979,response to oxidative stress; GO:0003674,molecular_function; GO:0005488,binding; GO:0046906,tetrapyrrole binding; GO:0097159,organic cyclic compound binding; GO:1901363,heterocyclic compound binding; GO:0043167,ion bindi…	K00430 peroxidase [EC:1.11.1.7] | (RefSeq) peroxidase 73 (A)
evm.TU.Chr2.4211	171	158	139	22	34	18	-2.62768	1.51782e-28	2.02677e-27	down	GLR28_ARATH RecName: Full=Glutamate receptor 2.8; AltName: Full=Ligand-gated ion channel 2.8; Flags: Precursor;	PF01094.31:Receptor family ligand binding region	GO:0016021,integral component of membrane; GO:0005886,plasma membrane; GO:0005262,calcium channel activity; GO:0008066,glutamate receptor activity; GO:0015276,ligand-gated ion channel activity; GO:0038023,signaling receptor activity; GO:0006816,calcium ion transport; GO:0019722,calcium-mediated signaling; GO:0071230,cellular response to amino acid stimulus; GO:0003674,molecular_function; GO:00052…	K05387 glutamate receptor, ionotropic, plant | (RefSeq) glutamate receptor 2.7 (A)
evm.TU.Chr7.4490	62	38	46	230	200	168	2.06805	1.54083e-28	2.05595e-27	up	85A19_PRUDU RecName: Full=(R)-mandelonitrile beta-glucosyltransferase {ECO:0000305}; EC=2.4.1.354 {ECO:0000269|PubMed:32688778}; AltName: Full=UDP-glycosyltransferase 85A19 {ECO:0000303|PubMed:32688778};	PF00201.21:UDP-glucoronosyl and UDP-glucosyl transferase	GO:0008194,UDP-glycosyltransferase activity; GO:0003674,molecular_function; GO:0003824,catalytic activity; GO:0016740,transferase activity; GO:0016757,glycosyltransferase activity	K13691 pathogen-inducible salicylic acid glucosyltransferase [EC:2.4.1.-] | (RefSeq) mogroside IE synthase (A)
evm.TU.Chr4.55	364	338	300	126	118	117	-1.43379	1.75381e-28	2.33662e-27	down	PSAL_CUCSA RecName: Full=Photosystem I reaction center subunit XI, chloroplastic; Short=PSI-L; AltName: Full=PSI subunit V; Flags: Precursor;	PF02605.18:Photosystem I reaction centre subunit XI	GO:0009535,chloroplast thylakoid membrane; GO:0016021,integral component of membrane; GO:0009538,photosystem I reaction center; GO:0015979,photosynthesis; GO:0008150,biological_process; GO:0008152,metabolic process; GO:0009987,cellular process; GO:0044237,cellular metabolic process; GO:0005575,cellular_component; GO:0005622,intracellular anatomical structure; GO:0005737,cytoplasm; GO:0009507,chlo…	K02699 photosystem I subunit XI | (RefSeq) photosystem I reaction center subunit XI, chloroplastic (A)
evm.TU.Chr7.1069	196	182	151	44	35	27	-2.28742	1.884e-28	2.50819e-27	down	--	PF13456.9:Reverse transcriptase-like	GO:0046872,metal ion binding; GO:0003676,nucleic acid binding; GO:0003964,RNA-directed DNA polymerase activity; GO:0004523,RNA-DNA hybrid ribonuclease activity; GO:0003674,molecular_function; GO:0005488,binding; GO:0043167,ion binding; GO:0043169,cation binding; GO:0097159,organic cyclic compound binding; GO:1901363,heterocyclic compound binding; GO:0003824,catalytic activity; GO:0016740,transfer…	K20606 mitogen-activated protein kinase kinase kinase ANP1 [EC:2.7.11.25] | (RefSeq) serine/threonine-protein kinase Chk1-like (A)
evm.TU.Chr5.5097	243	232	199	539	500	394	1.11946	2.28012e-28	3.02872e-27	up	PATL4_ARATH RecName: Full=Patellin-4;	PF00650.23:CRAL/TRIO domain	GO:0005829,cytosol; GO:0005634,nucleus; GO:0005886,plasma membrane; GO:0008289,lipid binding; GO:0007049,cell cycle; GO:0051301,cell division; GO:0071365,cellular response to auxin stimulus; GO:1901703,protein localization involved in auxin polar transport; GO:0003674,molecular_function; GO:0005488,binding; GO:0008150,biological_process; GO:0009987,cellular process; GO:0009719,response to endogen…	K19996 phosphatidylinositol transfer protein SFH5 | (RefSeq) patellin-4 (A)
evm.TU.Chr6.6514	361	346	311	137	137	108	-1.38129	4.07391e-28	5.38723e-27	down	ASD_ARATH RecName: Full=AAA-ATPase ASD, mitochondrial; EC=3.6.1.- {ECO:0000269|PubMed:21359673}; AltName: Full=AAA-ATPase 1; AltName: Full=Protein ATPASE-IN-SEED-DEVELOPMENT {ECO:0000303|PubMed:21359673};	PF14363.9:Domain associated at C-terminal with AAA	GO:0005783,endoplasmic reticulum; GO:0016021,integral component of membrane; GO:0031966,mitochondrial membrane; GO:0005739,mitochondrion; GO:0005524,ATP binding; GO:0016887,ATP hydrolysis activity; GO:0010154,fruit development; GO:0009737,response to abscisic acid; GO:0009409,response to cold; GO:0009651,response to salt stress; GO:0009414,response to water deprivation; GO:0010431,seed maturation…	K08900 mitochondrial chaperone BCS1 | (RefSeq) AAA-ATPase ASD, mitochondrial (A)
evm.TU.Chr4.947	140	113	110	348	331	271	1.4226	4.41842e-28	5.83844e-27	up	--	--	--	--
evm.TU.Chr6.4484	248	229	221	517	500	436	1.09315	5.25384e-28	6.92687e-27	up	CADH1_ARATH RecName: Full=Probable cinnamyl alcohol dehydrogenase 1; Short=AtCAD1; EC=1.1.1.195;	PF08240.15:Alcohol dehydrogenase GroES-like domain	GO:0005829,cytosol; GO:0045551,cinnamyl-alcohol dehydrogenase activity; GO:0016616,oxidoreductase activity, acting on the CH-OH group of donors, NAD or NADP as acceptor; GO:0052747,sinapyl alcohol dehydrogenase activity; GO:0008270,zinc ion binding; GO:0009809,lignin biosynthetic process; GO:0003674,molecular_function; GO:0003824,catalytic activity; GO:0016491,oxidoreductase activity; GO:0016614,…	K00083 cinnamyl-alcohol dehydrogenase [EC:1.1.1.195] | (RefSeq) probable cinnamyl alcohol dehydrogenase 1 (A)
evm.TU.Chr1.2739	85	85	86	263	280	247	1.66296	5.66604e-28	7.46477e-27	up	CVIF1_ARATH RecName: Full=Cell wall / vacuolar inhibitor of fructosidase 1; Short=AtC/VIF1; Flags: Precursor;	PF04043.18:Plant invertase/pectin methylesterase inhibitor	GO:0005773,vacuole; GO:0004857,enzyme inhibitor activity; GO:0043086,negative regulation of catalytic activity; GO:0003674,molecular_function; GO:0030234,enzyme regulator activity; GO:0098772,molecular function regulator activity; GO:0008150,biological_process; GO:0044092,negative regulation of molecular function; GO:0050790,regulation of catalytic activity; GO:0065007,biological regulation; GO:0…	--
evm.TU.Chr3.4758	229	213	176	476	461	407	1.15947	7.03806e-28	9.25173e-27	up	ANGLT_ROSHC RecName: Full=Anthocyanidin 5,3-O-glucosyltransferase; EC=2.4.1.-; AltName: Full=UDP-glucose: anthocyanidin 5,3-O-glucosyltransferase;	PF00201.21:UDP-glucoronosyl and UDP-glucosyl transferase	GO:0008194,UDP-glycosyltransferase activity; GO:0009718,anthocyanin-containing compound biosynthetic process; GO:0003674,molecular_function; GO:0003824,catalytic activity; GO:0016740,transferase activity; GO:0016757,glycosyltransferase activity; GO:0008150,biological_process; GO:0008152,metabolic process; GO:0009058,biosynthetic process; GO:0009812,flavonoid metabolic process; GO:0009813,flavonoi…	K12938 anthocyanidin 5,3-O-glucosyltransferase [EC:2.4.1.-] | (RefSeq) anthocyanidin 5,3-O-glucosyltransferase (A)
evm.TU.Chr2.3018	301	304	280	615	637	493	1.01096	7.44313e-28	9.76973e-27	up	FIMB2_ARATH RecName: Full=Fimbrin-2 {ECO:0000305}; Short=AtFIM2; AltName: Full=Fimbrin2 {ECO:0000305};	PF00307.34:Calponin homology (CH) domain	GO:0005884,actin filament; GO:0032432,actin filament bundle; GO:0005737,cytoplasm; GO:0051015,actin filament binding; GO:0051017,actin filament bundle assembly; GO:0051639,actin filament network formation; GO:0003674,molecular_function; GO:0003779,actin binding; GO:0005488,binding; GO:0005515,protein binding; GO:0008092,cytoskeletal protein binding; GO:0044877,protein-containing complex binding; …	K17275 plastin-1 | (RefSeq) fimbrin-1 (A)
novel.2378	244	210	194	515	481	384	1.12339	8.00624e-28	1.05011e-26	up	--	--	GO:0008270,zinc ion binding; GO:0003674,molecular_function; GO:0005488,binding; GO:0043167,ion binding; GO:0043169,cation binding; GO:0046872,metal ion binding; GO:0046914,transition metal ion binding	--
evm.TU.Chr6.6457	181	154	172	35	37	27	-2.32667	9.29776e-28	1.21591e-26	down	--	PF01263.23:Aldose 1-epimerase	GO:0004034,aldose 1-epimerase activity; GO:0030246,carbohydrate binding; GO:0019318,hexose metabolic process; GO:0003674,molecular_function; GO:0003824,catalytic activity; GO:0016853,isomerase activity; GO:0016854,racemase and epimerase activity; GO:0016857,racemase and epimerase activity, acting on carbohydrates and derivatives; GO:0005488,binding; GO:0005975,carbohydrate metabolic process; GO:0…	K01785 aldose 1-epimerase [EC:5.1.3.3] | (RefSeq) galactose mutarotase (A)
evm.TU.Chr5.825	343	286	274	609	616	537	1.00366	9.84928e-28	1.28708e-26	up	RNHX1_ARATH RecName: Full=Putative ribonuclease H protein At1g65750; EC=3.1.26.4;	PF13456.9:Reverse transcriptase-like	GO:0046872,metal ion binding; GO:0003676,nucleic acid binding; GO:0004523,RNA-DNA hybrid ribonuclease activity; GO:0003674,molecular_function; GO:0005488,binding; GO:0043167,ion binding; GO:0043169,cation binding; GO:0097159,organic cyclic compound binding; GO:1901363,heterocyclic compound binding; GO:0003824,catalytic activity; GO:0004518,nuclease activity; GO:0004519,endonuclease activity; GO:0…	--
evm.TU.Chr2.1995	565	478	412	233	232	168	-1.16602	1.07762e-27	1.40511e-26	down	ERDL7_ARATH RecName: Full=Sugar transporter ERD6-like 7;	PF00083.27:Sugar (and other) transporter	GO:0005829,cytosol; GO:0016021,integral component of membrane; GO:0016020,membrane; GO:0000325,plant-type vacuole; GO:0009705,plant-type vacuole membrane; GO:0051119,sugar transmembrane transporter activity; GO:0022857,transmembrane transporter activity; GO:0055085,transmembrane transport; GO:0006829,zinc ion transport; GO:0003674,molecular_function; GO:0005215,transporter activity; GO:0015144,ca…	K03444 MFS transporter, SP family, ERD6-like sugar transporter | (RefSeq) sugar transporter ERD6-like 7 (A)
novel.1320	530	534	488	256	265	185	-1.10839	1.27131e-27	1.65523e-26	down	--	--	--	--
evm.TU.Chr7.849	554	485	407	244	217	175	-1.15002	1.42273e-27	1.84504e-26	down	ADHL3_ARATH RecName: Full=Alcohol dehydrogenase-like 3; EC=1.1.1.1 {ECO:0000250|UniProtKB:P06525};	PF08240.15:Alcohol dehydrogenase GroES-like domain	GO:0005829,cytosol; GO:0004024,alcohol dehydrogenase activity, zinc-dependent; GO:0051903,S-(hydroxymethyl)glutathione dehydrogenase activity; GO:0008270,zinc ion binding; GO:0046294,formaldehyde catabolic process; GO:0003674,molecular_function; GO:0003824,catalytic activity; GO:0004022,alcohol dehydrogenase (NAD+) activity; GO:0016491,oxidoreductase activity; GO:0016614,oxidoreductase activity, …	K00001 alcohol dehydrogenase [EC:1.1.1.1] | (RefSeq) alcohol dehydrogenase-like 4 (A)
evm.TU.Chr2.4387	194	169	174	50	26	31	-2.29823	1.57271e-27	2.03569e-26	down	C84A1_ARATH RecName: Full=Cytochrome P450 84A1; EC=1.14.-.-; AltName: Full=Ferulate-5-hydroxylase; Short=F5H;	PF00067.25:Cytochrome P450	GO:0005783,endoplasmic reticulum; GO:0016021,integral component of membrane; GO:0005886,plasma membrane; GO:0020037,heme binding; GO:0005506,iron ion binding; GO:0004497,monooxygenase activity; GO:0016705,oxidoreductase activity, acting on paired donors, with incorporation or reduction of molecular oxygen; GO:0009809,lignin biosynthetic process; GO:0009699,phenylpropanoid biosynthetic process; GO…	K09755 ferulate-5-hydroxylase [EC:1.14.-.-] | (RefSeq) cytochrome P450 84A1 (A)
evm.TU.Chr6.5555	205	187	175	451	436	360	1.17093	1.79525e-27	2.31361e-26	up	FIMB5_ARATH RecName: Full=Fimbrin-5 {ECO:0000305}; Short=AtFIM5; AltName: Full=Fimbrin-like protein 2 {ECO:0000312|EMBL:AED94007.1}; AltName: Full=Fimbrin5 {ECO:0000303|PubMed:21098731};	PF00307.34:Calponin homology (CH) domain	GO:0005884,actin filament; GO:0032432,actin filament bundle; GO:0005737,cytoplasm; GO:0051015,actin filament binding; GO:0030036,actin cytoskeleton organization; GO:0051017,actin filament bundle assembly; GO:0051639,actin filament network formation; GO:0009846,pollen germination; GO:0009860,pollen tube growth; GO:0003674,molecular_function; GO:0003779,actin binding; GO:0005488,binding; GO:0005515…	K17275 plastin-1 | (RefSeq) fimbrin-1 (A)
evm.TU.Chr1.3490	576	590	536	292	284	243	-1.02272	2.52269e-27	3.22763e-26	down	LRL11_ARATH RecName: Full=LEAF RUST 10 DISEASE-RESISTANCE LOCUS RECEPTOR-LIKE PROTEIN KINASE-like 1.1 {ECO:0000303|PubMed:12805585}; EC=2.7.11.1; AltName: Full=Probable receptor-like serine/threonine-protein kinase LRK10L-1.1 {ECO:0000305}; Flags: Precursor;	PF00069.28:Protein kinase domain	GO:0016021,integral component of membrane; GO:0005886,plasma membrane; GO:0005524,ATP binding; GO:0030247,polysaccharide binding; GO:0106310,protein serine kinase activity; GO:0004674,protein serine/threonine kinase activity; GO:0006468,protein phosphorylation; GO:0000166,nucleotide binding; GO:0003674,molecular_function; GO:0005488,binding; GO:0017076,purine nucleotide binding; GO:0030554,adenyl…	K13430 serine/threonine-protein kinase PBS1 [EC:2.7.11.1] | (RefSeq) probable serine/threonine-protein kinase PBL7 (A)
evm.TU.Chr4.1382	563	561	492	254	274	228	-1.0602	3.71252e-27	4.73286e-26	down	--	PF06521.14:PAR1 protein	--	--
evm.TU.Chr3.3211	631	580	602	338	261	259	-1.0483	3.72811e-27	4.74933e-26	down	CNGC1_ARATH RecName: Full=Cyclic nucleotide-gated ion channel 1; Short=AtCNGC1; AltName: Full=Cyclic nucleotide- and calmodulin-regulated ion channel 1;	PF00520.34:Ion transport protein	GO:0016021,integral component of membrane; GO:0005886,plasma membrane; GO:0005516,calmodulin binding; GO:0030552,cAMP binding; GO:0030553,cGMP binding; GO:0005216,ion channel activity; GO:0003674,molecular_function; GO:0005488,binding; GO:0005515,protein binding; GO:0000166,nucleotide binding; GO:0017076,purine nucleotide binding; GO:0030551,cyclic nucleotide binding; GO:0030554,adenyl nucleotide…	K05391 cyclic nucleotide gated channel, plant | (RefSeq) cyclic nucleotide-gated ion channel 1 (A)
evm.TU.Chr5.4654	142	113	120	13	19	7	-3.2367	5.59391e-27	7.09563e-26	down	Y3148_ARATH RecName: Full=Probable leucine-rich repeat receptor-like serine/threonine-protein kinase At3g14840; EC=2.7.11.1; Flags: Precursor;	PF07714.20:Protein tyrosine and serine/threonine kinase	GO:0005829,cytosol; GO:0016021,integral component of membrane; GO:0005886,plasma membrane; GO:0009506,plasmodesma; GO:0005524,ATP binding; GO:0106310,protein serine kinase activity; GO:0004674,protein serine/threonine kinase activity; GO:0009861,jasmonic acid and ethylene-dependent systemic resistance; GO:0006468,protein phosphorylation; GO:0045088,regulation of innate immune response; GO:0000166…	K20606 mitogen-activated protein kinase kinase kinase ANP1 [EC:2.7.11.25] | (RefSeq) receptor-like serine/threonine-protein kinase SD1-7 isoform X1 (A)
evm.TU.Chr3.355	232	270	236	82	74	59	-1.75307	8.97812e-27	1.13477e-25	down	GL17_ARATH RecName: Full=Germin-like protein subfamily 1 member 7; Flags: Precursor;	PF00190.25:Cupin	GO:0048046,apoplast; GO:0030145,manganese ion binding; GO:0003674,molecular_function; GO:0005488,binding; GO:0043167,ion binding; GO:0043169,cation binding; GO:0046872,metal ion binding; GO:0046914,transition metal ion binding; GO:0005575,cellular_component; GO:0005576,extracellular region; GO:0110165,cellular anatomical entity	--
evm.TU.Chr2.5096	138	131	137	358	346	302	1.34272	9.21211e-27	1.16352e-25	up	KRP7_ARATH RecName: Full=Cyclin-dependent kinase inhibitor 7; AltName: Full=Inhibitor/interactor of CDK protein 5; AltName: Full=KIP-related protein 7;	PF02234.22:Cyclin-dependent kinase inhibitor	GO:0001673,male germ cell nucleus; GO:0005654,nucleoplasm; GO:0004861,cyclin-dependent protein serine/threonine kinase inhibitor activity; GO:0007049,cell cycle; GO:0045736,negative regulation of cyclin-dependent protein serine/threonine kinase activity; GO:0003674,molecular_function; GO:0004857,enzyme inhibitor activity; GO:0004860,protein kinase inhibitor activity; GO:0016538,cyclin-dependent p…	--
evm.TU.Chr7.1705	256	238	232	541	512	415	1.04715	1.2335e-26	1.55022e-25	up	PIP13_ARATH RecName: Full=Aquaporin PIP1-3; Short=AtPIP1;3; AltName: Full=Plasma membrane intrinsic protein 1c; Short=PIP1c; AltName: Full=Transmembrane protein B; Short=TMP-B;	PF00230.23:Major intrinsic protein	GO:0005576,extracellular region; GO:0016021,integral component of membrane; GO:0005886,plasma membrane; GO:0015250,water channel activity; GO:0009414,response to water deprivation; GO:0006833,water transport; GO:0003674,molecular_function; GO:0005215,transporter activity; GO:0005372,water transmembrane transporter activity; GO:0015267,channel activity; GO:0015318,inorganic molecular entity transm…	K09872 aquaporin PIP | (RefSeq) aquaporin PIP1-3 (A)
evm.TU.Chr6.1885	289	266	235	570	536	447	1.00939	1.24631e-26	1.56522e-25	up	--	PF04784.17:Protein of unknown function, DUF547	--	--
evm.TU.Chr3.2461	364	326	324	161	114	96	-1.4247	1.7665e-26	2.20291e-25	down	--	--	--	--
evm.TU.Chr3.782	350	341	249	124	102	95	-1.51214	1.91824e-26	2.38877e-25	down	MLP31_ARATH RecName: Full=MLP-like protein 31;	PF00407.22:Pathogenesis-related protein Bet v 1 family	GO:0006952,defense response; GO:0006950,response to stress; GO:0008150,biological_process; GO:0050896,response to stimulus	--
evm.TU.Chr4.1219	460	391	315	166	167	124	-1.31389	2.47049e-26	3.05716e-25	down	AMT2_ARATH RecName: Full=Ammonium transporter 2; Short=AtAMT2;	PF00909.24:Ammonium Transporter Family	GO:0005887,integral component of plasma membrane; GO:0005886,plasma membrane; GO:0009506,plasmodesma; GO:0008519,ammonium transmembrane transporter activity; GO:0015398,high-affinity secondary active ammonium transmembrane transporter activity; GO:0072488,ammonium transmembrane transport; GO:0009624,response to nematode; GO:0003674,molecular_function; GO:0005215,transporter activity; GO:0005216,i…	K03320 ammonium transporter, Amt family | (RefSeq) ammonium transporter 2 (A)
evm.TU.Chr6.5674	12	15	12	125	114	105	3.17631	2.7551e-26	3.40225e-25	up	GUN11_ARATH RecName: Full=Endoglucanase 11; EC=3.2.1.4; AltName: Full=Endo-1,4-beta glucanase 11; Flags: Precursor;	PF00759.22:Glycosyl hydrolase family 9	GO:0005576,extracellular region; GO:0008810,cellulase activity; GO:0071555,cell wall organization; GO:0030245,cellulose catabolic process; GO:0003674,molecular_function; GO:0003824,catalytic activity; GO:0004553,hydrolase activity, hydrolyzing O-glycosyl compounds; GO:0016787,hydrolase activity; GO:0016798,hydrolase activity, acting on glycosyl bonds; GO:0008150,biological_process; GO:0009987,cel…	K01179 endoglucanase [EC:3.2.1.4] | (RefSeq) endoglucanase 6 (A)
evm.TU.Chr7.1846	362	330	305	151	134	88	-1.39249	4.46983e-26	5.48536e-25	down	C87A3_ORYSJ RecName: Full=Cytochrome P450 87A3; EC=1.14.-.-;	PF00067.25:Cytochrome P450	GO:0030659,cytoplasmic vesicle membrane; GO:0016021,integral component of membrane; GO:0020037,heme binding; GO:0005506,iron ion binding; GO:0004497,monooxygenase activity; GO:0016491,oxidoreductase activity; GO:0016705,oxidoreductase activity, acting on paired donors, with incorporation or reduction of molecular oxygen; GO:0016132,brassinosteroid biosynthetic process; GO:0010268,brassinosteroid …	K09590 brassinosteroid-6-oxidase 1 [EC:1.14.-.-] | (RefSeq) cytochrome P450 85A (A)
evm.TU.Chr7.199	488	404	379	220	173	120	-1.28304	1.03451e-25	1.25478e-24	down	GSTX6_SOYBN RecName: Full=Probable glutathione S-transferase; EC=2.5.1.18; AltName: Full=G2-4; AltName: Full=Heat shock protein 26A;	PF02798.23:Glutathione S-transferase, N-terminal domain	GO:0005737,cytoplasm; GO:0004364,glutathione transferase activity; GO:0006749,glutathione metabolic process; GO:0009737,response to abscisic acid; GO:0009733,response to auxin; GO:0009735,response to cytokinin; GO:0009739,response to gibberellin; GO:0009408,response to heat; GO:0010038,response to metal ion; GO:0003674,molecular_function; GO:0003824,catalytic activity; GO:0016740,transferase acti…	K00799 glutathione S-transferase [EC:2.5.1.18] | (RefSeq) probable glutathione S-transferase (A)
evm.TU.Chr5.630	556	505	489	256	281	196	-1.04962	1.15162e-25	1.39492e-24	down	Y1576_ARATH RecName: Full=BTB/POZ domain-containing protein At1g55760;	PF00651.34:BTB/POZ domain	GO:0005634,nucleus; GO:0016567,protein ubiquitination; GO:0009651,response to salt stress; GO:0006807,nitrogen compound metabolic process; GO:0008150,biological_process; GO:0008152,metabolic process; GO:0019538,protein metabolic process; GO:0032446,protein modification by small protein conjugation; GO:0036211,protein modification process; GO:0043170,macromolecule metabolic process; GO:0043412,mac…	K10523 speckle-type POZ protein | (RefSeq) BTB/POZ domain-containing protein At1g55760 (A)
novel.1737	314	333	321	129	134	77	-1.4899	2.30092e-25	2.75877e-24	down	--	--	--	--
evm.TU.Chr2.816	384	384	334	183	148	116	-1.27444	2.91298e-25	3.48321e-24	down	--	PF07690.19:Major Facilitator Superfamily	GO:0016021,integral component of membrane; GO:0022857,transmembrane transporter activity; GO:0003674,molecular_function; GO:0005215,transporter activity; GO:0005575,cellular_component; GO:0016020,membrane; GO:0031224,intrinsic component of membrane; GO:0110165,cellular anatomical entity	--
evm.TU.Chr1.2449	75	62	73	260	214	197	1.70724	3.02263e-25	3.61188e-24	up	--	--	--	--
evm.TU.Chr7.1568	554	484	451	278	224	203	-1.04513	3.51619e-25	4.18193e-24	down	DR206_PEA RecName: Full=Disease resistance response protein 206; AltName: Full=Dirigent protein PI206; Flags: Precursor;	PF03018.17:Dirigent-like protein	GO:0048046,apoplast; GO:0006952,defense response; GO:0009699,phenylpropanoid biosynthetic process; GO:0009607,response to biotic stimulus; GO:0006950,response to stress; GO:0008150,biological_process; GO:0050896,response to stimulus; GO:0006725,cellular aromatic compound metabolic process; GO:0008152,metabolic process; GO:0009058,biosynthetic process; GO:0009698,phenylpropanoid metabolic process;…	--
evm.TU.Chr6.1273	215	203	175	459	419	372	1.11167	4.27477e-25	5.06715e-24	up	--	--	--	--
evm.TU.Chr6.6099	88	61	53	294	226	177	1.81655	4.54856e-25	5.38449e-24	up	KIN2_ARATH RecName: Full=Stress-induced protein KIN2 {ECO:0000303|PubMed:1627780}; AltName: Full=Cold-induced protein COR6.6 {ECO:0000303|PubMed:1731964};	PF01442.21:Apolipoprotein A1/A4/E domain	GO:0009507,chloroplast; GO:0005737,cytoplasm; GO:0005829,cytosol; GO:0005634,nucleus; GO:0009536,plastid; GO:0003729,mRNA binding; GO:0009737,response to abscisic acid; GO:0006970,response to osmotic stress; GO:0009414,response to water deprivation; GO:0003674,molecular_function; GO:0003676,nucleic acid binding; GO:0003723,RNA binding; GO:0005488,binding; GO:0097159,organic cyclic compound bindin…	--
evm.TU.Chr1.643	539	516	514	274	263	228	-1.0041	6.87291e-25	8.08205e-24	down	Y3720_ARATH RecName: Full=UPF0481 protein At3g47200;	PF03140.18:Plant protein of unknown function	GO:0016021,integral component of membrane; GO:0005886,plasma membrane; GO:0005575,cellular_component; GO:0016020,membrane; GO:0031224,intrinsic component of membrane; GO:0110165,cellular anatomical entity; GO:0071944,cell periphery	--
evm.TU.Chr1.3333	345	328	318	144	144	104	-1.30931	7.17654e-25	8.4335e-24	down	RGLG2_ARATH RecName: Full=E3 ubiquitin-protein ligase RGLG2 {ECO:0000305}; EC=2.3.2.27 {ECO:0000305}; AltName: Full=RING domain ligase 2 {ECO:0000303|PubMed:17586653};	PF07002.19:Copine	GO:0005634,nucleus; GO:0005886,plasma membrane; GO:0046872,metal ion binding; GO:0061630,ubiquitin protein ligase activity; GO:0004842,ubiquitin-protein transferase activity; GO:0009738,abscisic acid-activated signaling pathway; GO:0009850,auxin metabolic process; GO:0009690,cytokinin metabolic process; GO:0080148,negative regulation of response to water deprivation; GO:0070534,protein K63-linked…	K16280 E3 ubiquitin-protein ligase RGLG [EC:2.3.2.27] | (RefSeq) E3 ubiquitin-protein ligase RGLG2 (A)
evm.TU.Chr5.1214	165	136	146	368	350	350	1.29839	8.6295e-25	1.01141e-23	up	PT311_ARATH RecName: Full=Probable sugar phosphate/phosphate translocator At3g11320;	PF03151.19:Triose-phosphate Transporter family	GO:0005783,endoplasmic reticulum; GO:0005794,Golgi apparatus; GO:0016021,integral component of membrane; GO:0015297,antiporter activity; GO:0008643,carbohydrate transport; GO:0003674,molecular_function; GO:0005215,transporter activity; GO:0015291,secondary active transmembrane transporter activity; GO:0022804,active transmembrane transporter activity; GO:0022857,transmembrane transporter activity…	K15285 solute carrier family 35, member E3 | (RefSeq) UDP-galactose transporter 1 (A)
evm.TU.Chr4.1192	394	327	292	159	132	99	-1.34563	8.6757e-25	1.01616e-23	down	FRI_PHAVU RecName: Full=Ferritin, chloroplastic; EC=1.16.3.1; Flags: Precursor;	PF00210.27:Ferritin-like domain	GO:0009507,chloroplast; GO:0008199,ferric iron binding; GO:0004322,ferroxidase activity; GO:0006879,cellular iron ion homeostasis; GO:0006826,iron ion transport; GO:0003674,molecular_function; GO:0005488,binding; GO:0005506,iron ion binding; GO:0043167,ion binding; GO:0043169,cation binding; GO:0046872,metal ion binding; GO:0046914,transition metal ion binding; GO:0003824,catalytic activity; GO:0…	K00522 ferritin heavy chain [EC:1.16.3.2] | (RefSeq) ferritin, chloroplastic (A)
evm.TU.Chr3.4688	334	336	342	144	145	106	-1.33118	1.26278e-24	1.47418e-23	down	U496N_ARATH RecName: Full=UPF0496 protein At3g49070;	PF05055.15:Protein of unknown function (DUF677)	GO:0016021,integral component of membrane; GO:0005575,cellular_component; GO:0016020,membrane; GO:0031224,intrinsic component of membrane; GO:0110165,cellular anatomical entity	--
evm.TU.Chr5.525	49	35	55	197	177	176	2.02043	1.47561e-24	1.71812e-23	up	OPT1_ARATH RecName: Full=Oligopeptide transporter 1; Short=AtOPT1;	PF03169.18:OPT oligopeptide transporter protein	GO:0005887,integral component of plasma membrane; GO:0016020,membrane; GO:0035673,oligopeptide transmembrane transporter activity; GO:0015031,protein transport; GO:0003674,molecular_function; GO:0005215,transporter activity; GO:0022857,transmembrane transporter activity; GO:0042887,amide transmembrane transporter activity; GO:1904680,peptide transmembrane transporter activity; GO:0006810,transpor…	--
evm.TU.Chr7.2303	164	161	151	411	389	288	1.21982	1.52763e-24	1.77519e-23	up	GLPT4_ARATH RecName: Full=Putative glycerol-3-phosphate transporter 4; Short=G-3-P transporter 4; AltName: Full=Glycerol-3-phosphate permease 4; Short=AtG3Pp4; Short=G-3-P permease 4;	PF07690.19:Major Facilitator Superfamily	GO:0016021,integral component of membrane; GO:0000325,plant-type vacuole; GO:0061513,glucose 6-phosphate:inorganic phosphate antiporter activity; GO:0008643,carbohydrate transport; GO:0055062,phosphate ion homeostasis; GO:0003674,molecular_function; GO:0005215,transporter activity; GO:0005452,solute:inorganic anion antiporter activity; GO:0008509,anion transmembrane transporter activity; GO:00150…	K13783 MFS transporter, OPA family, solute carrier family 37 (glycerol-3-phosphate transporter), member 1/2 | (RefSeq) putative glycerol-3-phosphate transporter 4 (A)
evm.TU.Chr5.858	157	143	160	39	32	21	-2.30037	1.64871e-24	1.91465e-23	down	PER4_VITVI RecName: Full=Peroxidase 4 {ECO:0000250|UniProtKB:Q42578}; EC=1.11.1.7; Flags: Precursor;	PF00141.26:Peroxidase	GO:0005576,extracellular region; GO:0020037,heme binding; GO:0046872,metal ion binding; GO:0004601,peroxidase activity; GO:0042744,hydrogen peroxide catabolic process; GO:0006979,response to oxidative stress; GO:0003674,molecular_function; GO:0005488,binding; GO:0046906,tetrapyrrole binding; GO:0097159,organic cyclic compound binding; GO:1901363,heterocyclic compound binding; GO:0043167,ion bindi…	K00430 peroxidase [EC:1.11.1.7] | (RefSeq) peroxidase 4 (A)
evm.TU.Chr5.2866	539	624	471	264	191	225	-1.227	1.67174e-24	1.93885e-23	down	--	--	--	--
evm.TU.Chr2.3062	134	117	105	23	12	9	-2.98943	1.85578e-24	2.14668e-23	down	Y5838_ARATH RecName: Full=Probably inactive leucine-rich repeat receptor-like protein kinase At5g48380; Flags: Precursor;	PF13855.9:Leucine rich repeat	GO:0016021,integral component of membrane; GO:0005886,plasma membrane; GO:0009506,plasmodesma; GO:0005524,ATP binding; GO:0042802,identical protein binding; GO:0016301,kinase activity; GO:0004672,protein kinase activity; GO:0033612,receptor serine/threonine kinase binding; GO:0042742,defense response to bacterium; GO:0060548,negative regulation of cell death; GO:0031348,negative regulation of def…	K13420 LRR receptor-like serine/threonine-protein kinase FLS2 [EC:2.7.11.1] | (RefSeq) LRR receptor-like serine/threonine-protein kinase FLS2 (A)
evm.TU.Chr5.3835	192	184	161	49	49	39	-1.93702	1.99776e-24	2.3064e-23	down	FAD4_ARATH RecName: Full=Fatty acid desaturase 4, chloroplastic {ECO:0000303|PubMed:19682287}; EC=1.14.19.43 {ECO:0000269|PubMed:19682287}; AltName: Full=Fatty acid desaturase A {ECO:0000303|PubMed:17796728}; Flags: Precursor;	PF10520.12:Lipid desaturase domain	GO:0009507,chloroplast; GO:0031969,chloroplast membrane; GO:0016021,integral component of membrane; GO:0102654,1-18:1-2-16:0-phosphatidylglycerol trans-3 desaturase activity; GO:0102851,1-18:2-2-16:0-phosphatidylglycerol desaturase activity; GO:0052637,delta 3-trans-hexadecenoic acid phosphatidylglycerol desaturase activity; GO:0046471,phosphatidylglycerol metabolic process; GO:0006636,unsaturate…	K20417 palmitoyl-[glycerolipid] 3-(E)-desaturase [EC:1.14.19.43] | (RefSeq) fatty acid desaturase 4, chloroplastic (A)
evm.TU.Chr5.2965	77	82	60	228	248	199	1.66145	2.54511e-24	2.92878e-23	up	--	PF04646.15:Protein of unknown function, DUF604	GO:0016021,integral component of membrane; GO:0016263,glycoprotein-N-acetylgalactosamine 3-beta-galactosyltransferase activity; GO:0003674,molecular_function; GO:0003824,catalytic activity; GO:0008378,galactosyltransferase activity; GO:0016740,transferase activity; GO:0016757,glycosyltransferase activity; GO:0016758,hexosyltransferase activity; GO:0048531,beta-1,3-galactosyltransferase activity; …	--
evm.TU.Chr1.3390	229	196	188	470	417	378	1.0811	4.05262e-24	4.63945e-23	up	PER5_VITVI RecName: Full=Peroxidase 5 {ECO:0000250|UniProtKB:P22195}; EC=1.11.1.7; Flags: Precursor;	PF00141.26:Peroxidase	GO:0005576,extracellular region; GO:0020037,heme binding; GO:0046872,metal ion binding; GO:0004601,peroxidase activity; GO:0042744,hydrogen peroxide catabolic process; GO:0006979,response to oxidative stress; GO:0003674,molecular_function; GO:0005488,binding; GO:0046906,tetrapyrrole binding; GO:0097159,organic cyclic compound binding; GO:1901363,heterocyclic compound binding; GO:0043167,ion bindi…	K00430 peroxidase [EC:1.11.1.7] | (RefSeq) peroxidase 57 (A)
evm.TU.Chr7.3212	309	273	228	109	72	85	-1.56713	4.49342e-24	5.13083e-23	down	LRK41_ARATH RecName: Full=L-type lectin-domain containing receptor kinase IV.1; Short=Arabidopsis thaliana lectin-receptor kinase e; Short=AthlecRK-e; Short=LecRK-IV.1; EC=2.7.11.1; AltName: Full=Lectin Receptor Kinase 1; Flags: Precursor;	PF00139.22:Legume lectin domain	GO:0005783,endoplasmic reticulum; GO:0016021,integral component of membrane; GO:0005886,plasma membrane; GO:0005524,ATP binding; GO:0030246,carbohydrate binding; GO:0106310,protein serine kinase activity; GO:0004675,transmembrane receptor protein serine/threonine kinase activity; GO:0042742,defense response to bacterium; GO:0002229,defense response to oomycetes; GO:0006468,protein phosphorylation…	K13416 brassinosteroid insensitive 1-associated receptor kinase 1 [EC:2.7.10.1 2.7.11.1] | (RefSeq) BRASSINOSTEROID INSENSITIVE 1-associated receptor kinase 1 (A)
evm.TU.Chr3.3892	308	310	270	112	118	104	-1.37426	6.89021e-24	7.83734e-23	down	COMT1_CATRO RecName: Full=Caffeic acid 3-O-methyltransferase; Short=CAOMT; Short=COMT; EC=2.1.1.68; AltName: Full=S-adenosysl-L-methionine:caffeic acid 3-O-methyltransferase;	PF00891.21:O-methyltransferase domain	GO:0047763,caffeate O-methyltransferase activity; GO:0046983,protein dimerization activity; GO:0009809,lignin biosynthetic process; GO:0032259,methylation; GO:0003674,molecular_function; GO:0003824,catalytic activity; GO:0008168,methyltransferase activity; GO:0008171,O-methyltransferase activity; GO:0016740,transferase activity; GO:0016741,transferase activity, transferring one-carbon groups; GO:…	K13066 caffeic acid 3-O-methyltransferase / acetylserotonin O-methyltransferase [EC:2.1.1.68 2.1.1.4] | (RefSeq) anthranilate N-methyltransferase isoform X1 (A)
evm.TU.Chr5.1417	535	552	544	299	278	182	-1.08407	7.42275e-24	8.42147e-23	down	SCL14_ARATH RecName: Full=Scarecrow-like protein 14; Short=AtSCL14; AltName: Full=GRAS family protein 2; Short=AtGRAS-2;	PF03514.17:GRAS domain family	GO:0005829,cytosol; GO:0005634,nucleus; GO:0003700,DNA-binding transcription factor activity; GO:0043565,sequence-specific DNA binding; GO:0000976,transcription cis-regulatory region binding; GO:0045893,positive regulation of DNA-templated transcription; GO:0006355,regulation of DNA-templated transcription; GO:0080183,response to photooxidative stress; GO:0009410,response to xenobiotic stimulus; …	K14494 DELLA protein | (RefSeq) DELLA protein GAI (A)
evm.TU.Chr6.3538	1741	1549	1188	730	575	474	-1.29899	7.54748e-24	8.55751e-23	down	--	--	GO:0016021,integral component of membrane; GO:0005575,cellular_component; GO:0016020,membrane; GO:0031224,intrinsic component of membrane; GO:0110165,cellular anatomical entity	--
evm.TU.Chr5.502	231	213	176	70	47	56	-1.80283	7.64826e-24	8.65518e-23	down	CSLE1_ARATH RecName: Full=Cellulose synthase-like protein E1; Short=AtCslE1; EC=2.4.1.-;	PF03552.17:Cellulose synthase	GO:0005783,endoplasmic reticulum; GO:0000139,Golgi membrane; GO:0016021,integral component of membrane; GO:0005634,nucleus; GO:0005886,plasma membrane; GO:0016760,cellulose synthase (UDP-forming) activity; GO:0051753,mannan synthase activity; GO:0071555,cell wall organization; GO:0030244,cellulose biosynthetic process; GO:0009833,plant-type primary cell wall biogenesis; GO:0003674,molecular_funct…	K10999 cellulose synthase A [EC:2.4.1.12] | (RefSeq) cellulose synthase A catalytic subunit 3 [UDP-forming] (A)
evm.TU.Chr5.4559	254	212	212	493	452	407	1.03222	9.97545e-24	1.12457e-22	up	BZP34_ARATH RecName: Full=Basic leucine zipper 34 {ECO:0000303|PubMed:11906833}; Short=AtbZIP34 {ECO:0000303|PubMed:11906833}; Short=bZIP protein 34;	PF00170.24:bZIP transcription factor	GO:0005634,nucleus; GO:0003677,DNA binding; GO:0003700,DNA-binding transcription factor activity; GO:0009555,pollen development; GO:0045893,positive regulation of DNA-templated transcription; GO:0003674,molecular_function; GO:0003676,nucleic acid binding; GO:0005488,binding; GO:0097159,organic cyclic compound binding; GO:1901363,heterocyclic compound binding; GO:0140110,transcription regulator ac…	K20557 transcription factor VIP1 | (RefSeq) transcription factor VIP1 (A)
evm.TU.Chr6.5744	189	178	151	405	386	325	1.14261	1.0227e-23	1.15219e-22	up	MB101_ARATH RecName: Full=Transcription factor MYB101 {ECO:0000303|PubMed:11597504}; AltName: Full=Myb-related protein 101 {ECO:0000303|PubMed:11597504}; Short=AtM1 {ECO:0000303|PubMed:11597504}; Short=AtMYB101 {ECO:0000303|PubMed:11597504}; AltName: Full=Protein ABNORMAL SHOOT 7 {ECO:0000303|PubMed:25268707};	PF00249.34:Myb-like DNA-binding domain	GO:0005634,nucleus; GO:0090406,pollen tube; GO:0003677,DNA binding; GO:0003700,DNA-binding transcription factor activity; GO:0009740,gibberellic acid mediated signaling pathway; GO:0009555,pollen development; GO:0048235,pollen sperm cell differentiation; GO:0009789,positive regulation of abscisic acid-activated signaling pathway; GO:0043068,positive regulation of programmed cell death; GO:0045893…	K09422 transcription factor MYB, plant | (RefSeq) transcription factor MYB101 (A)
evm.TU.Chr7.1654	189	173	176	429	413	315	1.1336	1.32641e-23	1.48775e-22	up	ROH1_ARATH RecName: Full=Protein ROH1 {ECO:0000303|PubMed:20618910};	PF05633.14:Protein ROH1-like	GO:0016021,integral component of membrane; GO:0048354,mucilage biosynthetic process involved in seed coat development; GO:0010214,seed coat development; GO:0000003,reproduction; GO:0003006,developmental process involved in reproduction; GO:0007275,multicellular organism development; GO:0008150,biological_process; GO:0008152,metabolic process; GO:0009058,biosynthetic process; GO:0009791,post-embry…	--
novel.1944	223	198	191	479	419	354	1.06428	2.0371e-23	2.26909e-22	up	--	--	--	--
evm.TU.Chr6.2205	812	674	537	398	310	273	-1.00697	2.21306e-23	2.46199e-22	down	PSK3_ARATH RecName: Full=Phytosulfokines 3; Short=AtPSK3; Contains: RecName: Full=Phytosulfokine-alpha; Short=PSK-alpha; Short=Phytosulfokine-a; Contains: RecName: Full=Phytosulfokine-beta; Short=PSK-beta; Short=Phytosulfokine-b; Flags: Precursor;	PF06404.15:Phytosulfokine precursor protein (PSK)	GO:0031012,extracellular matrix; GO:0005576,extracellular region; GO:0005794,Golgi apparatus; GO:0008083,growth factor activity; GO:0030154,cell differentiation; GO:0008283,cell population proliferation; GO:0071456,cellular response to hypoxia; GO:0003674,molecular_function; GO:0005102,signaling receptor binding; GO:0005488,binding; GO:0005515,protein binding; GO:0030545,signaling receptor regula…	--
evm.TU.Chr6.718	73	66	54	222	215	169	1.68466	2.3122e-23	2.57067e-22	up	PROF2_BETPN RecName: Full=Profilin-2; AltName: Full=Allergen Bet v II; AltName: Full=Pollen allergen Bet v 2; AltName: Allergen=Bet v 2;	PF00235.22:Profilin	GO:0005737,cytoplasm; GO:0005856,cytoskeleton; GO:0003779,actin binding; GO:0003674,molecular_function; GO:0005488,binding; GO:0005515,protein binding; GO:0008092,cytoskeletal protein binding; GO:0005575,cellular_component; GO:0005622,intracellular anatomical structure; GO:0110165,cellular anatomical entity; GO:0043226,organelle; GO:0043228,non-membrane-bounded organelle; GO:0043229,intracellular…	K05759 profilin | (RefSeq) profilin-2 (A)
evm.TU.Chr5.4672	392	347	300	127	158	127	-1.29292	2.35355e-23	2.61337e-22	down	Y3148_ARATH RecName: Full=Probable leucine-rich repeat receptor-like serine/threonine-protein kinase At3g14840; EC=2.7.11.1; Flags: Precursor;	PF07714.20:Protein tyrosine and serine/threonine kinase	GO:0005829,cytosol; GO:0016021,integral component of membrane; GO:0005886,plasma membrane; GO:0009506,plasmodesma; GO:0005524,ATP binding; GO:0106310,protein serine kinase activity; GO:0004674,protein serine/threonine kinase activity; GO:0009861,jasmonic acid and ethylene-dependent systemic resistance; GO:0006468,protein phosphorylation; GO:0045088,regulation of innate immune response; GO:0000166…	K20606 mitogen-activated protein kinase kinase kinase ANP1 [EC:2.7.11.25] | (RefSeq) receptor-like serine/threonine-protein kinase SD1-7 isoform X1 (A)
evm.TU.Chr7.1513	115	91	90	278	270	226	1.4231	3.15244e-23	3.48517e-22	up	CIP1_ARATH RecName: Full=COP1-interactive protein 1 {ECO:0000303|PubMed:7753789};	PF07765.15:KIP1-like protein	GO:0005856,cytoskeleton; GO:0005829,cytosol; GO:0000325,plant-type vacuole; GO:0005886,plasma membrane; GO:0009536,plastid; GO:0003779,actin binding; GO:0009738,abscisic acid-activated signaling pathway; GO:0071215,cellular response to abscisic acid stimulus; GO:0009789,positive regulation of abscisic acid-activated signaling pathway; GO:0042306,regulation of protein import into nucleus; GO:00097…	K20283 golgin subfamily A member 4 | (RefSeq) COP1-interactive protein 1 (A)
evm.TU.Chr7.5109	340	336	324	167	131	92	-1.33775	3.51506e-23	3.87881e-22	down	PUP1_ARATH RecName: Full=Purine permease 1 {ECO:0000303|PubMed:10662864}; Short=AtPUP1 {ECO:0000303|PubMed:10662864};	PF16913.8:Purine nucleobase transmembrane transport	GO:0005887,integral component of plasma membrane; GO:0005345,purine nucleobase transmembrane transporter activity; GO:0015211,purine nucleoside transmembrane transporter activity; GO:0010184,cytokinin transport; GO:0006863,purine nucleobase transport; GO:0003674,molecular_function; GO:0005215,transporter activity; GO:0015205,nucleobase transmembrane transporter activity; GO:0022857,transmembrane …	--
evm.TU.Chr3.3930	422	313	330	157	108	133	-1.3782	4.55937e-23	5.01871e-22	down	GPAT5_ARATH RecName: Full=Glycerol-3-phosphate acyltransferase 5; Short=AtGPAT5; EC=2.3.1.15;	PF12710.10:haloacid dehalogenase-like hydrolase	GO:0016021,integral component of membrane; GO:0016020,membrane; GO:0090447,glycerol-3-phosphate 2-O-acyltransferase activity; GO:0004366,glycerol-3-phosphate O-acyltransferase activity; GO:0016791,phosphatase activity; GO:0102420,sn-1-glycerol-3-phosphate C16:0-DCA-CoA acyl transferase activity; GO:0016024,CDP-diacylglycerol biosynthetic process; GO:0010143,cutin biosynthetic process; GO:0010345,…	K13508 glycerol-3-phosphate acyltransferase [EC:2.3.1.15 2.3.1.198] | (RefSeq) glycerol-3-phosphate acyltransferase 5 (A)
evm.TU.Chr1.4339	678	526	503	319	304	206	-1.011	5.80855e-23	6.37395e-22	down	AL2B7_ARATH RecName: Full=Aldehyde dehydrogenase family 2 member B7, mitochondrial; Short=ALDH2b; EC=1.2.1.3; Flags: Precursor;	PF00171.25:Aldehyde dehydrogenase family	GO:0005759,mitochondrial matrix; GO:0005634,nucleus; GO:0004029,aldehyde dehydrogenase (NAD+) activity; GO:0043878,glyceraldehyde-3-phosphate dehydrogenase (NAD+) (non-phosphorylating) activity; GO:0003674,molecular_function; GO:0003824,catalytic activity; GO:0004030,aldehyde dehydrogenase [NAD(P)+] activity; GO:0016491,oxidoreductase activity; GO:0016620,oxidoreductase activity, acting on the al…	K00128 aldehyde dehydrogenase (NAD+) [EC:1.2.1.3] | (RefSeq) aldehyde dehydrogenase family 2 member B7, mitochondrial (A)
evm.TU.Chr6.4399	229	176	180	62	55	50	-1.77144	6.11326e-23	6.69176e-22	down	IOS1_ARATH RecName: Full=LRR receptor-like serine/threonine-protein kinase IOS1 {ECO:0000303|PubMed:21711359}; EC=2.7.11.- {ECO:0000255|PROSITE-ProRule:PRU00159}; AltName: Full=Protein IMPAIRED OOMYCETE SUSCEPTIBILITY 1 {ECO:0000303|PubMed:21711359}; Flags: Precursor;	PF12819.10:Malectin-like domain	GO:0016021,integral component of membrane; GO:0005886,plasma membrane; GO:0090406,pollen tube; GO:0005524,ATP binding; GO:0042802,identical protein binding; GO:0042803,protein homodimerization activity; GO:0004674,protein serine/threonine kinase activity; GO:0009738,abscisic acid-activated signaling pathway; GO:0002229,defense response to oomycetes; GO:0009788,negative regulation of abscisic acid…	K13430 serine/threonine-protein kinase PBS1 [EC:2.7.11.1] | (RefSeq) serine/threonine-protein kinase PBS1 (A)
evm.TU.Chr7.2918	325	344	298	152	123	113	-1.2869	6.14139e-23	6.7184e-22	down	KPPR_MESCR RecName: Full=Phosphoribulokinase, chloroplastic; Short=PRK; Short=PRKase; EC=2.7.1.19; AltName: Full=Phosphopentokinase; Flags: Precursor;	PF00485.21:Phosphoribulokinase / Uridine kinase family	GO:0009507,chloroplast; GO:0005524,ATP binding; GO:0008974,phosphoribulokinase activity; GO:0016310,phosphorylation; GO:0019253,reductive pentose-phosphate cycle; GO:0000166,nucleotide binding; GO:0003674,molecular_function; GO:0005488,binding; GO:0017076,purine nucleotide binding; GO:0030554,adenyl nucleotide binding; GO:0032553,ribonucleotide binding; GO:0032555,purine ribonucleotide binding; G…	K00855 phosphoribulokinase [EC:2.7.1.19] | (RefSeq) phosphoribulokinase, chloroplastic (A)
evm.TU.Chr6.5990	189	181	176	460	376	331	1.12518	6.9456e-23	7.5748e-22	up	SCAM1_ARATH RecName: Full=Secretory carrier-associated membrane protein 1; Short=AtSC1; Short=Secretory carrier membrane protein 1;	PF04144.16:SCAMP family	GO:0016021,integral component of membrane; GO:0005886,plasma membrane; GO:0055038,recycling endosome membrane; GO:0032588,trans-Golgi network membrane; GO:0030658,transport vesicle membrane; GO:0015031,protein transport; GO:0006810,transport; GO:0008104,protein localization; GO:0008150,biological_process; GO:0009987,cellular process; GO:0033036,macromolecule localization; GO:0045184,establishment…	K19995 secretory carrier-associated membrane protein | (RefSeq) secretory carrier-associated membrane protein 1 (A)
evm.TU.Chr5.5796	580	446	465	253	239	221	-1.02507	8.22748e-23	8.93435e-22	down	--	--	--	--
evm.TU.Chr2.6131	428	383	362	203	187	148	-1.09281	1.12245e-22	1.21517e-21	down	PGIP2_ARATH RecName: Full=Polygalacturonase inhibitor 2; AltName: Full=Polygalacturonase-inhibiting protein 2; Short=PGIP-2; Flags: Precursor;	PF13855.9:Leucine rich repeat	GO:0005576,extracellular region; GO:0016020,membrane; GO:0009505,plant-type cell wall; GO:0009506,plasmodesma; GO:0090353,polygalacturonase inhibitor activity; GO:0003674,molecular_function; GO:0004857,enzyme inhibitor activity; GO:0030234,enzyme regulator activity; GO:0098772,molecular function regulator activity; GO:0005575,cellular_component; GO:0110165,cellular anatomical entity; GO:0005618,c…	K13420 LRR receptor-like serine/threonine-protein kinase FLS2 [EC:2.7.11.1] | (RefSeq) probable LRR receptor-like serine/threonine-protein kinase At3g47570 isoform X1 (A)
evm.TU.Chr1.1993	108	104	101	340	284	207	1.43045	1.28458e-22	1.38899e-21	up	MST4_ORYSJ RecName: Full=Sugar transport protein MST4 {ECO:0000305}; AltName: Full=Monosaccharide transporter 4 {ECO:0000303|PubMed:17874189}; Short=OsMST4 {ECO:0000303|PubMed:17874189}; AltName: Full=Sugar:proton symporter MST4 {ECO:0000305};	PF00083.27:Sugar (and other) transporter	GO:0016021,integral component of membrane; GO:0005886,plasma membrane; GO:0005358,high-affinity glucose:proton symporter activity; GO:0009737,response to abscisic acid; GO:0009651,response to salt stress; GO:0009414,response to water deprivation; GO:0003674,molecular_function; GO:0005215,transporter activity; GO:0005351,carbohydrate:proton symporter activity; GO:0005355,glucose transmembrane tran…	K24193 MFS transporter, SP family, sugar:H+ symporter | (RefSeq) sugar transport protein MST4 (A)
novel.1140	115	112	119	328	276	254	1.34072	1.61463e-22	1.7395e-21	up	--	--	GO:0016021,integral component of membrane; GO:0005575,cellular_component; GO:0016020,membrane; GO:0031224,intrinsic component of membrane; GO:0110165,cellular anatomical entity	--
evm.TU.Chr3.2147	171	157	140	48	36	27	-2.04769	1.89278e-22	2.0367e-21	down	PRA1E_ARATH RecName: Full=PRA1 family protein E; Short=AtPRA1.E; AltName: Full=Prenylated Rab acceptor 4;	PF03208.22:PRA1 family protein	GO:0005783,endoplasmic reticulum; GO:0010008,endosome membrane; GO:0005794,Golgi apparatus; GO:0016021,integral component of membrane; GO:0016192,vesicle-mediated transport; GO:0006810,transport; GO:0008150,biological_process; GO:0051179,localization; GO:0051234,establishment of localization; GO:0005575,cellular_component; GO:0005622,intracellular anatomical structure; GO:0005737,cytoplasm; GO:00…	K20359 PRA1 family protein 1 | (RefSeq) PRA1 family protein F2 (A)
evm.TU.Chr7.294	263	245	246	113	82	65	-1.51233	1.90811e-22	2.05194e-21	down	RGA1_SOLBU RecName: Full=Putative disease resistance protein RGA1; AltName: Full=RGA3-blb;	PF00931.25:NB-ARC domain	GO:0043531,ADP binding; GO:0005524,ATP binding; GO:0050832,defense response to fungus; GO:0000166,nucleotide binding; GO:0003674,molecular_function; GO:0005488,binding; GO:0017076,purine nucleotide binding; GO:0030554,adenyl nucleotide binding; GO:0032553,ribonucleotide binding; GO:0032555,purine ribonucleotide binding; GO:0032559,adenyl ribonucleotide binding; GO:0036094,small molecule binding; …	K13457 disease resistance protein RPM1 | (RefSeq) disease resistance protein RPM1 (A)
evm.TU.Chr1.1625	38	30	42	162	155	132	2.06064	3.04436e-22	3.25019e-21	up	75L17_MALDO RecName: Full=Phloretin 4'-O-glucosyltransferase {ECO:0000303|PubMed:27316677}; Short=MdPh-4'-OGT {ECO:0000303|PubMed:27316677}; EC=2.4.1.- {ECO:0000269|PubMed:27316677}; AltName: Full=Flavanone 7-O-beta-glucosyltransferase UGT75L17 {ECO:0000305}; EC=2.4.1.185 {ECO:0000269|PubMed:27316677}; AltName: Full=UDP-glycosyltransferase 75L17 {ECO:0000303|PubMed:27316677};	PF00201.21:UDP-glucoronosyl and UDP-glucosyl transferase	GO:0047243,flavanone 7-O-beta-glucosyltransferase activity; GO:0008194,UDP-glycosyltransferase activity; GO:0003674,molecular_function; GO:0003824,catalytic activity; GO:0016740,transferase activity; GO:0016757,glycosyltransferase activity; GO:0016758,hexosyltransferase activity; GO:0035251,UDP-glucosyltransferase activity; GO:0046527,glucosyltransferase activity	K13691 pathogen-inducible salicylic acid glucosyltransferase [EC:2.4.1.-] | (RefSeq) UDP-glycosyltransferase 74F2 (A)
evm.TU.Chr3.3383	426	401	364	198	203	155	-1.06637	5.65552e-22	5.991e-21	down	TMVRN_NICGU RecName: Full=TMV resistance protein N; EC=3.2.2.6 {ECO:0000255|PROSITE-ProRule:PRU00204};	PF01582.23:TIR domain	GO:0005737,cytoplasm; GO:0043531,ADP binding; GO:0005524,ATP binding; GO:0050135,NAD(P)+ nucleosidase activity; GO:0061809,NAD+ nucleotidase, cyclic ADP-ribose generating; GO:0050832,defense response to fungus; GO:0009626,plant-type hypersensitive response; GO:0007165,signal transduction; GO:0000166,nucleotide binding; GO:0003674,molecular_function; GO:0005488,binding; GO:0017076,purine nucleotid…	K13459 disease resistance protein RPS2 | (RefSeq) probable disease resistance protein At4g27220 (A)
evm.TU.Chr5.6838	220	180	174	433	395	342	1.06305	5.9266e-22	6.27067e-21	up	JMJ26_ARATH RecName: Full=Lysine-specific demethylase JMJ26 {ECO:0000303|PubMed:18713399}; EC=1.14.11.- {ECO:0000250|UniProtKB:O64752}; AltName: Full=Jumonji domain-containing protein 26 {ECO:0000303|PubMed:18713399}; Short=AtJMJ26 {ECO:0000303|PubMed:18713399}; Short=Protein JUMONJI 26 {ECO:0000303|PubMed:18713399}; AltName: Full=Lysine-specific histone demethylase JMJ26 {ECO:0000303|PubMed:1871…	PF02373.25:JmjC domain, hydroxylase	GO:0000785,chromatin; GO:0000118,histone deacetylase complex; GO:0048188,Set1C/COMPASS complex; GO:0031490,chromatin DNA binding; GO:0032454,histone H3-methyl-lysine-9 demethylase activity; GO:0003712,transcription coregulator activity; GO:0033169,histone H3-K9 demethylation; GO:0006357,regulation of transcription by RNA polymerase II; GO:0003674,molecular_function; GO:0003676,nucleic acid bindin…	K15601 [histone H3]-dimethyl-L-lysine9 demethylase [EC:1.14.11.65] | (RefSeq) lysine-specific demethylase JMJ25 isoform X1 (A)
evm.TU.Chr7.2756	108	90	104	267	266	250	1.41327	6.76922e-22	7.15367e-21	up	AX10A_SOYBN RecName: Full=Auxin-induced protein X10A;	PF02519.17:Auxin responsive protein	GO:0009734,auxin-activated signaling pathway; GO:0007154,cell communication; GO:0007165,signal transduction; GO:0008150,biological_process; GO:0009719,response to endogenous stimulus; GO:0009725,response to hormone; GO:0009733,response to auxin; GO:0009755,hormone-mediated signaling pathway; GO:0009987,cellular process; GO:0010033,response to organic substance; GO:0023052,signaling; GO:0032870,ce…	K14488 SAUR family protein | (RefSeq) auxin-induced protein 15A (A)
evm.TU.Chr3.4777	249	271	208	510	522	396	1.00401	7.55661e-22	7.96205e-21	up	MAKR6_ARATH RecName: Full=Probable membrane-associated kinase regulator 6;	--	GO:0005886,plasma membrane; GO:0009738,abscisic acid-activated signaling pathway; GO:0007154,cell communication; GO:0007165,signal transduction; GO:0008150,biological_process; GO:0009719,response to endogenous stimulus; GO:0009725,response to hormone; GO:0009737,response to abscisic acid; GO:0009755,hormone-mediated signaling pathway; GO:0009987,cellular process; GO:0010033,response to organic su…	--
evm.TU.Chr3.4701	198	190	158	59	51	47	-1.76239	7.87975e-22	8.28285e-21	down	FRO4_ARATH RecName: Full=Ferric reduction oxidase 4; Short=AtFRO4; EC=1.16.1.7; AltName: Full=Ferric-chelate reductase 4;	PF08030.15:Ferric reductase NAD binding domain	GO:0016021,integral component of membrane; GO:0005886,plasma membrane; GO:0140618,ferric-chelate reductase (NADH) activity; GO:0000293,ferric-chelate reductase activity; GO:0046872,metal ion binding; GO:0006811,ion transport; GO:0003674,molecular_function; GO:0003824,catalytic activity; GO:0016491,oxidoreductase activity; GO:0016722,oxidoreductase activity, acting on metal ions; GO:0016723,oxidor…	K00521 ferric-chelate reductase [EC:1.16.1.7] | (RefSeq) ferric reduction oxidase 4 (A)
evm.TU.Chr6.5813	29	31	28	161	145	99	2.22384	1.3163e-21	1.37306e-20	up	COL11_ARATH RecName: Full=Putative zinc finger protein CONSTANS-LIKE 11;	PF06203.17:CCT motif	GO:0005634,nucleus; GO:0003700,DNA-binding transcription factor activity; GO:0008270,zinc ion binding; GO:0003674,molecular_function; GO:0140110,transcription regulator activity; GO:0005488,binding; GO:0043167,ion binding; GO:0043169,cation binding; GO:0046872,metal ion binding; GO:0046914,transition metal ion binding; GO:0005575,cellular_component; GO:0005622,intracellular anatomical structure; …	--
evm.TU.Chr3.3734	352	336	308	137	151	134	-1.20079	1.68115e-21	1.74338e-20	down	CSE_ARATH RecName: Full=Caffeoylshikimate esterase; EC=3.1.1.-; AltName: Full=Lysophospholipase 2; Short=LysoPL2;	PF12146.11:Serine aminopeptidase, S33	GO:0005783,endoplasmic reticulum; GO:0005794,Golgi apparatus; GO:0016020,membrane; GO:0005634,nucleus; GO:0005886,plasma membrane; GO:0009506,plasmodesma; GO:0003846,2-acylglycerol O-acyltransferase activity; GO:0090430,caffeoyl-CoA: alcohol caffeoyl transferase activity; GO:0016787,hydrolase activity; GO:0016298,lipase activity; GO:0004622,lysophospholipase activity; GO:0009809,lignin biosynthet…	K18368 caffeoylshikimate esterase [EC:3.1.1.-] | (RefSeq) caffeoylshikimate esterase (A)
evm.TU.Chr5.6428	157	147	137	38	35	33	-2.0216	1.82517e-21	1.89052e-20	down	PPO_MALDO RecName: Full=Polyphenol oxidase, chloroplastic; Short=PPO; EC=1.10.3.1; AltName: Full=Catechol oxidase; Flags: Precursor;	PF12143.11:Protein of unknown function (DUF_B2219)	GO:0009543,chloroplast thylakoid lumen; GO:0004097,catechol oxidase activity; GO:0046872,metal ion binding; GO:0046148,pigment biosynthetic process; GO:0003674,molecular_function; GO:0003824,catalytic activity; GO:0004497,monooxygenase activity; GO:0016491,oxidoreductase activity; GO:0016679,oxidoreductase activity, acting on diphenols and related substances as donors; GO:0016682,oxidoreductase a…	K00422 polyphenol oxidase [EC:1.10.3.1] | (RefSeq) polyphenol oxidase, chloroplastic (A)
evm.TU.Chr5.6223	115	106	104	20	17	13	-2.67131	1.96194e-21	2.02982e-20	down	GLR27_ARATH RecName: Full=Glutamate receptor 2.7; AltName: Full=Ligand-gated ion channel 2.7; Flags: Precursor;	PF01094.31:Receptor family ligand binding region	GO:0016021,integral component of membrane; GO:0000325,plant-type vacuole; GO:0005886,plasma membrane; GO:0005262,calcium channel activity; GO:0008066,glutamate receptor activity; GO:0015276,ligand-gated ion channel activity; GO:0038023,signaling receptor activity; GO:0006816,calcium ion transport; GO:0019722,calcium-mediated signaling; GO:0071230,cellular response to amino acid stimulus; GO:00036…	K05387 glutamate receptor, ionotropic, plant | (RefSeq) glutamate receptor 2.7 (A)
evm.TU.Chr3.161	100	51	48	274	230	174	1.80594	2.02772e-21	2.09421e-20	up	--	--	GO:0016021,integral component of membrane; GO:0005575,cellular_component; GO:0016020,membrane; GO:0031224,intrinsic component of membrane; GO:0110165,cellular anatomical entity	--
evm.TU.Chr3.2887	321	335	264	138	130	107	-1.2612	2.1521e-21	2.21879e-20	down	--	PF05686.15:Glycosyl transferase family 90	GO:0016021,integral component of membrane; GO:0016757,glycosyltransferase activity; GO:0003674,molecular_function; GO:0003824,catalytic activity; GO:0016740,transferase activity; GO:0005575,cellular_component; GO:0016020,membrane; GO:0031224,intrinsic component of membrane; GO:0110165,cellular anatomical entity	--
evm.TU.Chr6.5662	81	77	85	237	231	201	1.49405	2.1685e-21	2.2344e-20	up	ADS3_ARATH RecName: Full=Palmitoyl-monogalactosyldiacylglycerol delta-7 desaturase, chloroplastic {ECO:0000303|PubMed:15579662}; EC=1.14.19.42 {ECO:0000269|PubMed:15579662}; AltName: Full=Acyl-lipid desaturase 3 {ECO:0000303|PubMed:15240892}; AltName: Full=Fatty acid desaturase 5 {ECO:0000303|PubMed:15579662}; Short=FAD5 {ECO:0000303|PubMed:15579662}; AltName: Full=Fatty acid desaturase B {ECO:00…	PF00487.27:Fatty acid desaturase	GO:0031969,chloroplast membrane; GO:0005789,endoplasmic reticulum membrane; GO:0016021,integral component of membrane; GO:0009579,thylakoid; GO:0102657,1-18:1-2-16:0-monogalactosyldiacylglycerol palmitoyl-lipid 7-desaturase activity; GO:0102843,1-18:2-2-16:0-monogalactosyldiacylglycerol desaturase activity (SN2-16:1 forming); GO:0009979,16:0 monogalactosyldiacylglycerol desaturase activity; GO:00…	K20416 palmitoyl-[glycerolipid] 7-desaturase [EC:1.14.19.42] | (RefSeq) palmitoyl-monogalactosyldiacylglycerol delta-7 desaturase, chloroplastic (A)
evm.TU.Chr5.937	68	56	59	189	201	179	1.67696	2.35064e-21	2.41926e-20	up	U87A1_ARATH RecName: Full=UDP-glycosyltransferase 87A1; EC=2.4.1.-;	PF00201.21:UDP-glucoronosyl and UDP-glucosyl transferase	GO:0008194,UDP-glycosyltransferase activity; GO:0003674,molecular_function; GO:0003824,catalytic activity; GO:0016740,transferase activity; GO:0016757,glycosyltransferase activity	K11820 N-hydroxythioamide S-beta-glucosyltransferase [EC:2.4.1.195] | (RefSeq) UDP-glycosyltransferase 74B1 (A)
evm.TU.Chr6.222	175	174	180	396	397	316	1.0978	3.50011e-21	3.57531e-20	up	--	--	GO:0008083,growth factor activity; GO:0003674,molecular_function; GO:0005102,signaling receptor binding; GO:0005488,binding; GO:0005515,protein binding; GO:0030545,signaling receptor regulator activity; GO:0030546,signaling receptor activator activity; GO:0048018,receptor ligand activity; GO:0098772,molecular function regulator activity	--
evm.TU.Chr1.2014	380	330	263	160	113	112	-1.30033	4.1368e-21	4.21839e-20	down	HIDM_GLYEC RecName: Full=2-hydroxyisoflavanone dehydratase; EC=3.1.1.1; EC=4.2.1.105; AltName: Full=Carboxylesterase HIDM;	PF07859.16:alpha/beta hydrolase fold	GO:0033987,2-hydroxyisoflavanone dehydratase activity; GO:0052689,carboxylic ester hydrolase activity; GO:0080030,methyl indole-3-acetate esterase activity; GO:0009813,flavonoid biosynthetic process; GO:0009717,isoflavonoid biosynthetic process; GO:0046287,isoflavonoid metabolic process; GO:0003674,molecular_function; GO:0003824,catalytic activity; GO:0016829,lyase activity; GO:0016835,carbon-oxy…	K14493 gibberellin receptor GID1 [EC:3.-.-.-] | (RefSeq) gibberellin receptor GID1B (A)
evm.TU.Chr5.410	33700	33851	25663	63271	63133	57917	1.02978	4.33699e-21	4.41999e-20	up	BGL12_ORYSJ RecName: Full=Beta-glucosidase 12 {ECO:0000305}; Short=Os4bglu12 {ECO:0000303|PubMed:17196101}; EC=3.2.1.21 {ECO:0000269|PubMed:17196101}; Flags: Precursor;	PF00232.21:Glycosyl hydrolase family 1	GO:0005576,extracellular region; GO:0033907,beta-D-fucosidase activity; GO:0004565,beta-galactosidase activity; GO:0080083,beta-gentiobiose beta-glucosidase activity; GO:0008422,beta-glucosidase activity; GO:0047701,beta-L-arabinosidase activity; GO:0004338,glucan exo-1,3-beta-glucosidase activity; GO:0102483,scopolin beta-glucosidase activity; GO:0005975,carbohydrate metabolic process; GO:000367…	K01188 beta-glucosidase [EC:3.2.1.21] | (RefSeq) beta-glucosidase 12 (A)
evm.TU.Chr3.815	146	88	119	325	295	263	1.35996	4.54565e-21	4.62732e-20	up	PI5K6_ARATH RecName: Full=Phosphatidylinositol 4-phosphate 5-kinase 6; Short=AtPIP5K6; EC=2.7.1.68; AltName: Full=1-phosphatidylinositol 4-phosphate kinase 6; AltName: Full=Diphosphoinositide kinase 6; AltName: Full=PtdIns(4)P-5-kinase 6;	PF01504.21:Phosphatidylinositol-4-phosphate 5-Kinase	GO:0016324,apical plasma membrane; GO:0005886,plasma membrane; GO:0090406,pollen tube; GO:0016308,1-phosphatidylinositol-4-phosphate 5-kinase activity; GO:0005524,ATP binding; GO:0072583,clathrin-dependent endocytosis; GO:0046854,phosphatidylinositol phosphate biosynthetic process; GO:0016310,phosphorylation; GO:0003674,molecular_function; GO:0003824,catalytic activity; GO:0016301,kinase activity…	K00889 1-phosphatidylinositol-4-phosphate 5-kinase [EC:2.7.1.68] | (RefSeq) phosphatidylinositol 4-phosphate 5-kinase 6 (A)
evm.TU.Chr2.71	181	140	145	372	327	318	1.16551	5.15909e-21	5.24577e-20	up	BC10_ORYSJ RecName: Full=Glycosyltransferase BC10 {ECO:0000305}; EC=2.4.-.- {ECO:0000269|PubMed:18939965}; AltName: Full=Protein BRITTLE CULM 10 {ECO:0000303|PubMed:18939965}; AltName: Full=Protein FRAGILE CULM 116 {ECO:0000303|PubMed:27708650};	PF02485.24:Core-2/I-Branching enzyme	GO:0000139,Golgi membrane; GO:0016021,integral component of membrane; GO:0016757,glycosyltransferase activity; GO:0030244,cellulose biosynthetic process; GO:0009664,plant-type cell wall organization; GO:0003674,molecular_function; GO:0003824,catalytic activity; GO:0016740,transferase activity; GO:0000271,polysaccharide biosynthetic process; GO:0005975,carbohydrate metabolic process; GO:0005976,po…	--
evm.TU.Chr6.2454	116	126	97	18	20	18	-2.56067	5.48604e-21	5.55908e-20	down	--	--	--	--
novel.1702	335	284	268	136	109	114	-1.26659	6.84765e-21	6.90724e-20	down	--	--	GO:0016021,integral component of membrane; GO:0005575,cellular_component; GO:0016020,membrane; GO:0031224,intrinsic component of membrane; GO:0110165,cellular anatomical entity	--
evm.TU.Chr5.6701	95	71	73	236	224	190	1.48005	8.89118e-21	8.91279e-20	up	CBL10_ARATH RecName: Full=COBRA-like protein 10 {ECO:0000303|PubMed:12376623}; Flags: Precursor;	PF04833.18:COBRA-like protein	GO:0031225,anchored component of membrane; GO:0016324,apical plasma membrane; GO:0005737,cytoplasm; GO:0005886,plasma membrane; GO:0090406,pollen tube; GO:0031982,vesicle; GO:0071555,cell wall organization; GO:0010215,cellulose microfibril organization; GO:0009860,pollen tube growth; GO:0010183,pollen tube guidance; GO:0008150,biological_process; GO:0009987,cellular process; GO:0016043,cellular c…	--
evm.TU.Chr4.862	557	522	424	304	248	183	-1.0038	8.90364e-21	8.92024e-20	down	GOLS2_SOLLC RecName: Full=Galactinol synthase 2; Short=GolS-2; Short=SlGolS2; EC=2.4.1.123;	PF01501.23:Glycosyl transferase family 8	GO:0005737,cytoplasm; GO:0016757,glycosyltransferase activity; GO:0047216,inositol 3-alpha-galactosyltransferase activity; GO:0046872,metal ion binding; GO:0006012,galactose metabolic process; GO:0003674,molecular_function; GO:0003824,catalytic activity; GO:0016740,transferase activity; GO:0008194,UDP-glycosyltransferase activity; GO:0008378,galactosyltransferase activity; GO:0016758,hexosyltrans…	K18819 inositol 3-alpha-galactosyltransferase [EC:2.4.1.123] | (RefSeq) galactinol synthase 2 (A)
evm.TU.Chr3.819	166	114	99	399	286	273	1.3757	1.03109e-20	1.0301e-19	up	--	PF10551.12:MULE transposase domain	GO:0008270,zinc ion binding; GO:0003674,molecular_function; GO:0005488,binding; GO:0043167,ion binding; GO:0043169,cation binding; GO:0046872,metal ion binding; GO:0046914,transition metal ion binding	K17604 zinc finger SWIM domain-containing protein 3 | (RefSeq) uncharacterized protein LOC112195229 isoform X1 (A)
evm.TU.Chr1.515	445	409	377	233	198	169	-1.00493	1.16682e-20	1.16308e-19	down	Y4445_ARATH RecName: Full=Uncharacterized protein At4g14450, chloroplastic; Flags: Precursor;	--	GO:0009507,chloroplast; GO:0005737,cytoplasm; GO:0005634,nucleus; GO:0005575,cellular_component; GO:0005622,intracellular anatomical structure; GO:0009536,plastid; GO:0043226,organelle; GO:0043227,membrane-bounded organelle; GO:0043229,intracellular organelle; GO:0043231,intracellular membrane-bounded organelle; GO:0110165,cellular anatomical entity	--
evm.TU.Chr4.1002	140	118	122	359	277	254	1.25837	1.19424e-20	1.18975e-19	up	PP1_ORYSJ RecName: Full=Serine/threonine-protein phosphatase PP1; EC=3.1.3.16;	PF00149.31:Calcineurin-like phosphoesterase	GO:0005737,cytoplasm; GO:0005634,nucleus; GO:0046872,metal ion binding; GO:0017018,myosin phosphatase activity; GO:0004722,protein serine/threonine phosphatase activity; GO:0016311,dephosphorylation; GO:0009740,gibberellic acid mediated signaling pathway; GO:0006468,protein phosphorylation; GO:0010161,red light signaling pathway; GO:0003674,molecular_function; GO:0005488,binding; GO:0043167,ion b…	K06269 serine/threonine-protein phosphatase PP1 catalytic subunit [EC:3.1.3.16] | (RefSeq) serine/threonine-protein phosphatase PP1 (A)
evm.TU.Chr3.1074	161	150	110	35	32	28	-2.10831	1.35714e-20	1.34901e-19	down	CXE15_ARATH RecName: Full=Probable carboxylesterase 15; AltName: Full=AtCXE15; EC=3.1.1.1;	PF07859.16:alpha/beta hydrolase fold	GO:0080030,methyl indole-3-acetate esterase activity; GO:0003674,molecular_function; GO:0003824,catalytic activity; GO:0016787,hydrolase activity; GO:0016788,hydrolase activity, acting on ester bonds; GO:0052689,carboxylic ester hydrolase activity	K14493 gibberellin receptor GID1 [EC:3.-.-.-] | (RefSeq) gibberellin receptor GID1C (A)
evm.TU.Chr3.4202	192	169	165	55	61	38	-1.74259	1.51159e-20	1.5e-19	down	LAC5_ARATH RecName: Full=Laccase-5; EC=1.10.3.2; AltName: Full=Benzenediol:oxygen oxidoreductase 5; AltName: Full=Diphenol oxidase 5; AltName: Full=Urishiol oxidase 5; Flags: Precursor;	PF07732.18:Multicopper oxidase	GO:0048046,apoplast; GO:0048226,Casparian strip; GO:0005507,copper ion binding; GO:0052716,hydroquinone:oxygen oxidoreductase activity; GO:0016491,oxidoreductase activity; GO:0046274,lignin catabolic process; GO:0046688,response to copper ion; GO:0003674,molecular_function; GO:0005488,binding; GO:0043167,ion binding; GO:0043169,cation binding; GO:0046872,metal ion binding; GO:0046914,transition m…	K05909 laccase [EC:1.10.3.2] | (RefSeq) laccase-12 (A)
evm.TU.Chr1.3377	153	149	135	380	310	271	1.16688	1.56896e-20	1.55606e-19	up	P2C14_ARATH RecName: Full=Probable protein phosphatase 2C 14; Short=AtPP2C14; EC=3.1.3.16; AltName: Full=Protein phosphatase AP2C4;	PF05910.15:Plant protein of unknown function (DUF868)	GO:0110165,cellular anatomical entity; GO:0046872,metal ion binding; GO:0017018,myosin phosphatase activity; GO:0006470,protein dephosphorylation; GO:0003674,molecular_function; GO:0005488,binding; GO:0043167,ion binding; GO:0043169,cation binding; GO:0003824,catalytic activity; GO:0004721,phosphoprotein phosphatase activity; GO:0004722,protein serine/threonine phosphatase activity; GO:0016787,hy…	K17506 protein phosphatase 1L [EC:3.1.3.16] | (RefSeq) probable protein phosphatase 2C 25 (A)
evm.TU.Chr2.1474	231	201	176	78	71	51	-1.57203	1.78803e-20	1.77036e-19	down	--	--	--	--
novel.1935	324	296	260	137	128	109	-1.19912	4.73448e-20	4.60794e-19	down	LUH_ARATH RecName: Full=Transcriptional corepressor LEUNIG_HOMOLOG; AltName: Full=Protein MUCILAGE-MODIFIED 1 {ECO:0000303|PubMed:11706181};	PF00400.35:WD domain, G-beta repeat	GO:0005634,nucleus; GO:0003713,transcription coactivator activity; GO:0003714,transcription corepressor activity; GO:0030154,cell differentiation; GO:0006974,cellular response to DNA damage stimulus; GO:0071217,cellular response to external biotic stimulus; GO:0009793,embryo development ending in seed dormancy; GO:0009908,flower development; GO:0010393,galacturonan metabolic process; GO:0010073,m…	--
evm.TU.Chr7.1521	230	231	229	513	415	431	1.01278	5.18735e-20	5.04593e-19	up	PHY1_CERPU RecName: Full=Light-sensor Protein kinase; Includes: RecName: Full=Phytochrome; Includes: RecName: Full=Protein kinase; EC=2.7.11.1;	PF06760.14:Protein of unknown function (DUF1221)	GO:0005886,plasma membrane; GO:0005524,ATP binding; GO:0009882,blue light photoreceptor activity; GO:0106310,protein serine kinase activity; GO:0004674,protein serine/threonine kinase activity; GO:0009584,detection of visible light; GO:0006468,protein phosphorylation; GO:0006355,regulation of DNA-templated transcription; GO:0000166,nucleotide binding; GO:0003674,molecular_function; GO:0005488,bin…	K07198 5'-AMP-activated protein kinase, catalytic alpha subunit [EC:2.7.11.11] | (RefSeq) CBL-interacting protein kinase 2 (A)
evm.TU.Chr6.880	385	381	362	161	195	157	-1.10115	8.30908e-20	8.01223e-19	down	IQM4_ARATH RecName: Full=IQ domain-containing protein IQM4 {ECO:0000305}; AltName: Full=IQ motif-containing protein 4 {ECO:0000303|Ref.5};	PF04978.15:Protein of unknown function (DUF664)	GO:0009507,chloroplast; GO:0005634,nucleus; GO:0005516,calmodulin binding; GO:0071456,cellular response to hypoxia; GO:0009737,response to abscisic acid; GO:0009651,response to salt stress; GO:0003674,molecular_function; GO:0005488,binding; GO:0005515,protein binding; GO:0001666,response to hypoxia; GO:0006950,response to stress; GO:0008150,biological_process; GO:0009628,response to abiotic stimu…	--
evm.TU.Chr6.5163	232	206	179	75	75	63	-1.49701	1.00599e-19	9.67946e-19	down	HIBC8_ARATH RecName: Full=3-hydroxyisobutyryl-CoA hydrolase-like protein 5; EC=3.1.2.-;	PF16113.8:Enoyl-CoA hydratase/isomerase	GO:0005829,cytosol; GO:0005576,extracellular region; GO:0003860,3-hydroxyisobutyryl-CoA hydrolase activity; GO:0006574,valine catabolic process; GO:0003674,molecular_function; GO:0003824,catalytic activity; GO:0016289,CoA hydrolase activity; GO:0016787,hydrolase activity; GO:0016788,hydrolase activity, acting on ester bonds; GO:0016790,thiolester hydrolase activity; GO:0006082,organic acid metabo…	K05605 3-hydroxyisobutyryl-CoA hydrolase [EC:3.1.2.4] | (RefSeq) 3-hydroxyisobutyryl-CoA hydrolase-like protein 5 isoform X1 (A)
evm.TU.Chr7.514	56	68	56	195	203	149	1.63188	1.28276e-19	1.22825e-18	up	--	PF00628.32:PHD-finger	--	--
evm.TU.Chr7.2342	101	83	85	15	10	7	-3.04366	1.48561e-19	1.41788e-18	down	EXLB1_ARATH RecName: Full=Expansin-like B1; Short=At-EXPR1; Short=AtEXLB1; Short=AtEXPR1; AltName: Full=Ath-ExpBeta-3.1; Flags: Precursor;	PF01357.24:Expansin C-terminal domain	GO:0005576,extracellular region; GO:0009653,anatomical structure morphogenesis; GO:0019953,sexual reproduction; GO:0008150,biological_process; GO:0032502,developmental process; GO:0048856,anatomical structure development; GO:0000003,reproduction; GO:0005575,cellular_component; GO:0110165,cellular anatomical entity	K20628 expansin | (RefSeq) expansin-B3 (A)
evm.TU.Chr7.1766	171	153	120	351	319	279	1.13363	1.59559e-19	1.5204e-18	up	ADF7_ARATH RecName: Full=Actin-depolymerizing factor 7; Short=ADF-7; Short=AtADF7;	PF00241.23:Cofilin/tropomyosin-type actin-binding protein	GO:0015629,actin cytoskeleton; GO:0005884,actin filament; GO:0005737,cytoplasm; GO:0051015,actin filament binding; GO:0030042,actin filament depolymerization; GO:0003674,molecular_function; GO:0003779,actin binding; GO:0005488,binding; GO:0005515,protein binding; GO:0008092,cytoskeletal protein binding; GO:0044877,protein-containing complex binding; GO:0006996,organelle organization; GO:0007010,c…	K05765 cofilin | (RefSeq) actin-depolymerizing factor 7 (A)
evm.TU.Chr6.2185	448	383	387	201	203	188	-1.00243	1.71778e-19	1.6342e-18	down	--	PF14009.9:PADRE domain	--	--
evm.TU.Chr3.3333	75	73	81	214	217	192	1.47836	2.02746e-19	1.92262e-18	up	TAC1_PRUPE RecName: Full=Protein TILLER ANGLE CONTROL 1 {ECO:0000303|PubMed:23663106}; Short=PpeTAC1 {ECO:0000303|PubMed:23663106};	--	GO:0001763,morphogenesis of a branching structure; GO:0060771,phyllotactic patterning; GO:0040008,regulation of growth; GO:0008150,biological_process; GO:0009653,anatomical structure morphogenesis; GO:0032501,multicellular organismal process; GO:0032502,developmental process; GO:0048856,anatomical structure development; GO:0003002,regionalization; GO:0007275,multicellular organism development; GO…	--
evm.TU.Chr6.811	331	334	299	156	157	120	-1.12394	2.04533e-19	1.93853e-18	down	Y4407_SELML RecName: Full=Inactive protein kinase SELMODRAFT_444075;	PF07714.20:Protein tyrosine and serine/threonine kinase	GO:0005524,ATP binding; GO:0004672,protein kinase activity; GO:0006468,protein phosphorylation; GO:0000166,nucleotide binding; GO:0003674,molecular_function; GO:0005488,binding; GO:0017076,purine nucleotide binding; GO:0030554,adenyl nucleotide binding; GO:0032553,ribonucleotide binding; GO:0032555,purine ribonucleotide binding; GO:0032559,adenyl ribonucleotide binding; GO:0035639,purine ribonucl…	K13430 serine/threonine-protein kinase PBS1 [EC:2.7.11.1] | (RefSeq) serine/threonine-protein kinase PBS1 (A)
evm.TU.Chr2.1332	259	179	206	79	80	57	-1.54257	2.2117e-19	2.09397e-18	down	PLDA1_RICCO RecName: Full=Phospholipase D alpha 1; Short=PLD 1; EC=3.1.4.4; AltName: Full=Choline phosphatase 1; AltName: Full=Phosphatidylcholine-hydrolyzing phospholipase D 1; Flags: Precursor;	PF12357.11:Phospholipase D C terminal	GO:0005783,endoplasmic reticulum; GO:0005886,plasma membrane; GO:0009536,plastid; GO:0005773,vacuole; GO:0005509,calcium ion binding; GO:0070290,N-acylphosphatidylethanolamine-specific phospholipase D activity; GO:0004630,phospholipase D activity; GO:0016042,lipid catabolic process; GO:0046470,phosphatidylcholine metabolic process; GO:0003674,molecular_function; GO:0005488,binding; GO:0043167,ion…	K01115 phospholipase D1/2 [EC:3.1.4.4] | (RefSeq) phospholipase D alpha 1 (A)
evm.TU.Chr7.1115	105	82	80	236	235	202	1.37259	2.90104e-19	2.73785e-18	up	BGL13_ORYSJ RecName: Full=Beta-glucosidase 13; Short=Os4bglu13; EC=3.2.1.21; Flags: Precursor;	PF00232.21:Glycosyl hydrolase family 1	GO:0033907,beta-D-fucosidase activity; GO:0004565,beta-galactosidase activity; GO:0008422,beta-glucosidase activity; GO:0102483,scopolin beta-glucosidase activity; GO:0005975,carbohydrate metabolic process; GO:0003674,molecular_function; GO:0003824,catalytic activity; GO:0004553,hydrolase activity, hydrolyzing O-glycosyl compounds; GO:0016787,hydrolase activity; GO:0016798,hydrolase activity, act…	K01188 beta-glucosidase [EC:3.2.1.21] | (RefSeq) beta-glucosidase 12 (A)
evm.TU.Chr5.5379	94	92	87	249	221	214	1.36167	3.24506e-19	3.05926e-18	up	HAK11_ORYSJ RecName: Full=Probable potassium transporter 11 {ECO:0000303|PubMed:12376644}; AltName: Full=OsHAK11 {ECO:0000303|PubMed:12376644};	PF02705.19:K+ potassium transporter	GO:0016021,integral component of membrane; GO:0016020,membrane; GO:0015079,potassium ion transmembrane transporter activity; GO:0006813,potassium ion transport; GO:0003674,molecular_function; GO:0005215,transporter activity; GO:0008324,cation transmembrane transporter activity; GO:0015075,ion transmembrane transporter activity; GO:0015318,inorganic molecular entity transmembrane transporter activ…	K03549 KUP system potassium uptake protein | (RefSeq) potassium transporter 10 isoform X1 (A)
evm.TU.Chr2.1290	317	304	253	140	126	110	-1.18169	3.34521e-19	3.15032e-18	down	B120_ARATH RecName: Full=G-type lectin S-receptor-like serine/threonine-protein kinase B120; EC=2.7.11.1; Flags: Precursor;	PF00069.28:Protein kinase domain	GO:0016021,integral component of membrane; GO:0005886,plasma membrane; GO:0005524,ATP binding; GO:0005516,calmodulin binding; GO:0030246,carbohydrate binding; GO:0106310,protein serine kinase activity; GO:0004674,protein serine/threonine kinase activity; GO:0031625,ubiquitin protein ligase binding; GO:0045087,innate immune response; GO:0006468,protein phosphorylation; GO:0048544,recognition of po…	K20606 mitogen-activated protein kinase kinase kinase ANP1 [EC:2.7.11.25] | (RefSeq) receptor-like serine/threonine-protein kinase SD1-7 isoform X1 (A)
evm.TU.Chr3.3402	56	39	51	168	179	134	1.75231	4.08282e-19	3.83478e-18	up	IPYR1_ARATH RecName: Full=Soluble inorganic pyrophosphatase 1 {ECO:0000303|PubMed:15135060}; EC=3.6.1.1 {ECO:0000269|Ref.9}; AltName: Full=Pyrophosphate phospho-hydrolase 1 {ECO:0000303|PubMed:15135060}; Short=PPase 1 {ECO:0000303|PubMed:15135060};	PF00719.22:Inorganic pyrophosphatase	GO:0005737,cytoplasm; GO:0005829,cytosol; GO:0005654,nucleoplasm; GO:0005634,nucleus; GO:0004427,inorganic diphosphate phosphatase activity; GO:0000287,magnesium ion binding; GO:0042546,cell wall biogenesis; GO:0019915,lipid storage; GO:0006796,phosphate-containing compound metabolic process; GO:2000904,regulation of starch metabolic process; GO:0005985,sucrose metabolic process; GO:0003674,molec…	K01507 inorganic pyrophosphatase [EC:3.6.1.1] | (RefSeq) soluble inorganic pyrophosphatase 1-like isoform X1 (A)
evm.TU.Chr2.3715	171	129	124	48	29	15	-2.18474	5.1961e-19	4.84195e-18	down	WAKLC_ARATH RecName: Full=Wall-associated receptor kinase-like 3; EC=2.7.11.-; Flags: Precursor;	PF00069.28:Protein kinase domain	GO:0016021,integral component of membrane; GO:0005886,plasma membrane; GO:0005524,ATP binding; GO:0005509,calcium ion binding; GO:0106310,protein serine kinase activity; GO:0004674,protein serine/threonine kinase activity; GO:0007166,cell surface receptor signaling pathway; GO:0006468,protein phosphorylation; GO:0000166,nucleotide binding; GO:0003674,molecular_function; GO:0005488,binding; GO:001…	K13430 serine/threonine-protein kinase PBS1 [EC:2.7.11.1] | (RefSeq) probable serine/threonine-protein kinase PBL7 (A)
evm.TU.Chr1.4211	322	319	291	165	131	118	-1.14064	5.63715e-19	5.25019e-18	down	MACP1_ARATH RecName: Full=MACPF domain-containing protein At1g14780;	PF01823.22:MAC/Perforin domain	GO:0009626,plant-type hypersensitive response; GO:2000031,regulation of salicylic acid mediated signaling pathway; GO:0002376,immune system process; GO:0006950,response to stress; GO:0006952,defense response; GO:0006955,immune response; GO:0008150,biological_process; GO:0008219,cell death; GO:0009605,response to external stimulus; GO:0009607,response to biotic stimulus; GO:0009987,cellular proces…	--
evm.TU.Chr7.5045	41	47	53	188	178	120	1.80264	5.75585e-19	5.35793e-18	up	RRPO_OENBE RecName: Full=RNA-directed DNA polymerase homolog; EC=2.7.7.48; AltName: Full=Reverse transcriptase homolog;	PF00078.30:Reverse transcriptase (RNA-dependent DNA polymerase)	GO:0005739,mitochondrion; GO:0003968,RNA-directed 5'-3' RNA polymerase activity; GO:0003964,RNA-directed DNA polymerase activity; GO:0003674,molecular_function; GO:0003824,catalytic activity; GO:0016740,transferase activity; GO:0016772,transferase activity, transferring phosphorus-containing groups; GO:0016779,nucleotidyltransferase activity; GO:0034062,5'-3' RNA polymerase activity; GO:0097747,R…	K16296 serine carboxypeptidase-like clade I [EC:3.4.16.-] | (RefSeq) serine carboxypeptidase-like 18 (A)
novel.12	234	242	204	98	79	77	-1.3872	6.08982e-19	5.65989e-18	down	--	--	GO:0016021,integral component of membrane; GO:0005575,cellular_component; GO:0016020,membrane; GO:0031224,intrinsic component of membrane; GO:0110165,cellular anatomical entity	--
evm.TU.Chr7.3046	258	189	181	80	66	67	-1.51773	6.86903e-19	6.37074e-18	down	SQD2_ARATH RecName: Full=Sulfoquinovosyl transferase SQD2 {ECO:0000303|PubMed:11960029}; EC=2.4.1.- {ECO:0000305|PubMed:11960029}; AltName: Full=Protein SULFOQUINOVOSYLDIACYLGLYCEROL 2 {ECO:0000303|PubMed:11960029}; AltName: Full=Sulfolipid synthase SQD2 {ECO:0000305|PubMed:11960029}; AltName: Full=UDP-sulfoquinovose: diacylglycerol alpha-sulfoquinovosyltransferase SQD2 {ECO:0000305}; Flags: Prec…	PF13439.9:Glycosyltransferase Family 4	GO:0009507,chloroplast; GO:0009941,chloroplast envelope; GO:0031969,chloroplast membrane; GO:0016021,integral component of membrane; GO:0005886,plasma membrane; GO:0009536,plastid; GO:0016757,glycosyltransferase activity; GO:0008194,UDP-glycosyltransferase activity; GO:0046510,UDP-sulfoquinovose:DAG sulfoquinovosyltransferase activity; GO:0016036,cellular response to phosphate starvation; GO:0009…	--
evm.TU.Chr6.6494	177	145	133	351	314	284	1.09834	6.88301e-19	6.38037e-18	up	--	PF04601.16:Domain of unknown function (DUF569)	GO:0051015,actin filament binding; GO:0003674,molecular_function; GO:0003779,actin binding; GO:0005488,binding; GO:0005515,protein binding; GO:0008092,cytoskeletal protein binding; GO:0044877,protein-containing complex binding	--
[truncated: 756 more rows]

## Sheet: DAMs
Supplemental Table S1b. Metabolites differentially expressed in the petals of saline-alkali stressed roses compared with control plants
[truncated: 198 more rows]
