# Supplementary material for: Saline-alkali stress affects the accumulation of proanthocyanidins and sesquiterpenoids via the MYB5-ANR/TPS31 cascades in the rose petals
Source: Hortic Res. 2024 Aug 30;11(11):uhae243. doi: 10.1093/hr/uhae243 (PMC11554761; doi:10.1093/hr/uhae243)
Supplement: Web_Material_uhae243 [file web_material_uhae243.zip › Supplemental datas/Supplemental Table S2.xlsx]

## Sheet: Blue module genes
Supplemental Table S2a. Genes enriched in the blue module determined by WGCNA analysis
GeneID	kTotal	kWithin	kOut	kDiff	CK1	CK2	CK3	SALT1	SALT2	SALT3	KEGG pathway	GO
evm.TU.Chr1.1	1159.36	295.935	863.423	-567.489	16.4217	15.9566	16.16	16.0071	16.0313	14.9998	ko00290: Valine, leucine and isoleucine biosynthesis; ko00650: Butanoate metabolism; ko00660: C5-Branched dibasic acid metabolism; ko00770: Pantothenate and CoA biosynthesis; ko01100: Metabolic pathways; ko01110: Biosynthesis of secondary metabolites; ko01210: 2-Oxocarboxylic acid metabolism; ko01230: Biosynthesis of amino acids	--
evm.TU.Chr1.1001	8337.42	3313.8	5023.62	-1709.82	737.872	744.962	747.011	318.931	320.145	332.466	--	GO:0016021,integral component of membrane; GO:0020037,heme binding; GO:0005506,iron ion binding; GO:0004497,monooxygenase activity; GO:0016491,oxidoreductase activity; GO:0016709,oxidoreductase activity, acting on paired donors, with incorporation or reduction of molecular oxygen, NAD(P)H as one donor, and incorporation of one atom of oxygen; GO:0102374,ursolic aldehyde 28-monooxygenase activity;…
evm.TU.Chr1.1003	3227.89	1255.89	1972	-716.109	61.4424	57.3608	61.5152	55.6702	57.0819	55.7645	--	--
evm.TU.Chr1.1004	5277.14	2039.64	3237.49	-1197.85	4.6621	4.3623	4.7835	3.4859	4.0371	3.7394	ko00500: Starch and sucrose metabolism; ko01100: Metabolic pathways; ko01110: Biosynthesis of secondary metabolites	GO:0009501,amyloplast; GO:0009507,chloroplast; GO:0033201,alpha-1,4-glucan synthase activity; GO:0004373,glycogen (starch) synthase activity; GO:0009011,starch synthase activity; GO:0019252,starch biosynthetic process; GO:0005982,starch metabolic process; GO:0003674,molecular_function; GO:0003824,catalytic activity; GO:0016740,transferase activity; GO:0016757,glycosyltransferase activity; GO:0016…
evm.TU.Chr1.1008	3815.79	1430.58	2385.21	-954.629	38.8546	37.095	38.1221	34.9981	35.3029	36.8215	--	GO:0005737,cytoplasm; GO:0005524,ATP binding; GO:0004672,protein kinase activity; GO:0106310,protein serine kinase activity; GO:0004674,protein serine/threonine kinase activity; GO:0004712,protein serine/threonine/tyrosine kinase activity; GO:0004713,protein tyrosine kinase activity; GO:0006468,protein phosphorylation; GO:0045995,regulation of embryonic development; GO:0010344,seed oilbody biogen…
evm.TU.Chr1.1019	7206.84	2860.4	4346.43	-1486.03	6.0376	6.2835	6.1509	4.822	5.1446	4.6462	ko00500: Starch and sucrose metabolism; ko01100: Metabolic pathways	GO:0031225,anchored component of membrane; GO:0046658,anchored component of plasma membrane; GO:0005886,plasma membrane; GO:0009506,plasmodesma; GO:0009536,plastid; GO:0042973,glucan endo-1,3-beta-D-glucosidase activity; GO:0005975,carbohydrate metabolic process; GO:0006952,defense response; GO:0003674,molecular_function; GO:0003824,catalytic activity; GO:0004553,hydrolase activity, hydrolyzing O…
evm.TU.Chr1.1055	8229.56	3278.78	4950.78	-1671.99	15.129	15.3338	15.2886	10.2365	10.7398	10.2361	ko02010: ABC transporters	GO:0048046,apoplast; GO:0016021,integral component of membrane; GO:0016020,membrane; GO:0000325,plant-type vacuole; GO:0009506,plasmodesma; GO:0005774,vacuolar membrane; GO:0005773,vacuole; GO:0015431,ABC-type glutathione S-conjugate transporter activity; GO:0008559,ABC-type xenobiotic transporter activity; GO:0005524,ATP binding; GO:0042626,ATPase-coupled transmembrane transporter activity; GO:0…
evm.TU.Chr1.1061	7968.41	3168.45	4799.96	-1631.51	15.5843	16.1031	16.0486	11.6759	11.5293	10.7936	ko02010: ABC transporters	GO:0048046,apoplast; GO:0016021,integral component of membrane; GO:0016020,membrane; GO:0000325,plant-type vacuole; GO:0009506,plasmodesma; GO:0005774,vacuolar membrane; GO:0005773,vacuole; GO:0015431,ABC-type glutathione S-conjugate transporter activity; GO:0008559,ABC-type xenobiotic transporter activity; GO:0005524,ATP binding; GO:0042626,ATPase-coupled transmembrane transporter activity; GO:0…
evm.TU.Chr1.1063	5248.54	2105.27	3143.27	-1038	62.1646	60.3342	56.9065	54.086	50.7395	51.1867	--	--
evm.TU.Chr1.1069	1145.75	345.732	800.015	-454.283	2.5568	3.7973	5.391	2.8327	2.6022	2.742	--	GO:0005783,endoplasmic reticulum; GO:0070765,gamma-secretase complex; GO:0016021,integral component of membrane; GO:0030674,protein-macromolecule adaptor activity; GO:0007219,Notch signaling pathway; GO:0043085,positive regulation of catalytic activity; GO:0016485,protein processing; GO:0003674,molecular_function; GO:0060090,molecular adaptor activity; GO:0007154,cell communication; GO:0007165,si…
evm.TU.Chr1.1084	3596.73	1359.18	2237.54	-878.359	49.2497	49.2181	47.9366	47.1681	46.2659	47.7199	--	GO:0005829,cytosol; GO:0016021,integral component of membrane; GO:0000325,plant-type vacuole; GO:0009705,plant-type vacuole membrane; GO:0005366,myo-inositol:proton symporter activity; GO:0015798,myo-inositol transport; GO:0003674,molecular_function; GO:0005215,transporter activity; GO:0005365,myo-inositol transmembrane transporter activity; GO:0008324,cation transmembrane transporter activity; G…
evm.TU.Chr1.1085	4574.7	1788.39	2786.31	-997.916	52.6802	52.4869	47.6886	45.7789	40.0675	39.4344	--	--
evm.TU.Chr1.1122	6548.03	2573.56	3974.47	-1400.91	0.7696	0.7114	0.9093	0.3581	0.4608	0.3575	ko04626: Plant-pathogen interaction	GO:0009506,plasmodesma; GO:0043531,ADP binding; GO:0005524,ATP binding; GO:0006952,defense response; GO:0051707,response to other organism; GO:0000166,nucleotide binding; GO:0003674,molecular_function; GO:0005488,binding; GO:0017076,purine nucleotide binding; GO:0030554,adenyl nucleotide binding; GO:0032553,ribonucleotide binding; GO:0032555,purine ribonucleotide binding; GO:0032559,adenyl ribonu…
evm.TU.Chr1.1153	7020.69	2839.72	4180.97	-1341.26	1.9607	1.6922	1.5123	0.526	0.7455	0.6405	ko00940: Phenylpropanoid biosynthesis; ko00941: Flavonoid biosynthesis; ko00945: Stilbenoid, diarylheptanoid and gingerol biosynthesis; ko01100: Metabolic pathways; ko01110: Biosynthesis of secondary metabolites	GO:0016746,acyltransferase activity; GO:0003674,molecular_function; GO:0003824,catalytic activity; GO:0016740,transferase activity
evm.TU.Chr1.1164	7186.93	2851.09	4335.84	-1484.75	73.5376	73.4268	74.0257	68.9971	69.529	67.4815	ko00970: Aminoacyl-tRNA biosynthesis	GO:0005829,cytosol; GO:0002161,aminoacyl-tRNA editing activity; GO:0005524,ATP binding; GO:0004822,isoleucine-tRNA ligase activity; GO:0000049,tRNA binding; GO:0006428,isoleucyl-tRNA aminoacylation; GO:0009791,post-embryonic development; GO:0048608,reproductive structure development; GO:0003674,molecular_function; GO:0003824,catalytic activity; GO:0016787,hydrolase activity; GO:0016788,hydrolase …
evm.TU.Chr1.1172	7555.57	2975.23	4580.34	-1605.1	3.1062	3.2746	3.279	2.022	1.5512	1.6283	ko02010: ABC transporters	GO:0048046,apoplast; GO:0016021,integral component of membrane; GO:0016020,membrane; GO:0000325,plant-type vacuole; GO:0009506,plasmodesma; GO:0005774,vacuolar membrane; GO:0005773,vacuole; GO:0015431,ABC-type glutathione S-conjugate transporter activity; GO:0008559,ABC-type xenobiotic transporter activity; GO:0005524,ATP binding; GO:0042626,ATPase-coupled transmembrane transporter activity; GO:0…
evm.TU.Chr1.1176	3121.88	1061.53	2060.35	-998.82	9.1725	9.0403	9.8459	7.1432	8.0995	8.7754	ko03010: Ribosome	GO:0005840,ribosome; GO:0008097,5S rRNA binding; GO:0003735,structural constituent of ribosome; GO:0006412,translation; GO:0003674,molecular_function; GO:0003676,nucleic acid binding; GO:0003723,RNA binding; GO:0005488,binding; GO:0019843,rRNA binding; GO:0097159,organic cyclic compound binding; GO:1901363,heterocyclic compound binding; GO:0005198,structural molecule activity; GO:0006518,peptide …
evm.TU.Chr1.1192	7084.33	2770.23	4314.1	-1543.87	1.1373	1.1717	1.5437	0.3237	0.1032	0.2456	ko00960: Tropane, piperidine and pyridine alkaloid biosynthesis; ko01100: Metabolic pathways; ko01110: Biosynthesis of secondary metabolites	GO:0016491,oxidoreductase activity; GO:0003674,molecular_function; GO:0003824,catalytic activity
evm.TU.Chr1.1193	7440.26	2966.56	4473.7	-1507.14	0.9564	0.7728	0.9729	0.195	0.3109	0.2055	ko00960: Tropane, piperidine and pyridine alkaloid biosynthesis; ko01100: Metabolic pathways; ko01110: Biosynthesis of secondary metabolites	GO:0016491,oxidoreductase activity; GO:0003674,molecular_function; GO:0003824,catalytic activity
evm.TU.Chr1.1195	3080.32	1124.04	1956.28	-832.231	0.2633	0.4015	0.6766	0.1664	0	0.1403	ko00960: Tropane, piperidine and pyridine alkaloid biosynthesis; ko01100: Metabolic pathways; ko01110: Biosynthesis of secondary metabolites	GO:0016491,oxidoreductase activity; GO:0003674,molecular_function; GO:0003824,catalytic activity
evm.TU.Chr1.1196	7948.14	3180.13	4768.01	-1587.88	23.4878	23.7801	21.5322	12.6104	11.6564	12.3174	ko00960: Tropane, piperidine and pyridine alkaloid biosynthesis; ko01100: Metabolic pathways; ko01110: Biosynthesis of secondary metabolites	GO:0016491,oxidoreductase activity; GO:0003674,molecular_function; GO:0003824,catalytic activity
evm.TU.Chr1.1199	8234.86	3277.7	4957.16	-1679.46	17.9247	18.7494	17.621	7.5382	6.7697	7.2319	ko00960: Tropane, piperidine and pyridine alkaloid biosynthesis; ko01100: Metabolic pathways; ko01110: Biosynthesis of secondary metabolites	GO:0016491,oxidoreductase activity; GO:0003674,molecular_function; GO:0003824,catalytic activity
evm.TU.Chr1.1209	7235.64	2887.1	4348.55	-1461.45	48.9216	49.8477	48.9721	46.3659	46.6769	46.0148	ko03040: Spliceosome	GO:0000974,Prp19 complex; GO:0071006,U2-type catalytic step 1 spliceosome; GO:0071007,U2-type catalytic step 2 spliceosome; GO:0003677,DNA binding; GO:0046872,metal ion binding; GO:0036002,pre-mRNA binding; GO:0017070,U6 snRNA binding; GO:0003674,molecular_function; GO:0003676,nucleic acid binding; GO:0005488,binding; GO:0097159,organic cyclic compound binding; GO:1901363,heterocyclic compound bi…
evm.TU.Chr1.1216	3055.93	1086.72	1969.22	-882.502	115.294	115.36	114.668	113.735	110.84	107.918	ko04144: Endocytosis	GO:0009504,cell plate; GO:0030125,clathrin vesicle coat; GO:0005829,cytosol; GO:0005768,endosome; GO:0005794,Golgi apparatus; GO:0000325,plant-type vacuole; GO:0005886,plasma membrane; GO:0030276,clathrin binding; GO:0005543,phospholipid binding; GO:0006897,endocytosis; GO:0015031,protein transport; GO:0003674,molecular_function; GO:0005488,binding; GO:0005515,protein binding; GO:0008289,lipid bi…
evm.TU.Chr1.1234	8340.81	3320.42	5020.39	-1699.97	1465.89	1445.36	1466.88	322.579	320.112	334.482	--	GO:0005615,extracellular space; GO:0004031,aldehyde oxidase activity; GO:0050832,defense response to fungus; GO:0003674,molecular_function; GO:0003824,catalytic activity; GO:0016491,oxidoreductase activity; GO:0016623,oxidoreductase activity, acting on the aldehyde or oxo group of donors, oxygen as acceptor; GO:0016903,oxidoreductase activity, acting on the aldehyde or oxo group of donors; GO:000…
evm.TU.Chr1.1235	7615.13	3011.76	4603.36	-1591.6	1.0876	1.1643	1.1404	0.7289	0.8233	0.7572	ko04626: Plant-pathogen interaction	GO:0043531,ADP binding; GO:0005524,ATP binding; GO:0006952,defense response; GO:0051707,response to other organism; GO:0000166,nucleotide binding; GO:0003674,molecular_function; GO:0005488,binding; GO:0017076,purine nucleotide binding; GO:0030554,adenyl nucleotide binding; GO:0032553,ribonucleotide binding; GO:0032555,purine ribonucleotide binding; GO:0032559,adenyl ribonucleotide binding; GO:003…
evm.TU.Chr1.1245	6285.86	2491.96	3793.91	-1301.95	0.8401	0.8186	0.723	0.5122	0.3465	0.2944	--	--
evm.TU.Chr1.1254	6993.78	2734.78	4259	-1524.23	22.3054	22.1057	23.5431	18.2277	19.2714	19.0382	ko04075: Plant hormone signal transduction	GO:0005634,nucleus; GO:0003700,DNA-binding transcription factor activity; GO:0000981,DNA-binding transcription factor activity, RNA polymerase II-specific; GO:0046983,protein dimerization activity; GO:0000978,RNA polymerase II cis-regulatory region sequence-specific DNA binding; GO:0000976,transcription cis-regulatory region binding; GO:0010119,regulation of stomatal movement; GO:0006357,regulati…
evm.TU.Chr1.1259	6832.77	2662.42	4170.34	-1507.92	69.0739	69.5751	68.607	62.8735	58.6798	61.1902	--	GO:0005634,nucleus; GO:0005575,cellular_component; GO:0005622,intracellular anatomical structure; GO:0043226,organelle; GO:0043227,membrane-bounded organelle; GO:0043229,intracellular organelle; GO:0043231,intracellular membrane-bounded organelle; GO:0110165,cellular anatomical entity
evm.TU.Chr1.1268	6960.58	2764.11	4196.46	-1432.35	1.1329	1.3627	1.1652	0.4986	0.6815	0.5405	ko00999: Biosynthesis of various plant secondary metabolites; ko01110: Biosynthesis of secondary metabolites	GO:0008194,UDP-glycosyltransferase activity; GO:0016117,carotenoid biosynthetic process; GO:0003674,molecular_function; GO:0003824,catalytic activity; GO:0016740,transferase activity; GO:0016757,glycosyltransferase activity; GO:0006629,lipid metabolic process; GO:0006720,isoprenoid metabolic process; GO:0006721,terpenoid metabolic process; GO:0008150,biological_process; GO:0008152,metabolic proce…
evm.TU.Chr1.1296	4155.05	1656.04	2499.02	-842.977	28.1761	26.4907	27.2529	25.053	25.9123	25.4102	--	GO:0005829,cytosol; GO:0005743,mitochondrial inner membrane; GO:0005741,mitochondrial outer membrane; GO:0005742,mitochondrial outer membrane translocase complex; GO:0005739,mitochondrion; GO:0000325,plant-type vacuole; GO:0046930,pore complex; GO:0015288,porin activity; GO:0008320,protein transmembrane transporter activity; GO:0015450,protein-transporting ATPase activity; GO:0006811,ion transpor…
evm.TU.Chr1.1320	6336.48	2524.18	3812.29	-1288.11	514.99	516.807	474.863	408.527	364.09	344.947	--	GO:0048046,apoplast; GO:0005783,endoplasmic reticulum; GO:0009506,plasmodesma; GO:0099503,secretory vesicle; GO:0005504,fatty acid binding; GO:0043621,protein self-association; GO:0008270,zinc ion binding; GO:0006869,lipid transport; GO:0009627,systemic acquired resistance; GO:0009862,systemic acquired resistance, salicylic acid mediated signaling pathway; GO:0003674,molecular_function; GO:000548…
evm.TU.Chr1.1357	6390.9	2525.5	3865.4	-1339.91	3.4068	3.0851	3.4128	2.6742	2.3856	2.4982	ko00040: Pentose and glucuronate interconversions; ko01100: Metabolic pathways	GO:0005576,extracellular region; GO:0045330,aspartyl esterase activity; GO:0030599,pectinesterase activity; GO:0046910,pectinesterase inhibitor activity; GO:0042545,cell wall modification; GO:0045490,pectin catabolic process; GO:0003674,molecular_function; GO:0003824,catalytic activity; GO:0016787,hydrolase activity; GO:0016788,hydrolase activity, acting on ester bonds; GO:0052689,carboxylic este…
evm.TU.Chr1.1380	7565.95	3027.54	4538.41	-1510.87	0.4506	0.5406	0.4119	0.0619	0.0951	0.0696	ko04016: MAPK signaling pathway - plant	GO:0016021,integral component of membrane; GO:0005886,plasma membrane; GO:0009506,plasmodesma; GO:0090406,pollen tube; GO:0005524,ATP binding; GO:0106310,protein serine kinase activity; GO:0004674,protein serine/threonine kinase activity; GO:0009755,hormone-mediated signaling pathway; GO:0010183,pollen tube guidance; GO:0006468,protein phosphorylation; GO:0000166,nucleotide binding; GO:0003674,mo…
evm.TU.Chr1.1384	8159.49	3247.56	4911.93	-1664.37	127.413	126.768	125.76	108.277	109.234	110.623	ko03013: Nucleocytoplasmic transport	GO:0005737,cytoplasm; GO:0005829,cytosol; GO:0005635,nuclear envelope; GO:0005634,nucleus; GO:0031267,small GTPase binding; GO:0006606,protein import into nucleus; GO:0070922,RISC complex assembly; GO:0003674,molecular_function; GO:0005488,binding; GO:0005515,protein binding; GO:0019899,enzyme binding; GO:0051020,GTPase binding; GO:0006810,transport; GO:0006886,intracellular protein transport; GO…
evm.TU.Chr1.1387	3383.68	1253.87	2129.81	-875.939	16.1219	15.7035	16.8232	14.8837	15.2222	15.4995	--	GO:0000785,chromatin; GO:0048188,Set1C/COMPASS complex; GO:0042800,histone methyltransferase activity (H3-K4 specific); GO:0018024,histone-lysine N-methyltransferase activity; GO:0046872,metal ion binding; GO:0044648,histone H3-K4 dimethylation; GO:0051568,histone H3-K4 methylation; GO:0040029,epigenetic regulation of gene expression; GO:0006357,regulation of transcription by RNA polymerase II; G…
evm.TU.Chr1.1394	831.158	200.887	630.27	-429.383	1.4513	1.3651	1.5154	1.4359	1.2063	1.4058	ko00906: Carotenoid biosynthesis; ko01100: Metabolic pathways; ko01110: Biosynthesis of secondary metabolites	GO:0009507,chloroplast; GO:0031969,chloroplast membrane; GO:0016021,integral component of membrane; GO:0090471,9,15,9'-tri-cis-zeta-carotene isomerase activity; GO:0016120,carotene biosynthetic process; GO:0003674,molecular_function; GO:0003824,catalytic activity; GO:0016853,isomerase activity; GO:0016859,cis-trans isomerase activity; GO:0006629,lipid metabolic process; GO:0006720,isoprenoid meta…
evm.TU.Chr1.1398	7443.25	2975.59	4467.66	-1492.06	0.6803	0.5129	0.6112	0	0.1172	0.0697	--	GO:0010427,abscisic acid binding; GO:0004864,protein phosphatase inhibitor activity; GO:0038023,signaling receptor activity; GO:0009738,abscisic acid-activated signaling pathway; GO:0006952,defense response; GO:0009813,flavonoid biosynthetic process; GO:0009607,response to biotic stimulus; GO:0003674,molecular_function; GO:0005488,binding; GO:0008289,lipid binding; GO:0019840,isoprenoid binding; …
evm.TU.Chr1.14	5142.55	2023.42	3119.13	-1095.7	3.2523	3.9163	3.2369	2.6534	2.3077	2.1964	--	GO:0016021,integral component of membrane; GO:0020037,heme binding; GO:0046872,metal ion binding; GO:0003674,molecular_function; GO:0005488,binding; GO:0046906,tetrapyrrole binding; GO:0097159,organic cyclic compound binding; GO:1901363,heterocyclic compound binding; GO:0043167,ion binding; GO:0043169,cation binding; GO:0005575,cellular_component; GO:0016020,membrane; GO:0031224,intrinsic compone…
evm.TU.Chr1.1417	8244.05	3268.94	4975.11	-1706.17	190.269	194.628	197.234	138.713	139.501	138.122	ko04016: MAPK signaling pathway - plant; ko04075: Plant hormone signal transduction	GO:0046872,metal ion binding; GO:0017018,myosin phosphatase activity; GO:0004722,protein serine/threonine phosphatase activity; GO:0035970,peptidyl-threonine dephosphorylation; GO:0003674,molecular_function; GO:0005488,binding; GO:0043167,ion binding; GO:0043169,cation binding; GO:0003824,catalytic activity; GO:0004721,phosphoprotein phosphatase activity; GO:0016787,hydrolase activity; GO:0016788…
evm.TU.Chr1.1421	3742.04	1360.92	2381.12	-1020.21	8.0904	8.6178	8.6189	7.1162	8.0024	7.4126	--	GO:0016021,integral component of membrane; GO:0016020,membrane; GO:0015171,amino acid transmembrane transporter activity; GO:0003333,amino acid transmembrane transport; GO:0003674,molecular_function; GO:0005215,transporter activity; GO:0005342,organic acid transmembrane transporter activity; GO:0022857,transmembrane transporter activity; GO:0046943,carboxylic acid transmembrane transporter activi…
evm.TU.Chr1.1473	6027.84	2367.37	3660.47	-1293.1	0.1604	0.1941	0.1665	0.0751	0.0598	0	--	GO:0016021,integral component of membrane; GO:0005886,plasma membrane; GO:0005575,cellular_component; GO:0016020,membrane; GO:0031224,intrinsic component of membrane; GO:0110165,cellular anatomical entity; GO:0071944,cell periphery
evm.TU.Chr1.1488	3331.76	1303.86	2027.9	-724.037	64.6637	66.0826	63.9452	63.5228	62.5397	62.9194	--	GO:0009507,chloroplast; GO:0009570,chloroplast stroma; GO:0009536,plastid; GO:0102217,6-phosphoglucan, water dikinase activity; GO:0005524,ATP binding; GO:0019200,carbohydrate kinase activity; GO:0046872,metal ion binding; GO:0051752,phosphoglucan, water dikinase activity; GO:0102219,phosphogluco-amylopectin water dikinase activity; GO:2001070,starch binding; GO:0046777,protein autophosphorylatio…
evm.TU.Chr1.1490	1981.23	750.197	1231.03	-480.834	17.5146	17.0031	16.7477	16.2586	16.6377	16.7237	--	GO:0009626,plant-type hypersensitive response; GO:2000031,regulation of salicylic acid mediated signaling pathway; GO:0002376,immune system process; GO:0006950,response to stress; GO:0006952,defense response; GO:0006955,immune response; GO:0008150,biological_process; GO:0008219,cell death; GO:0009605,response to external stimulus; GO:0009607,response to biotic stimulus; GO:0009987,cellular proces…
evm.TU.Chr1.151	7999.76	3195.56	4804.2	-1608.63	576.185	583.15	573.139	525.038	521.088	517.386	ko00500: Starch and sucrose metabolism; ko01100: Metabolic pathways; ko01110: Biosynthesis of secondary metabolites	GO:0009507,chloroplast; GO:0102229,amylopectin maltohydrolase activity; GO:0016161,beta-amylase activity; GO:0009414,response to water deprivation; GO:0005983,starch catabolic process; GO:0003674,molecular_function; GO:0003824,catalytic activity; GO:0004553,hydrolase activity, hydrolyzing O-glycosyl compounds; GO:0016787,hydrolase activity; GO:0016798,hydrolase activity, acting on glycosyl bonds;…
evm.TU.Chr1.1522	1168.31	401.002	767.31	-366.308	3.1569	2.2103	2.1948	2.1374	1.8513	2.1023	--	GO:0016021,integral component of membrane; GO:0020037,heme binding; GO:0005506,iron ion binding; GO:0004497,monooxygenase activity; GO:0016705,oxidoreductase activity, acting on paired donors, with incorporation or reduction of molecular oxygen; GO:0003674,molecular_function; GO:0005488,binding; GO:0046906,tetrapyrrole binding; GO:0097159,organic cyclic compound binding; GO:1901363,heterocyclic c…
evm.TU.Chr1.1535	8044.7	3220.04	4824.66	-1604.62	1.3877	1.2909	1.2606	0.5176	0.5826	0.5904	ko04016: MAPK signaling pathway - plant	GO:0016021,integral component of membrane; GO:0005886,plasma membrane; GO:0005524,ATP binding; GO:0005516,calmodulin binding; GO:0030246,carbohydrate binding; GO:0106310,protein serine kinase activity; GO:0004674,protein serine/threonine kinase activity; GO:0031625,ubiquitin protein ligase binding; GO:0006468,protein phosphorylation; GO:0048544,recognition of pollen; GO:0000166,nucleotide binding…
evm.TU.Chr1.1545	881.734	178.879	702.855	-523.976	2.5385	2.4619	2.4708	2.3934	1.9352	2.5438	--	GO:0043531,ADP binding; GO:0005524,ATP binding; GO:0050135,NAD(P)+ nucleosidase activity; GO:0061809,NAD+ nucleotidase, cyclic ADP-ribose generating; GO:0042742,defense response to bacterium; GO:0009626,plant-type hypersensitive response; GO:0007165,signal transduction; GO:0000166,nucleotide binding; GO:0003674,molecular_function; GO:0005488,binding; GO:0017076,purine nucleotide binding; GO:00305…
evm.TU.Chr1.1554	4285.37	1583.53	2701.83	-1118.3	1.9522	2.3138	2.2802	1.7537	1.607	1.8354	--	GO:0009507,chloroplast; GO:0009941,chloroplast envelope; GO:0009707,chloroplast outer membrane; GO:0034426,etioplast membrane; GO:0005777,peroxisome; GO:0000325,plant-type vacuole; GO:0009536,plastid; GO:0009527,plastid outer membrane; GO:0046930,pore complex; GO:0015171,amino acid transmembrane transporter activity; GO:0003729,mRNA binding; GO:0015288,porin activity; GO:0019904,protein domain sp…
evm.TU.Chr1.1565	3938.73	1495.55	2443.17	-947.62	10.1385	10.0499	9.8669	9.7038	9.4111	9.0543	--	GO:0031380,nuclear RNA-directed RNA polymerase complex; GO:0005634,nucleus; GO:0003887,DNA-directed DNA polymerase activity; GO:0003723,RNA binding; GO:0003968,RNA-directed 5'-3' RNA polymerase activity; GO:0051607,defense response to virus; GO:0031047,gene silencing by RNA; GO:0048467,gynoecium development; GO:0048366,leaf development; GO:0010492,maintenance of shoot apical meristem identity; GO…
evm.TU.Chr1.1567	6887.34	2733.79	4153.55	-1419.75	2.4967	2.2752	2.4887	1.6684	1.8772	1.7829	--	GO:0005634,nucleus; GO:0009926,auxin polar transport; GO:0001708,cell fate specification; GO:0009793,embryo development ending in seed dormancy; GO:0010305,leaf vascular tissue pattern formation; GO:0048364,root development; GO:0019827,stem cell population maintenance; GO:0006810,transport; GO:0008150,biological_process; GO:0009914,hormone transport; GO:0010817,regulation of hormone levels; GO:00…
evm.TU.Chr1.1583	6325.77	2480.24	3845.54	-1365.3	1.7718	1.7421	1.9257	1.244	1.3912	1.098	--	GO:0042803,protein homodimerization activity; GO:0043621,protein self-association; GO:0010088,phloem development; GO:0003674,molecular_function; GO:0005488,binding; GO:0005515,protein binding; GO:0042802,identical protein binding; GO:0046983,protein dimerization activity; GO:0008150,biological_process; GO:0009888,tissue development; GO:0010087,phloem or xylem histogenesis; GO:0032502,developmenta…
evm.TU.Chr1.1627	5293.08	2071.59	3221.49	-1149.89	1.1298	1.0068	1.3796	0.7572	0.6324	0.6156	--	GO:0016274,protein-arginine N-methyltransferase activity; GO:0018216,peptidyl-arginine methylation; GO:0003674,molecular_function; GO:0003824,catalytic activity; GO:0008168,methyltransferase activity; GO:0008170,N-methyltransferase activity; GO:0008276,protein methyltransferase activity; GO:0008757,S-adenosylmethionine-dependent methyltransferase activity; GO:0016273,arginine N-methyltransferase …
evm.TU.Chr1.1660	4454.41	1740.97	2713.44	-972.468	7.9819	7.7341	7.4969	6.0411	7.1119	6.2466	ko00061: Fatty acid biosynthesis; ko00071: Fatty acid degradation; ko01100: Metabolic pathways; ko01212: Fatty acid metabolism; ko04146: Peroxisome	GO:0009941,chloroplast envelope; GO:0016874,ligase activity; GO:0006633,fatty acid biosynthetic process; GO:0003674,molecular_function; GO:0003824,catalytic activity; GO:0006082,organic acid metabolic process; GO:0006629,lipid metabolic process; GO:0006631,fatty acid metabolic process; GO:0008150,biological_process; GO:0008152,metabolic process; GO:0008610,lipid biosynthetic process; GO:0009058,b…
evm.TU.Chr1.1669	6665.96	2597.55	4068.41	-1470.87	14.7917	14.5403	13.9986	8.2286	9.6811	10.8102	--	GO:0048046,apoplast; GO:0005179,hormone activity; GO:0019722,calcium-mediated signaling; GO:0007267,cell-cell signaling; GO:0003674,molecular_function; GO:0005102,signaling receptor binding; GO:0005488,binding; GO:0005515,protein binding; GO:0030545,signaling receptor regulator activity; GO:0030546,signaling receptor activator activity; GO:0048018,receptor ligand activity; GO:0098772,molecular fu…
evm.TU.Chr1.1670	2091.46	704.131	1387.33	-683.201	1.1502	1.0872	1.3941	1.0742	0.656	0.9538	--	GO:0008168,methyltransferase activity; GO:0032259,methylation; GO:0003674,molecular_function; GO:0003824,catalytic activity; GO:0016740,transferase activity; GO:0016741,transferase activity, transferring one-carbon groups; GO:0008150,biological_process; GO:0008152,metabolic process
evm.TU.Chr1.1672	8061.7	3222.55	4839.15	-1616.59	18.8081	18.6105	18.6903	16.2548	16.643	16.3071	--	GO:0000139,Golgi membrane; GO:0016021,integral component of membrane; GO:0016020,membrane; GO:0009505,plant-type cell wall; GO:0016757,glycosyltransferase activity; GO:0006486,protein glycosylation; GO:0003674,molecular_function; GO:0003824,catalytic activity; GO:0016740,transferase activity; GO:0006807,nitrogen compound metabolic process; GO:0008150,biological_process; GO:0008152,metabolic proce…
evm.TU.Chr1.1679	4258.49	1710.9	2547.59	-836.688	13.3729	14.878	12.7476	11.6611	11.4781	11.2996	--	GO:0016021,integral component of membrane; GO:0071916,dipeptide transmembrane transporter activity; GO:0042937,tripeptide transmembrane transporter activity; GO:0003674,molecular_function; GO:0005215,transporter activity; GO:0022857,transmembrane transporter activity; GO:0035673,oligopeptide transmembrane transporter activity; GO:0042887,amide transmembrane transporter activity; GO:1904680,peptid…
evm.TU.Chr1.1686	8089.82	3187.81	4902.01	-1714.19	169.43	173.728	179.117	108.724	113.002	117.396	ko00270: Cysteine and methionine metabolism; ko01100: Metabolic pathways	GO:0004013,adenosylhomocysteinase activity; GO:0006730,one-carbon metabolic process; GO:0003674,molecular_function; GO:0003824,catalytic activity; GO:0016787,hydrolase activity; GO:0016801,hydrolase activity, acting on ether bonds; GO:0016802,trialkylsulfonium hydrolase activity; GO:0008150,biological_process; GO:0008152,metabolic process; GO:0009987,cellular process; GO:0044237,cellular metaboli…
evm.TU.Chr1.1689	6172.69	2338.22	3834.48	-1496.26	91.0903	93.6759	95.509	83.445	82.4458	86.5817	ko00260: Glycine, serine and threonine metabolism; ko00460: Cyanoamino acid metabolism; ko00630: Glyoxylate and dicarboxylate metabolism; ko00670: One carbon pool by folate; ko01100: Metabolic pathways; ko01110: Biosynthesis of secondary metabolites; ko01200: Carbon metabolism; ko01230: Biosynthesis of amino acids; ko01240: Biosynthesis of cofactors	GO:0005737,cytoplasm; GO:0005829,cytosol; GO:0005886,plasma membrane; GO:0009506,plasmodesma; GO:0004372,glycine hydroxymethyltransferase activity; GO:0030170,pyridoxal phosphate binding; GO:1901149,salicylic acid binding; GO:0070905,serine binding; GO:0008270,zinc ion binding; GO:0007623,circadian rhythm; GO:0046655,folic acid metabolic process; GO:0019264,glycine biosynthetic process from serin…
evm.TU.Chr1.1700	3620.13	1349.17	2270.96	-921.791	12.0147	11.1157	12.2225	10.386	10.1725	8.3166	ko03040: Spliceosome	GO:0005829,cytosol; GO:0005615,extracellular space; GO:0005739,mitochondrion; GO:0003690,double-stranded DNA binding; GO:0035198,miRNA binding; GO:0003723,RNA binding; GO:0003697,single-stranded DNA binding; GO:0003727,single-stranded RNA binding; GO:0035197,siRNA binding; GO:0006858,extracellular transport; GO:1990428,miRNA transport; GO:1900864,mitochondrial RNA modification; GO:0050688,regulat…
evm.TU.Chr1.1712	6298.4	2480.81	3817.59	-1336.78	1.7074	1.5461	1.6805	1.1112	0.8591	0.6643	ko00940: Phenylpropanoid biosynthesis; ko00941: Flavonoid biosynthesis; ko00945: Stilbenoid, diarylheptanoid and gingerol biosynthesis; ko01100: Metabolic pathways; ko01110: Biosynthesis of secondary metabolites	GO:0009535,chloroplast thylakoid membrane; GO:0016747,acyltransferase activity, transferring groups other than amino-acyl groups; GO:0071555,cell wall organization; GO:0009555,pollen development; GO:0042761,very long-chain fatty acid biosynthetic process; GO:0003674,molecular_function; GO:0003824,catalytic activity; GO:0016740,transferase activity; GO:0016746,acyltransferase activity; GO:0008150,…
evm.TU.Chr1.1718	4710.6	1878.98	2831.62	-952.643	2.3071	1.9743	2.2102	1.8074	1.7432	1.8013	ko04626: Plant-pathogen interaction	GO:0005737,cytoplasm; GO:0043531,ADP binding; GO:0005524,ATP binding; GO:0050135,NAD(P)+ nucleosidase activity; GO:0061809,NAD+ nucleotidase, cyclic ADP-ribose generating; GO:0050832,defense response to fungus; GO:0009626,plant-type hypersensitive response; GO:0007165,signal transduction; GO:0000166,nucleotide binding; GO:0003674,molecular_function; GO:0005488,binding; GO:0017076,purine nucleotid…
evm.TU.Chr1.1723	5425.86	2112.89	3312.97	-1200.08	1.7763	2.1031	1.9141	1.4181	1.5331	1.5034	ko04626: Plant-pathogen interaction	GO:0043531,ADP binding; GO:0050135,NAD(P)+ nucleosidase activity; GO:0061809,NAD+ nucleotidase, cyclic ADP-ribose generating; GO:0006952,defense response; GO:0007165,signal transduction; GO:0000166,nucleotide binding; GO:0003674,molecular_function; GO:0005488,binding; GO:0017076,purine nucleotide binding; GO:0030554,adenyl nucleotide binding; GO:0032553,ribonucleotide binding; GO:0032555,purine r…
evm.TU.Chr1.1729	6906.69	2786.89	4119.8	-1332.92	0.7486	0.7793	0.6577	0.3907	0.4673	0.4147	ko04626: Plant-pathogen interaction	GO:0005737,cytoplasm; GO:0043531,ADP binding; GO:0005524,ATP binding; GO:0050135,NAD(P)+ nucleosidase activity; GO:0061809,NAD+ nucleotidase, cyclic ADP-ribose generating; GO:0050832,defense response to fungus; GO:0009626,plant-type hypersensitive response; GO:0007165,signal transduction; GO:0000166,nucleotide binding; GO:0003674,molecular_function; GO:0005488,binding; GO:0017076,purine nucleotid…
evm.TU.Chr1.1733	5642.67	2180.24	3462.43	-1282.19	89.2589	92.8548	91.3492	82.3792	86.0962	84.269	ko00052: Galactose metabolism; ko00511: Other glycan degradation; ko00531: Glycosaminoglycan degradation; ko00600: Sphingolipid metabolism; ko00604: Glycosphingolipid biosynthesis - ganglio series; ko01100: Metabolic pathways	GO:0048046,apoplast; GO:0000325,plant-type vacuole; GO:0005773,vacuole; GO:0004565,beta-galactosidase activity; GO:0030246,carbohydrate binding; GO:0005975,carbohydrate metabolic process; GO:0003674,molecular_function; GO:0003824,catalytic activity; GO:0004553,hydrolase activity, hydrolyzing O-glycosyl compounds; GO:0015925,galactosidase activity; GO:0016787,hydrolase activity; GO:0016798,hydrola…
evm.TU.Chr1.1740	920.176	203.912	716.264	-512.351	16.5688	16.8919	16.6004	14.6954	16.8432	16.2665	--	GO:0004222,metalloendopeptidase activity; GO:0008168,methyltransferase activity; GO:0071704,organic substance metabolic process; GO:0003674,molecular_function; GO:0003824,catalytic activity; GO:0004175,endopeptidase activity; GO:0008233,peptidase activity; GO:0008237,metallopeptidase activity; GO:0016787,hydrolase activity; GO:0140096,catalytic activity, acting on a protein; GO:0016740,transferas…
evm.TU.Chr1.1744	5872.07	2342.42	3529.65	-1187.23	36.498	36.6741	35.9701	34.276	34.8249	33.4917	ko00450: Selenocompound metabolism; ko00970: Aminoacyl-tRNA biosynthesis; ko01100: Metabolic pathways	GO:0017101,aminoacyl-tRNA synthetase multienzyme complex; GO:0005829,cytosol; GO:0005524,ATP binding; GO:0004825,methionine-tRNA ligase activity; GO:0000049,tRNA binding; GO:0006431,methionyl-tRNA aminoacylation; GO:0009791,post-embryonic development; GO:0048608,reproductive structure development; GO:0000166,nucleotide binding; GO:0003674,molecular_function; GO:0005488,binding; GO:0017076,purine …
evm.TU.Chr1.175	8316.88	3299.57	5017.31	-1717.74	109.08	111.768	112.513	53.2794	51.9518	54.4643	--	GO:0110067,ammonium transmembrane transporter complex; GO:0005887,integral component of plasma membrane; GO:0005886,plasma membrane; GO:0009506,plasmodesma; GO:0008519,ammonium transmembrane transporter activity; GO:0043621,protein self-association; GO:0097272,ammonium homeostasis; GO:0072488,ammonium transmembrane transport; GO:0080181,lateral root branching; GO:0010311,lateral root formation; G…
evm.TU.Chr1.1750	6378.61	2492.54	3886.08	-1393.54	23.5836	24.3368	24.2601	22.2631	22.7209	22.1675	--	GO:0005634,nucleus; GO:0009926,auxin polar transport; GO:0001708,cell fate specification; GO:0009793,embryo development ending in seed dormancy; GO:0010305,leaf vascular tissue pattern formation; GO:0048364,root development; GO:0019827,stem cell population maintenance; GO:0006810,transport; GO:0008150,biological_process; GO:0009914,hormone transport; GO:0010817,regulation of hormone levels; GO:00…
evm.TU.Chr1.1765	1242.18	333.194	908.987	-575.794	9.6462	10.2836	10.4919	10.2668	9.028	7.6134	--	GO:0008760,UDP-N-acetylglucosamine 1-carboxyvinyltransferase activity; GO:0003674,molecular_function; GO:0003824,catalytic activity; GO:0016740,transferase activity; GO:0016765,transferase activity, transferring alkyl or aryl (other than methyl) groups
evm.TU.Chr1.1772	3281.84	1260.38	2021.47	-761.089	50.0511	51.8445	48.9963	45.0331	48.6328	45.9131	--	GO:0005634,nucleus; GO:0005777,peroxisome; GO:0005096,GTPase activator activity; GO:0006952,defense response; GO:0003674,molecular_function; GO:0008047,enzyme activator activity; GO:0030234,enzyme regulator activity; GO:0030695,GTPase regulator activity; GO:0060589,nucleoside-triphosphatase regulator activity; GO:0098772,molecular function regulator activity; GO:0006950,response to stress; GO:000…
evm.TU.Chr1.1795	8124.27	3218.12	4906.14	-1688.02	2294.62	2339.78	2337.32	1941.55	1985.84	1968.75	ko03013: Nucleocytoplasmic transport	GO:0005737,cytoplasm; GO:0005525,GTP binding; GO:0003924,GTPase activity; GO:0003746,translation elongation factor activity; GO:0000166,nucleotide binding; GO:0003674,molecular_function; GO:0005488,binding; GO:0017076,purine nucleotide binding; GO:0019001,guanyl nucleotide binding; GO:0032553,ribonucleotide binding; GO:0032555,purine ribonucleotide binding; GO:0032561,guanyl ribonucleotide bindin…
evm.TU.Chr1.1803	1141.19	313.159	828.032	-514.873	1.122	0.9776	1.1895	1.1453	0.6957	0.8276	--	GO:0016021,integral component of membrane; GO:0016020,membrane; GO:0015297,antiporter activity; GO:0022857,transmembrane transporter activity; GO:0042910,xenobiotic transmembrane transporter activity; GO:1990961,xenobiotic detoxification by transmembrane export across the plasma membrane; GO:0003674,molecular_function; GO:0005215,transporter activity; GO:0015291,secondary active transmembrane tra…
evm.TU.Chr1.1814	5197.09	1992.43	3204.66	-1212.23	0.5113	0.4224	0.4118	0.1485	0.1776	0.3052	ko00040: Pentose and glucuronate interconversions; ko01100: Metabolic pathways	GO:0016021,integral component of membrane; GO:0004650,polygalacturonase activity; GO:0005975,carbohydrate metabolic process; GO:0003674,molecular_function; GO:0003824,catalytic activity; GO:0004553,hydrolase activity, hydrolyzing O-glycosyl compounds; GO:0016787,hydrolase activity; GO:0016798,hydrolase activity, acting on glycosyl bonds; GO:0008150,biological_process; GO:0008152,metabolic process…
evm.TU.Chr1.1819	1348.63	380.955	967.679	-586.725	0.7656	1.1256	1.0283	0.5241	0.9428	0.7138	--	GO:0005789,endoplasmic reticulum membrane; GO:0016021,integral component of membrane; GO:0046923,ER retention sequence binding; GO:0006621,protein retention in ER lumen; GO:0015031,protein transport; GO:0016192,vesicle-mediated transport; GO:0003674,molecular_function; GO:0005048,signal sequence binding; GO:0005488,binding; GO:0033218,amide binding; GO:0042277,peptide binding; GO:0008104,protein …
evm.TU.Chr1.1836	1046.64	336.985	709.659	-372.674	0.2667	0.0581	0.4984	0.1124	0.1194	0.071	ko04120: Ubiquitin mediated proteolysis; ko04141: Protein processing in endoplasmic reticulum	GO:0005634,nucleus; GO:0005524,ATP binding; GO:0061631,ubiquitin conjugating enzyme activity; GO:0004842,ubiquitin-protein transferase activity; GO:0000209,protein polyubiquitination; GO:0006511,ubiquitin-dependent protein catabolic process; GO:0000166,nucleotide binding; GO:0003674,molecular_function; GO:0005488,binding; GO:0017076,purine nucleotide binding; GO:0030554,adenyl nucleotide binding;…
evm.TU.Chr1.1839	1922.06	640.641	1281.42	-640.778	0.3295	0.3589	0.5249	0.3471	0.2012	0.0399	ko04141: Protein processing in endoplasmic reticulum	GO:0030176,integral component of endoplasmic reticulum membrane; GO:0004842,ubiquitin-protein transferase activity; GO:0008270,zinc ion binding; GO:0042335,cuticle development; GO:0010143,cutin biosynthetic process; GO:0008299,isoprenoid biosynthetic process; GO:1900486,positive regulation of isopentenyl diphosphate biosynthetic process, mevalonate pathway; GO:0009414,response to water deprivatio…
evm.TU.Chr1.1844	4857.94	1901.54	2956.41	-1054.87	0.4217	0.3952	0.378	0.2169	0.3184	0.1959	ko04016: MAPK signaling pathway - plant; ko04075: Plant hormone signal transduction; ko04626: Plant-pathogen interaction	GO:0005886,plasma membrane; GO:0005524,ATP binding; GO:0106310,protein serine kinase activity; GO:0004675,transmembrane receptor protein serine/threonine kinase activity; GO:0071395,cellular response to jasmonic acid stimulus; GO:0071446,cellular response to salicylic acid stimulus; GO:0042742,defense response to bacterium; GO:0002229,defense response to oomycetes; GO:0006468,protein phosphorylat…
evm.TU.Chr1.1847	3147.06	1284.73	1862.34	-577.61	1.713	1.5174	0.5869	0.0962	0.4091	0.365	ko04075: Plant hormone signal transduction	GO:0005634,nucleus; GO:0003700,DNA-binding transcription factor activity; GO:0043565,sequence-specific DNA binding; GO:0000976,transcription cis-regulatory region binding; GO:0016036,cellular response to phosphate starvation; GO:0010628,positive regulation of gene expression; GO:0006355,regulation of DNA-templated transcription; GO:0003674,molecular_function; GO:0140110,transcription regulator ac…
evm.TU.Chr1.1850	2666.38	869.809	1796.57	-926.759	7.2696	7.961	8.6776	5.2584	6.8418	7.0755	ko03010: Ribosome	GO:0022625,cytosolic large ribosomal subunit; GO:0022626,cytosolic ribosome; GO:0009536,plastid; GO:0005840,ribosome; GO:0003729,mRNA binding; GO:0003735,structural constituent of ribosome; GO:0017148,negative regulation of translation; GO:0006412,translation; GO:0003674,molecular_function; GO:0003676,nucleic acid binding; GO:0003723,RNA binding; GO:0005488,binding; GO:0097159,organic cyclic comp…
evm.TU.Chr1.1864	7488.76	3014.26	4474.5	-1460.23	5.5252	4.908	4.5311	1.7746	2.1057	2.1398	--	GO:0031225,anchored component of membrane; GO:0005886,plasma membrane; GO:0005575,cellular_component; GO:0016020,membrane; GO:0031224,intrinsic component of membrane; GO:0110165,cellular anatomical entity; GO:0071944,cell periphery
evm.TU.Chr1.1865	1448.64	498.575	950.061	-451.486	20.2276	18.0102	23.7408	18.5562	18.0723	16.5184	--	GO:0031225,anchored component of membrane; GO:0005829,cytosol; GO:0005886,plasma membrane; GO:0008289,lipid binding; GO:0050832,defense response to fungus; GO:0006869,lipid transport; GO:0140426,PAMP-triggered immunity signalling pathway; GO:0002237,response to molecule of bacterial origin; GO:0002240,response to molecule of oomycetes origin; GO:0009624,response to nematode; GO:0003674,molecular_…
evm.TU.Chr1.1868	7440.19	2889.21	4550.98	-1661.78	2.5723	2.9016	3.0045	1.2094	0.9257	1.4071	--	GO:0008999,peptide-alanine-alpha-N-acetyltransferase activity; GO:0003674,molecular_function; GO:0003824,catalytic activity; GO:0004596,peptide alpha-N-acetyltransferase activity; GO:0008080,N-acetyltransferase activity; GO:0016407,acetyltransferase activity; GO:0016410,N-acyltransferase activity; GO:0016740,transferase activity; GO:0016746,acyltransferase activity; GO:0016747,acyltransferase act…
evm.TU.Chr1.1886	4244.32	1582.05	2662.27	-1080.22	3.4178	3.4767	3.3728	3.2313	2.8161	2.8094	--	GO:0008270,zinc ion binding; GO:0003674,molecular_function; GO:0005488,binding; GO:0043167,ion binding; GO:0043169,cation binding; GO:0046872,metal ion binding; GO:0046914,transition metal ion binding
evm.TU.Chr1.191	7932.01	3132.22	4799.79	-1667.57	2.0992	2.1463	2.2017	1.0377	0.7194	0.8559	--	GO:0016021,integral component of membrane; GO:0005575,cellular_component; GO:0016020,membrane; GO:0031224,intrinsic component of membrane; GO:0110165,cellular anatomical entity
evm.TU.Chr1.1918	4925.65	1898.81	3026.84	-1128.03	0.7077	0.6768	0.8669	0.5181	0.4928	0.5403	--	GO:0003677,DNA binding; GO:0004803,transposase activity; GO:0008270,zinc ion binding; GO:0006313,transposition, DNA-mediated; GO:0003674,molecular_function; GO:0003676,nucleic acid binding; GO:0005488,binding; GO:0097159,organic cyclic compound binding; GO:1901363,heterocyclic compound binding; GO:0003824,catalytic activity; GO:0140097,catalytic activity, acting on DNA; GO:0140640,catalytic activ…
evm.TU.Chr1.1927	1552.58	521.151	1031.43	-510.275	0.3153	0.1908	0.3274	0.2583	0.1177	0.14	--	GO:0030246,carbohydrate binding; GO:0003674,molecular_function; GO:0005488,binding
evm.TU.Chr1.1940	2283.35	811.541	1471.81	-660.273	1.1667	1.1878	0.948	0.7212	0.8234	1.0134	ko00270: Cysteine and methionine metabolism; ko00920: Sulfur metabolism; ko01100: Metabolic pathways; ko01110: Biosynthesis of secondary metabolites; ko01200: Carbon metabolism; ko01230: Biosynthesis of amino acids	GO:0005737,cytoplasm; GO:0047458,beta-pyrazolylalanine synthase activity; GO:0004124,cysteine synthase activity; GO:0050461,L-mimosine synthase activity; GO:0050234,pyrazolylalanine synthase activity; GO:0006535,cysteine biosynthetic process from serine; GO:0003674,molecular_function; GO:0003824,catalytic activity; GO:0016740,transferase activity; GO:0016765,transferase activity, transferring alk…
evm.TU.Chr1.1945	6412.75	2509.7	3903.05	-1393.34	181.954	189.637	193.209	162.093	161.535	149.422	ko03010: Ribosome	GO:0005829,cytosol; GO:0022626,cytosolic ribosome; GO:0022627,cytosolic small ribosomal subunit; GO:0005730,nucleolus; GO:0005634,nucleus; GO:0009505,plant-type cell wall; GO:0000325,plant-type vacuole; GO:0005886,plasma membrane; GO:0009506,plasmodesma; GO:0015935,small ribosomal subunit; GO:0003729,mRNA binding; GO:0019843,rRNA binding; GO:0003735,structural constituent of ribosome; GO:0006413,…
evm.TU.Chr1.1947	7050.36	2767.11	4283.25	-1516.14	42	43.3289	41.5684	36.0938	36.4895	37.8647	ko00340: Histidine metabolism; ko01100: Metabolic pathways; ko01110: Biosynthesis of secondary metabolites; ko01230: Biosynthesis of amino acids	GO:0009507,chloroplast; GO:0004424,imidazoleglycerol-phosphate dehydratase activity; GO:0046872,metal ion binding; GO:0000105,histidine biosynthetic process; GO:0003674,molecular_function; GO:0003824,catalytic activity; GO:0016829,lyase activity; GO:0016835,carbon-oxygen lyase activity; GO:0016836,hydro-lyase activity; GO:0005488,binding; GO:0043167,ion binding; GO:0043169,cation binding; GO:0006…
evm.TU.Chr1.1958	3133.28	1144.36	1988.92	-844.565	5.9357	7.2908	7.1544	5.1728	5.9658	5.3293	--	GO:0016020,membrane; GO:0005575,cellular_component; GO:0110165,cellular anatomical entity
evm.TU.Chr1.1961	2408.01	806.061	1601.95	-795.891	0.3903	0.3463	0.4221	0.3045	0.2104	0.3465	--	GO:0005737,cytoplasm; GO:0005524,ATP binding; GO:0016887,ATP hydrolysis activity; GO:0140662,ATP-dependent protein folding chaperone; GO:0031072,heat shock protein binding; GO:0051787,misfolded protein binding; GO:0044183,protein folding chaperone; GO:0051082,unfolded protein binding; GO:0034620,cellular response to unfolded protein; GO:0051085,chaperone cofactor-dependent protein refolding; GO:0…
evm.TU.Chr1.1967	7954.85	3198.5	4756.35	-1557.85	4.262	3.8859	3.5699	0.513	0.818	0.5676	ko00260: Glycine, serine and threonine metabolism; ko00350: Tyrosine metabolism; ko00360: Phenylalanine metabolism; ko00410: beta-Alanine metabolism; ko00950: Isoquinoline alkaloid biosynthesis; ko00960: Tropane, piperidine and pyridine alkaloid biosynthesis; ko01100: Metabolic pathways; ko01110: Biosynthesis of secondary metabolites	GO:0005634,nucleus; GO:0052595,aliphatic amine oxidase activity; GO:0052594,aminoacetone:oxygen oxidoreductase(deaminating) activity; GO:0005507,copper ion binding; GO:0052596,phenethylamine:oxygen oxidoreductase (deaminating) activity; GO:0008131,primary amine oxidase activity; GO:0048038,quinone binding; GO:0052593,tryptamine:oxygen oxidoreductase (deaminating) activity; GO:0009308,amine metabo…
evm.TU.Chr1.1970	7597.81	2992.21	4605.6	-1613.4	0.9954	0.9395	0.9921	0.4892	0.2972	0.4242	--	GO:0016021,integral component of membrane; GO:0097708,intracellular vesicle; GO:0005886,plasma membrane; GO:0022857,transmembrane transporter activity; GO:0010336,gibberellic acid homeostasis; GO:0042128,nitrate assimilation; GO:0003674,molecular_function; GO:0005215,transporter activity; GO:0008150,biological_process; GO:0042592,homeostatic process; GO:0048878,chemical homeostasis; GO:0055088,li…
evm.TU.Chr1.1985	5741.38	2290.47	3450.91	-1160.44	92.7527	92.441	91.4468	87.3684	89.4944	86.8978	--	GO:0012505,endomembrane system; GO:0005783,endoplasmic reticulum; GO:0005789,endoplasmic reticulum membrane; GO:0016021,integral component of membrane; GO:0016020,membrane; GO:0010256,endomembrane system organization; GO:0016192,vesicle-mediated transport; GO:0008150,biological_process; GO:0009987,cellular process; GO:0016043,cellular component organization; GO:0071840,cellular component organiza…
evm.TU.Chr1.1998	8196.15	3264.86	4931.29	-1666.43	24.1962	23.4302	24.9996	11.0082	11.003	9.8695	--	GO:0016021,integral component of membrane; GO:0005886,plasma membrane; GO:0009506,plasmodesma; GO:0009536,plastid; GO:0009679,hexose:proton symporter activity; GO:0005358,high-affinity glucose:proton symporter activity; GO:0015145,monosaccharide transmembrane transporter activity; GO:0015749,monosaccharide transmembrane transport; GO:0009737,response to abscisic acid; GO:0009651,response to salt …
evm.TU.Chr1.2001	7439.82	2977.48	4462.34	-1484.86	32.3543	31.8921	31.9883	28.4708	28.6323	27.3227	--	GO:0034707,chloride channel complex; GO:0043231,intracellular membrane-bounded organelle; GO:0005802,trans-Golgi network; GO:0015108,chloride transmembrane transporter activity; GO:0005247,voltage-gated chloride channel activity; GO:0045824,negative regulation of innate immune response; GO:0034765,regulation of ion transmembrane transport; GO:0009826,unidimensional cell growth; GO:0003674,molecul…
evm.TU.Chr1.2011	2235.94	819.137	1416.8	-597.662	32.5933	31.7535	32.3868	31.2353	31.9069	31.5415	--	GO:0005634,nucleus; GO:0005886,plasma membrane; GO:0010187,negative regulation of seed germination; GO:0016567,protein ubiquitination; GO:0009737,response to abscisic acid; GO:0009651,response to salt stress; GO:0007275,multicellular organism development; GO:0008150,biological_process; GO:0009791,post-embryonic development; GO:0009845,seed germination; GO:0010029,regulation of seed germination; G…
evm.TU.Chr1.2014	7251.03	2910.56	4340.47	-1429.91	9.6674	9.1436	7.815	4.287	3.2184	3.795	ko04075: Plant hormone signal transduction	GO:0033987,2-hydroxyisoflavanone dehydratase activity; GO:0052689,carboxylic ester hydrolase activity; GO:0080030,methyl indole-3-acetate esterase activity; GO:0009813,flavonoid biosynthetic process; GO:0009717,isoflavonoid biosynthetic process; GO:0046287,isoflavonoid metabolic process; GO:0003674,molecular_function; GO:0003824,catalytic activity; GO:0016829,lyase activity; GO:0016835,carbon-oxy…
evm.TU.Chr1.2019	1761.72	549.029	1212.69	-663.666	2.4035	2.1989	2.3582	2.1264	1.776	2.2409	--	--
evm.TU.Chr1.2023	6644.03	2586.74	4057.28	-1470.54	22.0821	23.1167	24.3493	18.2389	19.3315	18.5329	ko04075: Plant hormone signal transduction	GO:0033987,2-hydroxyisoflavanone dehydratase activity; GO:0052689,carboxylic ester hydrolase activity; GO:0080030,methyl indole-3-acetate esterase activity; GO:0009813,flavonoid biosynthetic process; GO:0009717,isoflavonoid biosynthetic process; GO:0046287,isoflavonoid metabolic process; GO:0003674,molecular_function; GO:0003824,catalytic activity; GO:0016829,lyase activity; GO:0016835,carbon-oxy…
evm.TU.Chr1.2026	8250.2	3283.75	4966.45	-1682.7	525.653	526.798	523.478	409.87	395.685	399.685	ko03010: Ribosome	GO:0022627,cytosolic small ribosomal subunit; GO:0015935,small ribosomal subunit; GO:0003723,RNA binding; GO:0003735,structural constituent of ribosome; GO:0000462,maturation of SSU-rRNA from tricistronic rRNA transcript (SSU-rRNA, 5.8S rRNA, LSU-rRNA); GO:0006412,translation; GO:0003674,molecular_function; GO:0003676,nucleic acid binding; GO:0005488,binding; GO:0097159,organic cyclic compound bi…
evm.TU.Chr1.2027	4989.45	1979.57	3009.88	-1030.31	9.1119	7.986	8.4389	7.2055	6.8351	6.1701	ko03013: Nucleocytoplasmic transport	GO:0005783,endoplasmic reticulum; GO:0005635,nuclear envelope; GO:0031965,nuclear membrane; GO:0009524,phragmoplast; GO:0000325,plant-type vacuole; GO:0009536,plastid; GO:0005819,spindle; GO:0005096,GTPase activator activity; GO:0006913,nucleocytoplasmic transport; GO:0003674,molecular_function; GO:0008047,enzyme activator activity; GO:0030234,enzyme regulator activity; GO:0030695,GTPase regulato…
evm.TU.Chr1.2050	6149.28	2431.15	3718.14	-1286.99	29.7568	27.4667	30.8575	24.056	23.7397	24.2619	--	GO:0046872,metal ion binding; GO:0004842,ubiquitin-protein transferase activity; GO:0009561,megagametogenesis; GO:0055046,microgametogenesis; GO:0010498,proteasomal protein catabolic process; GO:0016567,protein ubiquitination; GO:0051726,regulation of cell cycle; GO:0003674,molecular_function; GO:0005488,binding; GO:0043167,ion binding; GO:0043169,cation binding; GO:0003824,catalytic activity; GO…
evm.TU.Chr1.2059	4767.8	1828.82	2938.98	-1110.16	0.784	1.0049	1.0073	0.6288	0.6414	0.4659	ko04626: Plant-pathogen interaction	GO:0043531,ADP binding; GO:0005524,ATP binding; GO:0050832,defense response to fungus; GO:0000166,nucleotide binding; GO:0003674,molecular_function; GO:0005488,binding; GO:0017076,purine nucleotide binding; GO:0030554,adenyl nucleotide binding; GO:0032553,ribonucleotide binding; GO:0032555,purine ribonucleotide binding; GO:0032559,adenyl ribonucleotide binding; GO:0036094,small molecule binding; …
evm.TU.Chr1.2076	7545.28	2949.16	4596.13	-1646.97	21.9899	22.9534	23.4035	18.6572	18.5524	18.9786	--	GO:0005794,Golgi apparatus; GO:0016021,integral component of membrane; GO:0016413,O-acetyltransferase activity; GO:0003674,molecular_function; GO:0003824,catalytic activity; GO:0008374,O-acyltransferase activity; GO:0016407,acetyltransferase activity; GO:0016740,transferase activity; GO:0016746,acyltransferase activity; GO:0016747,acyltransferase activity, transferring groups other than amino-acy…
evm.TU.Chr1.2080	2402.28	932.285	1469.99	-537.709	9.69	8.5286	8.8397	8.3854	8.0321	8.1864	--	GO:0052855,ADP-dependent NAD(P)H-hydrate dehydratase activity; GO:0005524,ATP binding; GO:0047453,ATP-dependent NAD(P)H-hydrate dehydratase activity; GO:0110051,metabolite repair; GO:0046496,nicotinamide nucleotide metabolic process; GO:0003674,molecular_function; GO:0003824,catalytic activity; GO:0016829,lyase activity; GO:0016835,carbon-oxygen lyase activity; GO:0016836,hydro-lyase activity; GO…
evm.TU.Chr1.2084	8243.5	3282.68	4960.82	-1678.13	1059.24	1024.3	1058.92	725.589	718.064	725.184	--	--
evm.TU.Chr1.2091	6643.32	2652.21	3991.1	-1338.89	0.6	0.6534	0.5475	0.4147	0.3568	0.3746	--	GO:0048046,apoplast; GO:0004190,aspartic-type endopeptidase activity; GO:0006952,defense response; GO:0006508,proteolysis; GO:0003674,molecular_function; GO:0003824,catalytic activity; GO:0004175,endopeptidase activity; GO:0008233,peptidase activity; GO:0016787,hydrolase activity; GO:0070001,aspartic-type peptidase activity; GO:0140096,catalytic activity, acting on a protein; GO:0006950,response …
evm.TU.Chr1.211	5037.86	1890.44	3147.42	-1256.99	0.7517	0.8898	0.7634	0.2754	0.439	0.5658	--	GO:0005509,calcium ion binding; GO:0003674,molecular_function; GO:0005488,binding; GO:0043167,ion binding; GO:0043169,cation binding; GO:0046872,metal ion binding
evm.TU.Chr1.2110	4076.69	1660.23	2416.46	-756.225	31.585	32.1952	30.4532	29.5402	29.9813	29.1387	--	GO:0016787,hydrolase activity; GO:0003674,molecular_function; GO:0003824,catalytic activity
evm.TU.Chr1.2130	7887.84	3169.65	4718.18	-1548.53	161.694	159.017	158.804	140.389	142.528	138.755	--	GO:0016021,integral component of membrane; GO:0005575,cellular_component; GO:0016020,membrane; GO:0031224,intrinsic component of membrane; GO:0110165,cellular anatomical entity
evm.TU.Chr1.2136	763.421	152.805	610.616	-457.811	2.1167	2.8096	2.1632	2.0899	2.5178	1.0572	--	--
evm.TU.Chr1.2140	2391.49	921.117	1470.38	-549.26	0.8774	0.5881	0.9066	0.6042	0.5289	0.5394	ko01100: Metabolic pathways	GO:0005576,extracellular region; GO:0016787,hydrolase activity; GO:0003674,molecular_function; GO:0003824,catalytic activity; GO:0005575,cellular_component; GO:0110165,cellular anatomical entity
evm.TU.Chr1.2141	3058.56	1102.32	1956.24	-853.917	18.2637	19.9222	19.48	18.072	17.0231	15.387	ko01100: Metabolic pathways	GO:0005576,extracellular region; GO:0016787,hydrolase activity; GO:0003674,molecular_function; GO:0003824,catalytic activity; GO:0005575,cellular_component; GO:0110165,cellular anatomical entity
evm.TU.Chr1.2143	4654.56	1799.92	2854.64	-1054.73	1.4691	1.0047	1.4366	0.2519	0.7268	0.6371	ko01100: Metabolic pathways	GO:0005576,extracellular region; GO:0016787,hydrolase activity; GO:0003674,molecular_function; GO:0003824,catalytic activity; GO:0005575,cellular_component; GO:0110165,cellular anatomical entity
evm.TU.Chr1.2144	2637.55	926.496	1711.06	-784.561	73.6621	70.5523	76.3405	66.1372	71.4129	64.936	ko01100: Metabolic pathways	GO:0005576,extracellular region; GO:0016787,hydrolase activity; GO:0003674,molecular_function; GO:0003824,catalytic activity; GO:0005575,cellular_component; GO:0110165,cellular anatomical entity
evm.TU.Chr1.2145	6230.13	2517.33	3712.8	-1195.47	5.9734	6.1382	5.0454	2.8434	3.7404	2.6969	ko01100: Metabolic pathways	GO:0005576,extracellular region; GO:0016787,hydrolase activity; GO:0003674,molecular_function; GO:0003824,catalytic activity; GO:0005575,cellular_component; GO:0110165,cellular anatomical entity
evm.TU.Chr1.215	7673.04	3071.17	4601.86	-1530.69	71.3616	73.9051	70.3738	60.0542	60.6194	59.5781	ko00290: Valine, leucine and isoleucine biosynthesis; ko00660: C5-Branched dibasic acid metabolism; ko00966: Glucosinolate biosynthesis; ko01100: Metabolic pathways; ko01110: Biosynthesis of secondary metabolites; ko01210: 2-Oxocarboxylic acid metabolism; ko01230: Biosynthesis of amino acids	GO:0009507,chloroplast; GO:0009570,chloroplast stroma; GO:0009536,plastid; GO:0003861,3-isopropylmalate dehydratase activity; GO:0051539,4 iron, 4 sulfur cluster binding; GO:0050486,intramolecular transferase activity, transferring hydroxy groups; GO:0046872,metal ion binding; GO:0019761,glucosinolate biosynthetic process; GO:0009098,leucine biosynthetic process; GO:0003674,molecular_function; GO…
evm.TU.Chr1.2152	5178.56	2017.45	3161.11	-1143.67	4.0133	4.1882	4.0134	3.3644	3.7492	3.3877	ko04626: Plant-pathogen interaction	GO:0043531,ADP binding; GO:0005524,ATP binding; GO:0050832,defense response to fungus; GO:0000166,nucleotide binding; GO:0003674,molecular_function; GO:0005488,binding; GO:0017076,purine nucleotide binding; GO:0030554,adenyl nucleotide binding; GO:0032553,ribonucleotide binding; GO:0032555,purine ribonucleotide binding; GO:0032559,adenyl ribonucleotide binding; GO:0036094,small molecule binding; …
evm.TU.Chr1.2154	5288.85	2033.1	3255.75	-1222.65	182.534	176.194	185.237	158.931	167.735	167.681	--	GO:0005737,cytoplasm; GO:0005634,nucleus; GO:0000325,plant-type vacuole; GO:0005524,ATP binding; GO:0004707,MAP kinase activity; GO:0106310,protein serine kinase activity; GO:0004674,protein serine/threonine kinase activity; GO:0035556,intracellular signal transduction; GO:0006468,protein phosphorylation; GO:0000166,nucleotide binding; GO:0003674,molecular_function; GO:0005488,binding; GO:0017076…
evm.TU.Chr1.2159	8305.83	3314.89	4990.94	-1676.06	16.31	16.4021	16.176	10.6776	10.7001	10.4354	--	GO:0016021,integral component of membrane; GO:0005575,cellular_component; GO:0016020,membrane; GO:0031224,intrinsic component of membrane; GO:0110165,cellular anatomical entity
evm.TU.Chr1.217	6176.86	2478.99	3697.87	-1218.88	46.7347	47.4351	45.7024	43.0635	43.7696	43.834	ko00290: Valine, leucine and isoleucine biosynthesis; ko00660: C5-Branched dibasic acid metabolism; ko00966: Glucosinolate biosynthesis; ko01100: Metabolic pathways; ko01110: Biosynthesis of secondary metabolites; ko01210: 2-Oxocarboxylic acid metabolism; ko01230: Biosynthesis of amino acids	GO:0009507,chloroplast; GO:0009570,chloroplast stroma; GO:0009536,plastid; GO:0003861,3-isopropylmalate dehydratase activity; GO:0051539,4 iron, 4 sulfur cluster binding; GO:0050486,intramolecular transferase activity, transferring hydroxy groups; GO:0046872,metal ion binding; GO:0019761,glucosinolate biosynthetic process; GO:0009098,leucine biosynthetic process; GO:0003674,molecular_function; GO…
evm.TU.Chr1.2175	7009.05	2796.12	4212.93	-1416.81	533.791	537.662	523.142	497.632	484.866	488.124	--	GO:0016021,integral component of membrane; GO:0016020,membrane; GO:0005575,cellular_component; GO:0031224,intrinsic component of membrane; GO:0110165,cellular anatomical entity
evm.TU.Chr1.2184	3303.11	1139.13	2163.98	-1024.86	1.5817	1.5661	1.6795	1.2873	0.8049	1.3406	--	GO:0005737,cytoplasm; GO:0005829,cytosol; GO:0005634,nucleus; GO:0019005,SCF ubiquitin ligase complex; GO:0051087,chaperone binding; GO:0009734,auxin-activated signaling pathway; GO:0050832,defense response to fungus; GO:0009793,embryo development ending in seed dormancy; GO:0045087,innate immune response; GO:0009867,jasmonic acid mediated signaling pathway; GO:0010187,negative regulation of seed…
evm.TU.Chr1.2193	2264.36	758.776	1505.58	-746.805	0.4079	0.4443	0.3482	0.2313	0.2635	0.3761	ko00100: Steroid biosynthesis; ko00909: Sesquiterpenoid and triterpenoid biosynthesis; ko01100: Metabolic pathways; ko01110: Biosynthesis of secondary metabolites	GO:0005789,endoplasmic reticulum membrane; GO:0016021,integral component of membrane; GO:0050660,flavin adenine dinucleotide binding; GO:0004506,squalene monooxygenase activity; GO:0009723,response to ethylene; GO:0042542,response to hydrogen peroxide; GO:0009753,response to jasmonic acid; GO:0010038,response to metal ion; GO:0002238,response to molecule of fungal origin; GO:0071731,response to n…
evm.TU.Chr1.2203	6449.08	2525.68	3923.4	-1397.72	102.375	99.8338	100.48	93.5709	88.2315	91.2017	--	GO:0005829,cytosol; GO:0005853,eukaryotic translation elongation factor 1 complex; GO:0005886,plasma membrane; GO:0009536,plastid; GO:0005085,guanyl-nucleotide exchange factor activity; GO:0003746,translation elongation factor activity; GO:0006414,translational elongation; GO:0003674,molecular_function; GO:0030234,enzyme regulator activity; GO:0030695,GTPase regulator activity; GO:0060589,nucleos…
evm.TU.Chr1.2211	1773.44	654.324	1119.12	-464.796	4.8662	4.9716	3.873	4.1726	3.9051	3.384	--	GO:0009507,chloroplast; GO:0009570,chloroplast stroma; GO:0005829,cytosol; GO:0046872,metal ion binding; GO:0033743,peptide-methionine (R)-S-oxide reductase activity; GO:0030091,protein repair; GO:0006979,response to oxidative stress; GO:0003674,molecular_function; GO:0005488,binding; GO:0043167,ion binding; GO:0043169,cation binding; GO:0003824,catalytic activity; GO:0016491,oxidoreductase activ…
evm.TU.Chr1.2232	4023.8	1513.8	2509.99	-996.189	1.0755	1.2931	1.2763	0.9333	0.9632	0.699	ko00010: Glycolysis / Gluconeogenesis; ko00620: Pyruvate metabolism; ko00710: Carbon fixation in photosynthetic organisms; ko01100: Metabolic pathways; ko01110: Biosynthesis of secondary metabolites; ko01200: Carbon metabolism	GO:0009507,chloroplast; GO:0005524,ATP binding; GO:0016301,kinase activity; GO:0046872,metal ion binding; GO:0050242,pyruvate, phosphate dikinase activity; GO:0016310,phosphorylation; GO:0015979,photosynthesis; GO:0006090,pyruvate metabolic process; GO:0000166,nucleotide binding; GO:0003674,molecular_function; GO:0005488,binding; GO:0017076,purine nucleotide binding; GO:0030554,adenyl nucleotide …
evm.TU.Chr1.2234	2955.69	1031.2	1924.49	-893.289	6.0884	6.017	5.6627	5.4623	3.913	4.9055	--	GO:0003723,RNA binding; GO:0009020,tRNA (guanosine-2'-O-)-methyltransferase activity; GO:0052665,tRNA (uracil-2'-O-)-methyltransferase activity; GO:0003674,molecular_function; GO:0003676,nucleic acid binding; GO:0005488,binding; GO:0097159,organic cyclic compound binding; GO:1901363,heterocyclic compound binding; GO:0003824,catalytic activity; GO:0008168,methyltransferase activity; GO:0008171,O-m…
evm.TU.Chr1.2245	1975.32	681.829	1293.49	-611.662	15.7455	17.3054	18.0829	16.0277	15.1592	15.5449	--	GO:0005829,cytosol; GO:0005783,endoplasmic reticulum; GO:0010168,ER body; GO:0043621,protein self-association; GO:0080119,ER body organization; GO:0003674,molecular_function; GO:0005488,binding; GO:0005515,protein binding; GO:0006996,organelle organization; GO:0008150,biological_process; GO:0009987,cellular process; GO:0016043,cellular component organization; GO:0071840,cellular component organiz…
evm.TU.Chr1.2247	855.98	244.932	611.048	-366.116	32.5963	36.9972	33.9806	31.8209	33.9511	32.5515	ko00330: Arginine and proline metabolism; ko01100: Metabolic pathways	GO:0005737,cytoplasm; GO:0005783,endoplasmic reticulum; GO:0005789,endoplasmic reticulum membrane; GO:0005794,Golgi apparatus; GO:0000137,Golgi cis cisterna; GO:0016021,integral component of membrane; GO:0005634,nucleus; GO:0009536,plastid; GO:0005506,iron ion binding; GO:0031418,L-ascorbic acid binding; GO:0004656,procollagen-proline 4-dioxygenase activity; GO:0018401,peptidyl-proline hydroxylat…
evm.TU.Chr1.2252	8060.72	3221.84	4838.88	-1617.04	6.3773	6.0471	5.9113	3.5339	3.3311	3.5679	ko00240: Pyrimidine metabolism; ko00760: Nicotinate and nicotinamide metabolism; ko01100: Metabolic pathways; ko01232: Nucleotide metabolism	GO:0048046,apoplast; GO:0047622,adenosine nucleosidase activity; GO:0047724,inosine nucleosidase activity; GO:0006154,adenosine catabolic process; GO:0006148,inosine catabolic process; GO:0009753,response to jasmonic acid; GO:0009611,response to wounding; GO:0003674,molecular_function; GO:0003824,catalytic activity; GO:0008477,purine nucleosidase activity; GO:0016787,hydrolase activity; GO:001679…
evm.TU.Chr1.2254	6517.07	2494.95	4022.12	-1527.17	6.0924	6.0666	5.9977	4.5831	4.0924	4.9845	--	GO:0016021,integral component of membrane; GO:0005575,cellular_component; GO:0016020,membrane; GO:0031224,intrinsic component of membrane; GO:0110165,cellular anatomical entity
evm.TU.Chr1.2258	3727.78	1431.7	2296.08	-864.376	0.6948	0.3784	0.8115	0.0732	0.3111	0.1851	--	--
evm.TU.Chr1.2263	6166.96	2433.33	3733.63	-1300.3	41.2808	40.4683	42.2272	38.3826	38.7898	38.1153	--	GO:0016607,nuclear speck; GO:0003677,DNA binding; GO:0046872,metal ion binding; GO:0042803,protein homodimerization activity; GO:0035874,cellular response to copper ion starvation; GO:0048638,regulation of developmental growth; GO:0006355,regulation of DNA-templated transcription; GO:0003674,molecular_function; GO:0003676,nucleic acid binding; GO:0005488,binding; GO:0097159,organic cyclic compoun…
evm.TU.Chr1.2271	3446.12	1267.8	2178.33	-910.532	23.7649	23.5103	22.553	21.6917	20.6748	22.3543	--	GO:0015934,large ribosomal subunit; GO:0003723,RNA binding; GO:0003735,structural constituent of ribosome; GO:0006412,translation; GO:0003674,molecular_function; GO:0003676,nucleic acid binding; GO:0005488,binding; GO:0097159,organic cyclic compound binding; GO:1901363,heterocyclic compound binding; GO:0005198,structural molecule activity; GO:0006518,peptide metabolic process; GO:0006807,nitrogen…
evm.TU.Chr1.2273	3280.83	1298.35	1982.48	-684.136	13.3875	13.7391	12.6357	12.5736	12.0248	12.2216	ko04141: Protein processing in endoplasmic reticulum	GO:0030176,integral component of endoplasmic reticulum membrane; GO:0004842,ubiquitin-protein transferase activity; GO:0008270,zinc ion binding; GO:0042335,cuticle development; GO:0010143,cutin biosynthetic process; GO:0008299,isoprenoid biosynthetic process; GO:1900486,positive regulation of isopentenyl diphosphate biosynthetic process, mevalonate pathway; GO:0009414,response to water deprivatio…
evm.TU.Chr1.2276	3466.45	1286.54	2179.9	-893.363	61.2171	62.7438	61.7183	59.2687	60.7107	60.3674	--	GO:0005829,cytosol; GO:0005634,nucleus; GO:0005524,ATP binding; GO:0016887,ATP hydrolysis activity; GO:0008094,ATP-dependent activity, acting on DNA; GO:0140658,ATP-dependent chromatin remodeler activity; GO:0003682,chromatin binding; GO:0003677,DNA binding; GO:0004386,helicase activity; GO:0042393,histone binding; GO:0006952,defense response; GO:0009873,ethylene-activated signaling pathway; GO:0…
evm.TU.Chr1.2284	5063.74	1964.97	3098.77	-1133.8	51.4066	45.8085	48.2165	41.1419	34.9467	39.6602	ko00190: Oxidative phosphorylation; ko01100: Metabolic pathways	GO:0009507,chloroplast; GO:0000036,acyl carrier activity; GO:0031177,phosphopantetheine binding; GO:0003674,molecular_function; GO:0005488,binding; GO:0044620,ACP phosphopantetheine attachment site binding; GO:0051192,prosthetic group binding; GO:0140104,molecular carrier activity; GO:0140414,phosphopantetheine-dependent carrier activity; GO:0019842,vitamin binding; GO:0033218,amide binding; GO:0…
evm.TU.Chr1.2289	3653.03	1464.58	2188.44	-723.86	5.1962	5.1254	4.8096	4.681	4.7014	4.418	--	GO:0005829,cytosol; GO:0016021,integral component of membrane; GO:0005886,plasma membrane; GO:0005774,vacuolar membrane; GO:0015386,potassium:proton antiporter activity; GO:0015385,sodium:proton antiporter activity; GO:0055075,potassium ion homeostasis; GO:1990573,potassium ion import across plasma membrane; GO:0071805,potassium ion transmembrane transport; GO:0051453,regulation of intracellular …
evm.TU.Chr1.2293	7570.06	3000.61	4569.45	-1568.84	1473.79	1508.95	1493.9	1300.33	1346.84	1305.78	ko00500: Starch and sucrose metabolism; ko01100: Metabolic pathways; ko01110: Biosynthesis of secondary metabolites	GO:0005737,cytoplasm; GO:0016161,beta-amylase activity; GO:0000272,polysaccharide catabolic process; GO:0003674,molecular_function; GO:0003824,catalytic activity; GO:0004553,hydrolase activity, hydrolyzing O-glycosyl compounds; GO:0016160,amylase activity; GO:0016787,hydrolase activity; GO:0016798,hydrolase activity, acting on glycosyl bonds; GO:0005975,carbohydrate metabolic process; GO:0005976,…
evm.TU.Chr1.2315	8330.32	3318.71	5011.6	-1692.89	226.177	225.127	222.021	79.939	75.9498	79.5637	--	GO:0016021,integral component of membrane; GO:0005886,plasma membrane; GO:0051539,4 iron, 4 sulfur cluster binding; GO:0003674,molecular_function; GO:0005488,binding; GO:0051536,iron-sulfur cluster binding; GO:0051540,metal cluster binding; GO:0005575,cellular_component; GO:0016020,membrane; GO:0031224,intrinsic component of membrane; GO:0110165,cellular anatomical entity; GO:0071944,cell periphe…
evm.TU.Chr1.233	3103.46	1143.78	1959.67	-815.889	13.4792	12.7131	14.5265	11.9277	12.368	10.6421	ko03030: DNA replication; ko03420: Nucleotide excision repair; ko03430: Mismatch repair; ko03440: Homologous recombination	GO:0005886,plasma membrane; GO:0003729,mRNA binding; GO:0003674,molecular_function; GO:0003676,nucleic acid binding; GO:0003723,RNA binding; GO:0005488,binding; GO:0097159,organic cyclic compound binding; GO:1901363,heterocyclic compound binding; GO:0005575,cellular_component; GO:0016020,membrane; GO:0071944,cell periphery; GO:0110165,cellular anatomical entity
evm.TU.Chr1.2334	5060.55	2030.61	3029.94	-999.324	28.8274	30.271	28.0804	26.3248	26.4701	25.2435	ko04626: Plant-pathogen interaction	GO:0046658,anchored component of plasma membrane; GO:0005886,plasma membrane; GO:0005524,ATP binding; GO:0004672,protein kinase activity; GO:0106310,protein serine kinase activity; GO:0004674,protein serine/threonine kinase activity; GO:0071323,cellular response to chitin; GO:0050832,defense response to fungus; GO:0045087,innate immune response; GO:1900426,positive regulation of defense response …
evm.TU.Chr1.2341	3073.46	1131.8	1941.66	-809.862	0.5619	0.6994	1.3126	0.2536	0.1797	0.3207	--	GO:0005737,cytoplasm; GO:0051537,2 iron, 2 sulfur cluster binding; GO:0097573,glutathione oxidoreductase activity; GO:0046872,metal ion binding; GO:0000122,negative regulation of transcription by RNA polymerase II; GO:0003674,molecular_function; GO:0005488,binding; GO:0051536,iron-sulfur cluster binding; GO:0051540,metal cluster binding; GO:0003824,catalytic activity; GO:0015035,protein-disulfide…
evm.TU.Chr1.2390	8173.03	3255.09	4917.95	-1662.86	303.298	304.865	300.159	243.205	234.134	236.466	--	GO:0005789,endoplasmic reticulum membrane; GO:0016021,integral component of membrane; GO:0005886,plasma membrane; GO:0032586,protein storage vacuole membrane; GO:0006952,defense response; GO:0006950,response to stress; GO:0008150,biological_process; GO:0050896,response to stimulus; GO:0005575,cellular_component; GO:0005622,intracellular anatomical structure; GO:0005737,cytoplasm; GO:0005783,endop…
evm.TU.Chr1.241	6421.53	2598.75	3822.77	-1224.02	4.2522	3.2933	3.5318	1.8909	2.0629	1.762	--	--
evm.TU.Chr1.2411	1519.63	497.948	1021.69	-523.739	180.904	176.413	157.775	169.857	148.439	149.793	ko03010: Ribosome	GO:0005829,cytosol; GO:0022627,cytosolic small ribosomal subunit; GO:0005634,nucleus; GO:0009536,plastid; GO:0003735,structural constituent of ribosome; GO:0000447,endonucleolytic cleavage in ITS1 to separate SSU-rRNA from 5.8S rRNA and LSU-rRNA from tricistronic rRNA transcript (SSU-rRNA, 5.8S rRNA, LSU-rRNA); GO:0000461,endonucleolytic cleavage to generate mature 3'-end of SSU-rRNA from (SSU-rR…
evm.TU.Chr1.2417	4846.18	1791.32	3054.86	-1263.55	6.0512	6.0696	6.0037	5.5334	4.9895	5.5415	ko00970: Aminoacyl-tRNA biosynthesis	GO:0009507,chloroplast; GO:0009570,chloroplast stroma; GO:0005739,mitochondrion; GO:0002161,aminoacyl-tRNA editing activity; GO:0005524,ATP binding; GO:0004822,isoleucine-tRNA ligase activity; GO:0046872,metal ion binding; GO:0000049,tRNA binding; GO:0006428,isoleucyl-tRNA aminoacylation; GO:0032543,mitochondrial translation; GO:0048481,plant ovule development; GO:0003674,molecular_function; GO:0…
evm.TU.Chr1.2454	8081.86	3225.39	4856.46	-1631.07	101.53	102.641	101.854	85.7361	87.4397	84.5185	ko00071: Fatty acid degradation; ko00592: alpha-Linolenic acid metabolism; ko01100: Metabolic pathways; ko01110: Biosynthesis of secondary metabolites; ko01212: Fatty acid metabolism	GO:0005829,cytosol; GO:0009514,glyoxysome; GO:0005730,nucleolus; GO:0005777,peroxisome; GO:0009505,plant-type cell wall; GO:0009506,plasmodesma; GO:0003857,3-hydroxyacyl-CoA dehydrogenase activity; GO:0008692,3-hydroxybutyryl-CoA epimerase activity; GO:0004165,delta(3)-delta(2)-enoyl-CoA isomerase activity; GO:0004300,enoyl-CoA hydratase activity; GO:0016508,long-chain-enoyl-CoA hydratase activit…
evm.TU.Chr1.2455	2361.51	813.835	1547.68	-733.842	0.9762	0.8967	1.0509	0.9352	0.6715	0.6423	--	GO:0006281,DNA repair; GO:0006139,nucleobase-containing compound metabolic process; GO:0006259,DNA metabolic process; GO:0006725,cellular aromatic compound metabolic process; GO:0006807,nitrogen compound metabolic process; GO:0006950,response to stress; GO:0006974,cellular response to DNA damage stimulus; GO:0008150,biological_process; GO:0008152,metabolic process; GO:0009987,cellular process; GO…
evm.TU.Chr1.2456	3475.61	1246.76	2228.85	-982.087	22.8753	21.7623	21.8899	20.246	17.2017	20.1892	--	GO:0005930,axoneme; GO:0097014,ciliary plasm; GO:0030286,dynein complex; GO:0005874,microtubule; GO:0031514,motile cilium; GO:0007017,microtubule-based process; GO:0044458,motile cilium assembly; GO:0008150,biological_process; GO:0009987,cellular process; GO:0006996,organelle organization; GO:0016043,cellular component organization; GO:0022607,cellular component assembly; GO:0030030,cell projecti…
evm.TU.Chr1.2484	7719.85	3081.51	4638.34	-1556.83	4.7136	4.1799	4.7384	2.4957	2.5665	2.4186	--	GO:0003824,catalytic activity; GO:0003674,molecular_function
evm.TU.Chr1.2488	3928.53	1485.05	2443.48	-958.426	0.8001	0.823	0.7269	0.1405	0.5972	0.1184	--	--
evm.TU.Chr1.2490	8093.25	3206.71	4886.53	-1679.82	53.5745	52.9892	52.3925	34.6541	31.6422	35.097	--	GO:0016021,integral component of membrane; GO:0046872,metal ion binding; GO:0061630,ubiquitin protein ligase activity; GO:0006952,defense response; GO:0003674,molecular_function; GO:0005488,binding; GO:0043167,ion binding; GO:0043169,cation binding; GO:0003824,catalytic activity; GO:0004842,ubiquitin-protein transferase activity; GO:0016740,transferase activity; GO:0019787,ubiquitin-like protein …
evm.TU.Chr1.250	1021.94	246.665	775.278	-528.613	2.6204	2.2166	2.5555	1.9827	1.7089	2.6091	ko00999: Biosynthesis of various plant secondary metabolites; ko01100: Metabolic pathways; ko01110: Biosynthesis of secondary metabolites	GO:0005829,cytosol; GO:0016616,oxidoreductase activity, acting on the CH-OH group of donors, NAD or NADP as acceptor; GO:0003674,molecular_function; GO:0003824,catalytic activity; GO:0016491,oxidoreductase activity; GO:0016614,oxidoreductase activity, acting on CH-OH group of donors; GO:0005575,cellular_component; GO:0005622,intracellular anatomical structure; GO:0005737,cytoplasm; GO:0110165,cel…
evm.TU.Chr1.2501	2282.17	756.208	1525.97	-769.758	20.6139	19.2438	21.0344	19.3245	12.9338	16.443	--	--
evm.TU.Chr1.2503	738.1	200.495	537.605	-337.11	1.2036	0.9689	1.3447	0.992	1.0545	1.1152	--	--
evm.TU.Chr1.2513	1068.05	315.238	752.812	-437.574	90.8489	89.1872	86.2456	88.1635	87.0302	84.435	--	GO:0005737,cytoplasm; GO:0005516,calmodulin binding; GO:0003755,peptidyl-prolyl cis-trans isomerase activity; GO:0061077,chaperone-mediated protein folding; GO:0000413,protein peptidyl-prolyl isomerization; GO:0003674,molecular_function; GO:0005488,binding; GO:0005515,protein binding; GO:0003824,catalytic activity; GO:0016853,isomerase activity; GO:0016859,cis-trans isomerase activity; GO:0140096…
evm.TU.Chr1.2520	7892.78	3148.52	4744.25	-1595.73	1473.33	1482.04	1432.34	1158.7	1088.99	1096.1	ko04016: MAPK signaling pathway - plant; ko04075: Plant hormone signal transduction	GO:0010427,abscisic acid binding; GO:0004518,nuclease activity; GO:0004864,protein phosphatase inhibitor activity; GO:0038023,signaling receptor activity; GO:0009738,abscisic acid-activated signaling pathway; GO:0006952,defense response; GO:0009607,response to biotic stimulus; GO:0003674,molecular_function; GO:0005488,binding; GO:0008289,lipid binding; GO:0019840,isoprenoid binding; GO:0031406,ca…
evm.TU.Chr1.2521	7742.06	3067.8	4674.26	-1606.46	403.961	427.379	391.93	264.916	235.38	261.422	ko04016: MAPK signaling pathway - plant; ko04075: Plant hormone signal transduction	GO:0010427,abscisic acid binding; GO:0004518,nuclease activity; GO:0004864,protein phosphatase inhibitor activity; GO:0038023,signaling receptor activity; GO:0009738,abscisic acid-activated signaling pathway; GO:0006952,defense response; GO:0009607,response to biotic stimulus; GO:0003674,molecular_function; GO:0005488,binding; GO:0008289,lipid binding; GO:0019840,isoprenoid binding; GO:0031406,ca…
evm.TU.Chr1.2522	7143.54	2868.04	4275.5	-1407.46	192.942	172.887	182.529	129.537	127.234	113.406	ko04016: MAPK signaling pathway - plant; ko04075: Plant hormone signal transduction	GO:0010427,abscisic acid binding; GO:0004518,nuclease activity; GO:0004864,protein phosphatase inhibitor activity; GO:0038023,signaling receptor activity; GO:0009738,abscisic acid-activated signaling pathway; GO:0006952,defense response; GO:0009607,response to biotic stimulus; GO:0003674,molecular_function; GO:0005488,binding; GO:0008289,lipid binding; GO:0019840,isoprenoid binding; GO:0031406,ca…
evm.TU.Chr1.2523	7156.1	2823.17	4332.93	-1509.77	271.618	269.202	258.528	215.535	192.432	209.849	ko04016: MAPK signaling pathway - plant; ko04075: Plant hormone signal transduction	GO:0010427,abscisic acid binding; GO:0004518,nuclease activity; GO:0004864,protein phosphatase inhibitor activity; GO:0038023,signaling receptor activity; GO:0009738,abscisic acid-activated signaling pathway; GO:0006952,defense response; GO:0009607,response to biotic stimulus; GO:0003674,molecular_function; GO:0005488,binding; GO:0008289,lipid binding; GO:0019840,isoprenoid binding; GO:0031406,ca…
evm.TU.Chr1.2524	5962.31	2366.91	3595.4	-1228.49	95.1099	85.8561	84.1564	69.6636	56.9765	56.9766	ko04016: MAPK signaling pathway - plant; ko04075: Plant hormone signal transduction	GO:0010427,abscisic acid binding; GO:0004518,nuclease activity; GO:0004864,protein phosphatase inhibitor activity; GO:0038023,signaling receptor activity; GO:0009738,abscisic acid-activated signaling pathway; GO:0006952,defense response; GO:0009607,response to biotic stimulus; GO:0003674,molecular_function; GO:0005488,binding; GO:0008289,lipid binding; GO:0019840,isoprenoid binding; GO:0031406,ca…
evm.TU.Chr1.2529	3493.62	1411.65	2081.97	-670.314	3.1752	2.9243	2.5388	2.0648	2.3857	2.3273	--	GO:0005886,plasma membrane; GO:0046872,metal ion binding; GO:0017018,myosin phosphatase activity; GO:0004722,protein serine/threonine phosphatase activity; GO:0045926,negative regulation of growth; GO:0035970,peptidyl-threonine dephosphorylation; GO:0006470,protein dephosphorylation; GO:1904526,regulation of microtubule binding; GO:0009414,response to water deprivation; GO:0003674,molecular_funct…
evm.TU.Chr1.253	7414.23	2984.53	4429.7	-1445.17	56.694	54.3056	55.1424	48.7246	49.1974	48.6306	ko03040: Spliceosome; ko04120: Ubiquitin mediated proteolysis	GO:0005737,cytoplasm; GO:0005634,nucleus; GO:0000974,Prp19 complex; GO:0071006,U2-type catalytic step 1 spliceosome; GO:0061630,ubiquitin protein ligase activity; GO:0004842,ubiquitin-protein transferase activity; GO:0006281,DNA repair; GO:0045087,innate immune response; GO:0000398,mRNA splicing, via spliceosome; GO:0070534,protein K63-linked ubiquitination; GO:0016567,protein ubiquitination; GO:…
evm.TU.Chr1.2538	7737.38	3076.35	4661.03	-1584.67	15.9852	15.1286	15.7092	11.001	11.7866	11.8198	--	GO:0046872,metal ion binding; GO:0050896,response to stimulus; GO:0003674,molecular_function; GO:0005488,binding; GO:0043167,ion binding; GO:0043169,cation binding; GO:0008150,biological_process
evm.TU.Chr1.2539	2392.02	881.807	1510.21	-628.402	1.0271	1.3983	0.7798	0.5409	0.4025	0.8208	ko04016: MAPK signaling pathway - plant; ko04075: Plant hormone signal transduction	GO:0010427,abscisic acid binding; GO:0004518,nuclease activity; GO:0004864,protein phosphatase inhibitor activity; GO:0038023,signaling receptor activity; GO:0009738,abscisic acid-activated signaling pathway; GO:0006952,defense response; GO:0009607,response to biotic stimulus; GO:0003674,molecular_function; GO:0005488,binding; GO:0008289,lipid binding; GO:0019840,isoprenoid binding; GO:0031406,ca…
evm.TU.Chr1.2542	8243.95	3275.18	4968.77	-1693.58	36.6163	35.0695	37.1296	18.2813	17.8231	18.8098	--	GO:0010427,abscisic acid binding; GO:0004864,protein phosphatase inhibitor activity; GO:0038023,signaling receptor activity; GO:0009738,abscisic acid-activated signaling pathway; GO:0006952,defense response; GO:0009835,fruit ripening; GO:0009607,response to biotic stimulus; GO:0003674,molecular_function; GO:0005488,binding; GO:0008289,lipid binding; GO:0019840,isoprenoid binding; GO:0031406,carbo…
evm.TU.Chr1.2545	7590.69	3010.55	4580.14	-1569.6	20.4121	21.2745	18.9524	10.7217	10.8186	12.5265	ko04016: MAPK signaling pathway - plant; ko04075: Plant hormone signal transduction	GO:0010427,abscisic acid binding; GO:0004864,protein phosphatase inhibitor activity; GO:0038023,signaling receptor activity; GO:0009738,abscisic acid-activated signaling pathway; GO:0006952,defense response; GO:0009813,flavonoid biosynthetic process; GO:0009607,response to biotic stimulus; GO:0003674,molecular_function; GO:0005488,binding; GO:0008289,lipid binding; GO:0019840,isoprenoid binding; …
evm.TU.Chr1.2546	1839.11	569.355	1269.76	-700.403	0.2891	0.3778	0.4052	0.3654	0	0	--	GO:0010427,abscisic acid binding; GO:0004518,nuclease activity; GO:0004864,protein phosphatase inhibitor activity; GO:0038023,signaling receptor activity; GO:0009738,abscisic acid-activated signaling pathway; GO:0006952,defense response; GO:0009607,response to biotic stimulus; GO:0003674,molecular_function; GO:0005488,binding; GO:0008289,lipid binding; GO:0019840,isoprenoid binding; GO:0031406,ca…
evm.TU.Chr1.2550	8271.55	3303.69	4967.86	-1664.17	1828.77	1769.22	1772.78	782.355	729.819	704.097	ko04016: MAPK signaling pathway - plant; ko04075: Plant hormone signal transduction	GO:0010427,abscisic acid binding; GO:0004864,protein phosphatase inhibitor activity; GO:0038023,signaling receptor activity; GO:0009738,abscisic acid-activated signaling pathway; GO:0006952,defense response; GO:0009813,flavonoid biosynthetic process; GO:0009607,response to biotic stimulus; GO:0003674,molecular_function; GO:0005488,binding; GO:0008289,lipid binding; GO:0019840,isoprenoid binding; …
evm.TU.Chr1.2551	4805.05	1869.5	2935.55	-1066.05	35.4865	27.9661	35.3901	24.4472	16.2133	17.5102	ko04016: MAPK signaling pathway - plant; ko04075: Plant hormone signal transduction	GO:0010427,abscisic acid binding; GO:0004518,nuclease activity; GO:0004864,protein phosphatase inhibitor activity; GO:0038023,signaling receptor activity; GO:0009738,abscisic acid-activated signaling pathway; GO:0006952,defense response; GO:0009607,response to biotic stimulus; GO:0003674,molecular_function; GO:0005488,binding; GO:0008289,lipid binding; GO:0019840,isoprenoid binding; GO:0031406,ca…
evm.TU.Chr1.2552	7384.6	2922.26	4462.34	-1540.08	73.2485	74.8813	68.1196	48.2736	42.6173	49.5922	--	GO:0010427,abscisic acid binding; GO:0004518,nuclease activity; GO:0004864,protein phosphatase inhibitor activity; GO:0038023,signaling receptor activity; GO:0009738,abscisic acid-activated signaling pathway; GO:0006952,defense response; GO:0009607,response to biotic stimulus; GO:0003674,molecular_function; GO:0005488,binding; GO:0008289,lipid binding; GO:0019840,isoprenoid binding; GO:0031406,ca…
evm.TU.Chr1.2553	7687.38	3071.48	4615.9	-1544.41	173.889	166.454	154.397	94.4353	79.3991	90.2186	ko04016: MAPK signaling pathway - plant; ko04075: Plant hormone signal transduction	GO:0010427,abscisic acid binding; GO:0004518,nuclease activity; GO:0004864,protein phosphatase inhibitor activity; GO:0038023,signaling receptor activity; GO:0009738,abscisic acid-activated signaling pathway; GO:0006952,defense response; GO:0009607,response to biotic stimulus; GO:0003674,molecular_function; GO:0005488,binding; GO:0008289,lipid binding; GO:0019840,isoprenoid binding; GO:0031406,ca…
evm.TU.Chr1.2555	8129.63	3245.13	4884.51	-1639.38	27.5792	28.7075	26.3145	11.1625	9.4429	9.3863	--	GO:0010427,abscisic acid binding; GO:0004518,nuclease activity; GO:0004864,protein phosphatase inhibitor activity; GO:0038023,signaling receptor activity; GO:0009738,abscisic acid-activated signaling pathway; GO:0006952,defense response; GO:0009607,response to biotic stimulus; GO:0003674,molecular_function; GO:0005488,binding; GO:0008289,lipid binding; GO:0019840,isoprenoid binding; GO:0031406,ca…
evm.TU.Chr1.2556	8144.39	3266.2	4878.19	-1611.99	197.6	190.769	183.719	97.3424	102.152	97.5373	ko04016: MAPK signaling pathway - plant; ko04075: Plant hormone signal transduction	GO:0010427,abscisic acid binding; GO:0004518,nuclease activity; GO:0004864,protein phosphatase inhibitor activity; GO:0038023,signaling receptor activity; GO:0009738,abscisic acid-activated signaling pathway; GO:0006952,defense response; GO:0009607,response to biotic stimulus; GO:0003674,molecular_function; GO:0005488,binding; GO:0008289,lipid binding; GO:0019840,isoprenoid binding; GO:0031406,ca…
evm.TU.Chr1.2557	7068.6	2835.96	4232.64	-1396.68	10.0252	9.9619	9.2951	5.4969	6.5374	4.8179	--	GO:0010427,abscisic acid binding; GO:0004864,protein phosphatase inhibitor activity; GO:0038023,signaling receptor activity; GO:0009738,abscisic acid-activated signaling pathway; GO:0006952,defense response; GO:0009813,flavonoid biosynthetic process; GO:0009607,response to biotic stimulus; GO:0003674,molecular_function; GO:0005488,binding; GO:0008289,lipid binding; GO:0019840,isoprenoid binding; …
evm.TU.Chr1.2558	6796.5	2684.55	4111.95	-1427.39	11.7604	10.5712	10.797	7.8966	6.4968	7.6607	ko04016: MAPK signaling pathway - plant; ko04075: Plant hormone signal transduction	GO:0010427,abscisic acid binding; GO:0004518,nuclease activity; GO:0004864,protein phosphatase inhibitor activity; GO:0038023,signaling receptor activity; GO:0009738,abscisic acid-activated signaling pathway; GO:0006952,defense response; GO:0009607,response to biotic stimulus; GO:0003674,molecular_function; GO:0005488,binding; GO:0008289,lipid binding; GO:0019840,isoprenoid binding; GO:0031406,ca…
evm.TU.Chr1.2566	5284.3	1982.84	3301.46	-1318.62	0.8491	0.9248	0.8779	0.7477	0.6857	0.7786	--	--
evm.TU.Chr1.2572	7546.07	2946.12	4599.95	-1653.83	3.0875	3.1917	3.7896	0.8267	0.8202	1.2546	--	GO:0010427,abscisic acid binding; GO:0004864,protein phosphatase inhibitor activity; GO:0038023,signaling receptor activity; GO:0009738,abscisic acid-activated signaling pathway; GO:0006952,defense response; GO:0009813,flavonoid biosynthetic process; GO:0009607,response to biotic stimulus; GO:0003674,molecular_function; GO:0005488,binding; GO:0008289,lipid binding; GO:0019840,isoprenoid binding; …
evm.TU.Chr1.2573	5415.57	2053.89	3361.67	-1307.78	1.5176	1.3679	1.4669	0.992	0.5859	0.9758	--	GO:0010427,abscisic acid binding; GO:0004864,protein phosphatase inhibitor activity; GO:0038023,signaling receptor activity; GO:0009738,abscisic acid-activated signaling pathway; GO:0006952,defense response; GO:0009607,response to biotic stimulus; GO:0003674,molecular_function; GO:0005488,binding; GO:0008289,lipid binding; GO:0019840,isoprenoid binding; GO:0031406,carboxylic acid binding; GO:0033…
evm.TU.Chr1.2582	3576.65	1302.19	2274.46	-972.269	28.4021	28.2638	28.5303	27.2669	28.1245	27.3033	ko04075: Plant hormone signal transduction	GO:0005829,cytosol; GO:0005634,nucleus; GO:0003700,DNA-binding transcription factor activity; GO:0000156,phosphorelay response regulator activity; GO:0000976,transcription cis-regulatory region binding; GO:0090506,axillary shoot meristem initiation; GO:1990110,callus formation; GO:0071368,cellular response to cytokinin stimulus; GO:0009736,cytokinin-activated signaling pathway; GO:0010492,mainten…
evm.TU.Chr1.2586	5028.49	2046.07	2982.42	-936.355	16.9687	18.3045	15.4012	13.375	13.7335	13.0996	--	GO:0005634,nucleus; GO:0003700,DNA-binding transcription factor activity; GO:0000976,transcription cis-regulatory region binding; GO:0008270,zinc ion binding; GO:0003674,molecular_function; GO:0140110,transcription regulator activity; GO:0001067,transcription regulatory region nucleic acid binding; GO:0003676,nucleic acid binding; GO:0003677,DNA binding; GO:0003690,double-stranded DNA binding; GO…
evm.TU.Chr1.2587	7050.2	2795.19	4255.01	-1459.82	334.855	338.877	336.991	314.82	316.729	306.676	ko03013: Nucleocytoplasmic transport	GO:0005737,cytoplasm; GO:0005635,nuclear envelope; GO:0005730,nucleolus; GO:0005634,nucleus; GO:0009505,plant-type cell wall; GO:0061608,nuclear import signal receptor activity; GO:0008139,nuclear localization sequence binding; GO:0006607,NLS-bearing protein import into nucleus; GO:0006606,protein import into nucleus; GO:0003674,molecular_function; GO:0140104,molecular carrier activity; GO:014014…
evm.TU.Chr1.2596	5644.12	2269.46	3374.65	-1105.19	2.7183	2.4766	2.4525	2.0462	2.0874	1.8102	--	--
evm.TU.Chr1.2604	8312.11	3302.26	5009.85	-1707.59	21682.6	22147	22059.6	14957.9	15073	15065.4	ko00520: Amino sugar and nucleotide sugar metabolism; ko01100: Metabolic pathways	GO:0048046,apoplast; GO:0009536,plastid; GO:0046556,alpha-L-arabinofuranosidase activity; GO:0009044,xylan 1,4-beta-xylosidase activity; GO:0031222,arabinan catabolic process; GO:0010214,seed coat development; GO:0045493,xylan catabolic process; GO:0003674,molecular_function; GO:0003824,catalytic activity; GO:0004553,hydrolase activity, hydrolyzing O-glycosyl compounds; GO:0016787,hydrolase activ…
evm.TU.Chr1.2606	8183.65	3278.16	4905.49	-1627.32	27.8125	26.6671	26.8334	16.5742	16.935	16.0055	ko00010: Glycolysis / Gluconeogenesis; ko00620: Pyruvate metabolism; ko00630: Glyoxylate and dicarboxylate metabolism; ko00650: Butanoate metabolism; ko01100: Metabolic pathways; ko01110: Biosynthesis of secondary metabolites; ko01200: Carbon metabolism	GO:0005829,cytosol; GO:0003987,acetate-CoA ligase activity; GO:0005524,ATP binding; GO:0047760,butyrate-CoA ligase activity; GO:0016405,CoA-ligase activity; GO:0043759,methylbutanoate-CoA ligase activity; GO:0050218,propionate-CoA ligase activity; GO:0003674,molecular_function; GO:0003824,catalytic activity; GO:0016874,ligase activity; GO:0016877,ligase activity, forming carbon-sulfur bonds; GO:0…
evm.TU.Chr1.2609	3020.41	1129.31	1891.1	-761.79	0.689	0.7226	0.9538	0.6182	0.5428	0.5098	ko00520: Amino sugar and nucleotide sugar metabolism; ko01100: Metabolic pathways; ko04016: MAPK signaling pathway - plant	GO:0005576,extracellular region; GO:0005975,carbohydrate metabolic process; GO:0016998,cell wall macromolecule catabolic process; GO:0006032,chitin catabolic process; GO:0008150,biological_process; GO:0008152,metabolic process; GO:0044238,primary metabolic process; GO:0071704,organic substance metabolic process; GO:0009056,catabolic process; GO:0009057,macromolecule catabolic process; GO:0009987,…
evm.TU.Chr1.2614	5687.86	2244.97	3442.89	-1197.93	41.0853	40.3837	40.471	38.1085	38.3144	36.3859	ko04141: Protein processing in endoplasmic reticulum	GO:0030127,COPII vesicle coat; GO:0070971,endoplasmic reticulum exit site; GO:0005794,Golgi apparatus; GO:0005886,plasma membrane; GO:0005525,GTP binding; GO:0003924,GTPase activity; GO:0006888,endoplasmic reticulum to Golgi vesicle-mediated transport; GO:0006886,intracellular protein transport; GO:0061024,membrane organization; GO:0009555,pollen development; GO:0070863,positive regulation of pro…
evm.TU.Chr1.2626	8170.66	3228.37	4942.29	-1713.91	17.205	17.6218	19.0022	6.3373	5.7136	6.5302	ko00500: Starch and sucrose metabolism; ko01100: Metabolic pathways	GO:0005773,vacuole; GO:0042973,glucan endo-1,3-beta-D-glucosidase activity; GO:0005975,carbohydrate metabolic process; GO:0006952,defense response; GO:0003674,molecular_function; GO:0003824,catalytic activity; GO:0004553,hydrolase activity, hydrolyzing O-glycosyl compounds; GO:0008422,beta-glucosidase activity; GO:0015926,glucosidase activity; GO:0016787,hydrolase activity; GO:0016798,hydrolase a…
evm.TU.Chr1.2628	6604.13	2549.6	4054.53	-1504.93	112.353	111.082	112.526	100.362	92.8582	99.459	--	--
evm.TU.Chr1.2633	3997.35	1531.68	2465.66	-933.981	7.7859	7.5042	8.772	6.9664	6.4024	6.6991	--	--
evm.TU.Chr1.2644	4455.14	1762.56	2692.58	-930.013	0.4306	0.3002	0.3219	0.1633	0.1736	0.2294	--	GO:0031011,Ino80 complex; GO:0006338,chromatin remodeling; GO:0006325,chromatin organization; GO:0008150,biological_process; GO:0009987,cellular process; GO:0016043,cellular component organization; GO:0071840,cellular component organization or biogenesis; GO:0000228,nuclear chromosome; GO:0000785,chromatin; GO:0005575,cellular_component; GO:0005622,intracellular anatomical structure; GO:0005634,n…
evm.TU.Chr1.2653	1176.66	422.431	754.232	-331.8	74.1654	75.4805	68.5544	70.4858	68.6095	69.8074	ko03040: Spliceosome	GO:0005768,endosome; GO:0005794,Golgi apparatus; GO:0005797,Golgi medial cisterna; GO:0016021,integral component of membrane; GO:0005802,trans-Golgi network; GO:0003755,peptidyl-prolyl cis-trans isomerase activity; GO:0000413,protein peptidyl-prolyl isomerization; GO:0003674,molecular_function; GO:0003824,catalytic activity; GO:0016853,isomerase activity; GO:0016859,cis-trans isomerase activity; …
evm.TU.Chr1.2654	1491.09	484.71	1006.38	-521.671	0.657	0.5535	0.4923	0.5222	0.4857	0.3467	--	--
evm.TU.Chr1.266	5297.28	2054	3243.27	-1189.27	117.279	107.231	110.614	96.5285	81.208	90.0508	ko03010: Ribosome	GO:0005829,cytosol; GO:0022625,cytosolic large ribosomal subunit; GO:0005783,endoplasmic reticulum; GO:0005576,extracellular region; GO:0005730,nucleolus; GO:0070180,large ribosomal subunit rRNA binding; GO:0003729,mRNA binding; GO:0003735,structural constituent of ribosome; GO:0006412,translation; GO:0003674,molecular_function; GO:0003676,nucleic acid binding; GO:0003723,RNA binding; GO:0005488,…
evm.TU.Chr1.2664	5423.13	2150.47	3272.65	-1122.18	0.419	0.3803	0.3426	0.2868	0.2189	0.2511	ko03015: mRNA surveillance pathway	GO:0005634,nucleus; GO:0042802,identical protein binding; GO:0003723,RNA binding; GO:0006397,mRNA processing; GO:0003674,molecular_function; GO:0005488,binding; GO:0005515,protein binding; GO:0003676,nucleic acid binding; GO:0097159,organic cyclic compound binding; GO:1901363,heterocyclic compound binding; GO:0006139,nucleobase-containing compound metabolic process; GO:0006396,RNA processing; GO:…
evm.TU.Chr1.2670	6278.69	2541.43	3737.25	-1195.82	37.5121	31.9107	31.7589	23.5524	22.1163	20.6942	--	GO:0010427,abscisic acid binding; GO:0004518,nuclease activity; GO:0004864,protein phosphatase inhibitor activity; GO:0038023,signaling receptor activity; GO:0009738,abscisic acid-activated signaling pathway; GO:0006952,defense response; GO:0009607,response to biotic stimulus; GO:0003674,molecular_function; GO:0005488,binding; GO:0008289,lipid binding; GO:0019840,isoprenoid binding; GO:0031406,ca…
evm.TU.Chr1.2671	8238.02	3295.89	4942.14	-1646.25	175.327	171.824	167.953	96.166	93.1977	90.5606	--	GO:0010427,abscisic acid binding; GO:0004518,nuclease activity; GO:0004864,protein phosphatase inhibitor activity; GO:0038023,signaling receptor activity; GO:0009738,abscisic acid-activated signaling pathway; GO:0006952,defense response; GO:0009607,response to biotic stimulus; GO:0003674,molecular_function; GO:0005488,binding; GO:0008289,lipid binding; GO:0019840,isoprenoid binding; GO:0031406,ca…
evm.TU.Chr1.2676	8231.6	3283.84	4947.77	-1663.93	800.372	797.106	803.458	604.123	599.105	580.07	ko00020: Citrate cycle (TCA cycle); ko01100: Metabolic pathways; ko01110: Biosynthesis of secondary metabolites	GO:0140615,ATP-dependent citrate lyase complex; GO:0005829,cytosol; GO:0005524,ATP binding; GO:0003878,ATP citrate synthase activity; GO:0046872,metal ion binding; GO:0006085,acetyl-CoA biosynthetic process; GO:0006633,fatty acid biosynthetic process; GO:0000166,nucleotide binding; GO:0003674,molecular_function; GO:0005488,binding; GO:0017076,purine nucleotide binding; GO:0030554,adenyl nucleotid…
evm.TU.Chr1.2683	3889.7	1566.84	2322.85	-756.013	43.2604	40.3621	35.3526	32.5771	30.7449	32.9385	--	--
evm.TU.Chr1.2684	2878.73	1095.01	1783.71	-688.7	71.9722	66.5108	44.6245	48.858	26.4028	25.9417	--	GO:0016787,hydrolase activity; GO:0003724,RNA helicase activity; GO:0003674,molecular_function; GO:0003824,catalytic activity; GO:0004386,helicase activity; GO:0008186,ATP-dependent activity, acting on RNA; GO:0140098,catalytic activity, acting on RNA; GO:0140640,catalytic activity, acting on a nucleic acid; GO:0140657,ATP-dependent activity
evm.TU.Chr1.2699	6101.2	2462.46	3638.75	-1176.29	70.2797	72.9144	67.8893	61.7355	62.6888	59.7868	ko00071: Fatty acid degradation; ko00280: Valine, leucine and isoleucine degradation; ko00310: Lysine degradation; ko00360: Phenylalanine metabolism; ko00380: Tryptophan metabolism; ko00410: beta-Alanine metabolism; ko00640: Propanoate metabolism; ko00650: Butanoate metabolism; ko00903: Limonene and pinene degradation; ko01100: Metabolic pathways; ko01110: Biosynthesis of secondary metabolites; k…	GO:0005777,peroxisome; GO:0004300,enoyl-CoA hydratase activity; GO:0006635,fatty acid beta-oxidation; GO:0003674,molecular_function; GO:0003824,catalytic activity; GO:0016829,lyase activity; GO:0016835,carbon-oxygen lyase activity; GO:0016836,hydro-lyase activity; GO:0006082,organic acid metabolic process; GO:0006629,lipid metabolic process; GO:0006631,fatty acid metabolic process; GO:0008150,bio…
evm.TU.Chr1.2711	8080.33	3230.75	4849.58	-1618.83	2.2365	2.3866	2.0317	0.4045	0.3541	0.3611	--	GO:0005576,extracellular region; GO:0016788,hydrolase activity, acting on ester bonds; GO:0016042,lipid catabolic process; GO:0003674,molecular_function; GO:0003824,catalytic activity; GO:0016787,hydrolase activity; GO:0006629,lipid metabolic process; GO:0008150,biological_process; GO:0008152,metabolic process; GO:0009056,catabolic process; GO:0044238,primary metabolic process; GO:0071704,organic…
evm.TU.Chr1.2730	2195.78	745.839	1449.94	-704.104	2.104	2.1307	2.0263	1.5161	2.0662	1.5732	--	GO:0016021,integral component of membrane; GO:0005575,cellular_component; GO:0016020,membrane; GO:0031224,intrinsic component of membrane; GO:0110165,cellular anatomical entity
evm.TU.Chr1.2733	7772.74	3059.65	4713.09	-1653.43	45.2121	43.9485	47.0578	33.3251	33.022	34.8582	ko04016: MAPK signaling pathway - plant; ko04626: Plant-pathogen interaction	GO:0005634,nucleus; GO:0003677,DNA binding; GO:0003700,DNA-binding transcription factor activity; GO:0000976,transcription cis-regulatory region binding; GO:0042742,defense response to bacterium; GO:0045893,positive regulation of DNA-templated transcription; GO:0009617,response to bacterium; GO:0003674,molecular_function; GO:0003676,nucleic acid binding; GO:0005488,binding; GO:0097159,organic cyc…
evm.TU.Chr1.2735	2628.57	966.297	1662.27	-695.978	35.4368	33.7432	38.3239	31.804	32.5042	33.4007	--	GO:0005737,cytoplasm; GO:0005634,nucleus; GO:1990904,ribonucleoprotein complex; GO:0003729,mRNA binding; GO:0003723,RNA binding; GO:0030154,cell differentiation; GO:0009908,flower development; GO:0008361,regulation of cell size; GO:0009909,regulation of flower development; GO:0080113,regulation of seed growth; GO:0048510,regulation of timing of transition from vegetative to reproductive phase; GO…
evm.TU.Chr1.2747	5025.83	1943.24	3082.59	-1139.35	52.3602	51.6634	53.5767	49.4944	49.5837	47.2678	--	GO:0005783,endoplasmic reticulum; GO:0005789,endoplasmic reticulum membrane; GO:0005794,Golgi apparatus; GO:0000139,Golgi membrane; GO:0000138,Golgi trans cisterna; GO:0016021,integral component of membrane; GO:0016407,acetyltransferase activity; GO:0016491,oxidoreductase activity; GO:0005975,carbohydrate metabolic process; GO:0050832,defense response to fungus; GO:0009834,plant-type secondary ce…
evm.TU.Chr1.2751	3088.51	1128.6	1959.91	-831.306	1.8746	1.7037	1.9431	1.7128	1.3482	1.4385	--	GO:0005739,mitochondrion; GO:0000963,mitochondrial RNA processing; GO:0008380,RNA splicing; GO:0000959,mitochondrial RNA metabolic process; GO:0006139,nucleobase-containing compound metabolic process; GO:0006396,RNA processing; GO:0006725,cellular aromatic compound metabolic process; GO:0006807,nitrogen compound metabolic process; GO:0008150,biological_process; GO:0008152,metabolic process; GO:00…
evm.TU.Chr1.2763	3531.32	1377.62	2153.7	-776.082	103.626	103.177	97.436	96.673	91.8378	94.9024	ko00561: Glycerolipid metabolism; ko01100: Metabolic pathways	GO:0009707,chloroplast outer membrane; GO:0102996,beta,beta digalactosyldiacylglycerol galactosyltransferase activity; GO:0033907,beta-D-fucosidase activity; GO:0004565,beta-galactosidase activity; GO:0008422,beta-glucosidase activity; GO:0046480,galactolipid galactosyltransferase activity; GO:0005975,carbohydrate metabolic process; GO:0003674,molecular_function; GO:0003824,catalytic activity; GO…
evm.TU.Chr1.2772	7930.88	3160.01	4770.87	-1610.87	1.6536	1.4352	1.69	0.381	0.4918	0.413	ko00904: Diterpenoid biosynthesis; ko01110: Biosynthesis of secondary metabolites	GO:0052634,C-19 gibberellin 2-beta-dioxygenase activity; GO:0102111,gibberellin A20,2-oxoglutarate:oxygen oxidoreductase activity; GO:0102924,gibberellin A44,2-oxoglutarate:oxygen oxidoreductase activity; GO:0102652,gibberellin A9,2-oxoglutarate:oxygen oxidoreductase activity; GO:0046872,metal ion binding; GO:0009686,gibberellin biosynthetic process; GO:0003674,molecular_function; GO:0003824,cata…
evm.TU.Chr1.2774	8074.48	3201.65	4872.82	-1671.17	105.78	101.962	109.88	66.2462	67.648	68.3466	--	GO:0005634,nucleus; GO:0003700,DNA-binding transcription factor activity; GO:0043565,sequence-specific DNA binding; GO:0000976,transcription cis-regulatory region binding; GO:0008219,cell death; GO:0006952,defense response; GO:0120195,positive regulation of anther dehiscence; GO:0006355,regulation of DNA-templated transcription; GO:0009620,response to fungus; GO:0003674,molecular_function; GO:014…
evm.TU.Chr1.2782	7653.13	3014.37	4638.76	-1624.38	0.7037	0.8211	0.7338	0.1323	0.2251	0.2678	ko00052: Galactose metabolism; ko01100: Metabolic pathways	GO:0005737,cytoplasm; GO:0016757,glycosyltransferase activity; GO:0047216,inositol 3-alpha-galactosyltransferase activity; GO:0046872,metal ion binding; GO:0006012,galactose metabolic process; GO:0009737,response to abscisic acid; GO:0009409,response to cold; GO:0006979,response to oxidative stress; GO:0009651,response to salt stress; GO:0009414,response to water deprivation; GO:0003674,molecular…
evm.TU.Chr1.2784	5076.51	1994.96	3081.56	-1086.6	5.1112	4.0114	6.0578	2.929	2.2721	2.4027	--	GO:0005829,cytosol; GO:0005886,plasma membrane; GO:0046872,metal ion binding; GO:0042742,defense response to bacterium; GO:0050832,defense response to fungus; GO:0009865,pollen tube adhesion; GO:0003674,molecular_function; GO:0005488,binding; GO:0043167,ion binding; GO:0043169,cation binding; GO:0006950,response to stress; GO:0006952,defense response; GO:0008150,biological_process; GO:0009605,res…
evm.TU.Chr1.2787	7827.54	3104.03	4723.51	-1619.48	109.655	110.669	109.897	98.7355	101.333	100.425	ko00010: Glycolysis / Gluconeogenesis; ko00020: Citrate cycle (TCA cycle); ko00260: Glycine, serine and threonine metabolism; ko00280: Valine, leucine and isoleucine degradation; ko00310: Lysine degradation; ko00380: Tryptophan metabolism; ko00620: Pyruvate metabolism; ko00630: Glyoxylate and dicarboxylate metabolism; ko00640: Propanoate metabolism; ko01100: Metabolic pathways; ko01110: Biosynthe…	GO:0048046,apoplast; GO:0005759,mitochondrial matrix; GO:0005747,mitochondrial respiratory chain complex I; GO:0005739,mitochondrion; GO:0005634,nucleus; GO:0045252,oxoglutarate dehydrogenase complex; GO:0005524,ATP binding; GO:0050897,cobalt ion binding; GO:0005507,copper ion binding; GO:0004148,dihydrolipoyl dehydrogenase activity; GO:0050660,flavin adenine dinucleotide binding; GO:0008270,zinc…
evm.TU.Chr1.2788	7526.2	2973.56	4552.64	-1579.07	17.2687	17.3927	17.7418	13.8332	12.5624	12.3338	--	GO:0110165,cellular anatomical entity; GO:0046872,metal ion binding; GO:0017018,myosin phosphatase activity; GO:0006470,protein dephosphorylation; GO:0003674,molecular_function; GO:0005488,binding; GO:0043167,ion binding; GO:0043169,cation binding; GO:0003824,catalytic activity; GO:0004721,phosphoprotein phosphatase activity; GO:0004722,protein serine/threonine phosphatase activity; GO:0016787,hy…
evm.TU.Chr1.280	7321.24	2933.42	4387.82	-1454.4	4.6316	3.5871	3.927	1.4453	0.9602	1.188	ko00073: Cutin, suberine and wax biosynthesis	GO:0016021,integral component of membrane; GO:0005811,lipid droplet; GO:0102070,18-hydroxyoleate peroxygenase activity; GO:0005509,calcium ion binding; GO:0004392,heme oxygenase (decyclizing) activity; GO:0071614,linoleic acid epoxygenase activity; GO:0004497,monooxygenase activity; GO:1990137,plant seed peroxidase activity; GO:0006952,defense response; GO:0031408,oxylipin biosynthetic process; G…
evm.TU.Chr1.2801	6920.49	2760.81	4159.68	-1398.88	22.1398	22.3318	21.8201	19.8469	20.6034	20.2406	--	--
evm.TU.Chr1.2819	869.676	191.108	678.569	-487.461	4.7279	4.5844	4.3721	4.631	4.3674	4.1747	--	GO:0031267,small GTPase binding; GO:0006886,intracellular protein transport; GO:0003674,molecular_function; GO:0005488,binding; GO:0005515,protein binding; GO:0019899,enzyme binding; GO:0051020,GTPase binding; GO:0006810,transport; GO:0008104,protein localization; GO:0008150,biological_process; GO:0009987,cellular process; GO:0015031,protein transport; GO:0033036,macromolecule localization; GO:00…
evm.TU.Chr1.2833	3393.95	1393.48	2000.46	-606.982	9.1285	9.2394	8.6232	8.3655	8.5509	8.3675	--	GO:0080008,Cul4-RING E3 ubiquitin ligase complex; GO:0005524,ATP binding; GO:0004672,protein kinase activity; GO:0042742,defense response to bacterium; GO:0006468,protein phosphorylation; GO:0006623,protein targeting to vacuole; GO:0000166,nucleotide binding; GO:0003674,molecular_function; GO:0005488,binding; GO:0017076,purine nucleotide binding; GO:0030554,adenyl nucleotide binding; GO:0032553,r…
evm.TU.Chr1.2861	3471.36	1244.76	2226.59	-981.83	3.1545	3.7792	3.7621	2.518	3.0112	2.9853	--	GO:0009507,chloroplast; GO:0003729,mRNA binding; GO:0019843,rRNA binding; GO:0009793,embryo development ending in seed dormancy; GO:0009553,embryo sac development; GO:0009555,pollen development; GO:0048868,pollen tube development; GO:0003674,molecular_function; GO:0003676,nucleic acid binding; GO:0003723,RNA binding; GO:0005488,binding; GO:0097159,organic cyclic compound binding; GO:1901363,heter…
evm.TU.Chr1.2866	1948.07	728.713	1219.36	-490.643	1.8866	1.8046	1.7245	1.5723	1.7631	1.6387	ko04626: Plant-pathogen interaction	GO:0005829,cytosol; GO:0016021,integral component of membrane; GO:0005524,ATP binding; GO:0106310,protein serine kinase activity; GO:0004674,protein serine/threonine kinase activity; GO:0006468,protein phosphorylation; GO:0000166,nucleotide binding; GO:0003674,molecular_function; GO:0005488,binding; GO:0017076,purine nucleotide binding; GO:0030554,adenyl nucleotide binding; GO:0032553,ribonucleot…
evm.TU.Chr1.2868	6228.6	2425.81	3802.79	-1376.99	29.1355	30.7317	30.6325	25.0872	27.0104	25.1418	--	GO:0005794,Golgi apparatus; GO:0016021,integral component of membrane; GO:0015297,antiporter activity; GO:0008643,carbohydrate transport; GO:0003674,molecular_function; GO:0005215,transporter activity; GO:0015291,secondary active transmembrane transporter activity; GO:0022804,active transmembrane transporter activity; GO:0022857,transmembrane transporter activity; GO:0006810,transport; GO:0008150…
evm.TU.Chr1.2879	5800.89	2208.44	3592.45	-1384.01	33.9063	32.4982	35.6697	26.6154	26.2019	29.5733	--	--
evm.TU.Chr1.2880	4090.26	1614.53	2475.73	-861.202	10.8065	10.7568	9.7454	9.3961	8.6938	9.2717	ko03010: Ribosome	GO:0005762,mitochondrial large ribosomal subunit; GO:0005739,mitochondrion; GO:0003729,mRNA binding; GO:0019843,rRNA binding; GO:0003735,structural constituent of ribosome; GO:0006412,translation; GO:0003674,molecular_function; GO:0003676,nucleic acid binding; GO:0003723,RNA binding; GO:0005488,binding; GO:0097159,organic cyclic compound binding; GO:1901363,heterocyclic compound binding; GO:00051…
evm.TU.Chr1.2889	7877.73	3097.02	4780.71	-1683.69	1.1748	1.352	1.3463	0.4436	0.2978	0.4133	ko00380: Tryptophan metabolism; ko01100: Metabolic pathways; ko01110: Biosynthesis of secondary metabolites	GO:0102918,(R)-reticuline 7-O-methyltransferase activity; GO:0102917,(S)-reticuline 7-O-methyltransferase activity; GO:0042802,identical protein binding; GO:0008171,O-methyltransferase activity; GO:0046983,protein dimerization activity; GO:0009821,alkaloid biosynthetic process; GO:0032259,methylation; GO:0003674,molecular_function; GO:0003824,catalytic activity; GO:0008168,methyltransferase activ…
evm.TU.Chr1.2892	4034.26	1612.67	2421.6	-808.933	1.8521	2.0604	1.6379	1.2121	1.5107	1.3567	--	GO:0046872,metal ion binding; GO:0106411,XMP 5'-nucleosidase activity; GO:0003674,molecular_function; GO:0005488,binding; GO:0043167,ion binding; GO:0043169,cation binding; GO:0003824,catalytic activity; GO:0008252,nucleotidase activity; GO:0008253,5'-nucleotidase activity; GO:0016787,hydrolase activity; GO:0016788,hydrolase activity, acting on ester bonds; GO:0016791,phosphatase activity; GO:004…
evm.TU.Chr1.2893	3236.28	1235.82	2000.46	-764.632	2.7231	2.6422	2.6023	2.555	2.5358	2.4069	--	GO:0009505,plant-type cell wall; GO:0016514,SWI/SNF complex; GO:0000812,Swr1 complex; GO:0005524,ATP binding; GO:0016887,ATP hydrolysis activity; GO:0140658,ATP-dependent chromatin remodeler activity; GO:0003677,DNA binding; GO:0003678,DNA helicase activity; GO:0042393,histone binding; GO:0030154,cell differentiation; GO:0009908,flower development; GO:0043486,histone exchange; GO:0046686,response…
evm.TU.Chr1.2895	8306.97	3309.69	4997.27	-1687.58	28.437	27.9006	28.5268	9.7914	10.8917	10.2511	ko02010: ABC transporters	GO:0005576,extracellular region; GO:0016021,integral component of membrane; GO:0005886,plasma membrane; GO:0009506,plasmodesma; GO:0140359,ABC-type transporter activity; GO:0005524,ATP binding; GO:0042626,ATPase-coupled transmembrane transporter activity; GO:0055085,transmembrane transport; GO:0003674,molecular_function; GO:0005215,transporter activity; GO:0015399,primary active transmembrane tra…
evm.TU.Chr1.2896	8234.67	3264.8	4969.87	-1705.07	8.2174	8.2927	8.656	3.9661	3.5334	3.7046	ko02010: ABC transporters	GO:0005576,extracellular region; GO:0016021,integral component of membrane; GO:0005886,plasma membrane; GO:0009506,plasmodesma; GO:0140359,ABC-type transporter activity; GO:0005524,ATP binding; GO:0042626,ATPase-coupled transmembrane transporter activity; GO:0055085,transmembrane transport; GO:0003674,molecular_function; GO:0005215,transporter activity; GO:0015399,primary active transmembrane tra…
evm.TU.Chr1.2910	7494.49	2947.89	4546.6	-1598.7	23.9368	23.4668	23.4835	18.2091	15.9102	17.6415	--	GO:0005773,vacuole; GO:0004190,aspartic-type endopeptidase activity; GO:0006629,lipid metabolic process; GO:0006508,proteolysis; GO:0003674,molecular_function; GO:0003824,catalytic activity; GO:0004175,endopeptidase activity; GO:0008233,peptidase activity; GO:0016787,hydrolase activity; GO:0070001,aspartic-type peptidase activity; GO:0140096,catalytic activity, acting on a protein; GO:0008150,bio…
evm.TU.Chr1.2914	3916.53	1525.33	2391.21	-865.878	2.327	3.4511	2.1975	1.4079	1.0531	1.5167	ko00130: Ubiquinone and other terpenoid-quinone biosynthesis; ko01100: Metabolic pathways; ko01110: Biosynthesis of secondary metabolites; ko01240: Biosynthesis of cofactors	GO:0005777,peroxisome; GO:0061522,1,4-dihydroxy-2-naphthoyl-CoA thioesterase activity; GO:0042372,phylloquinone biosynthetic process; GO:0051289,protein homotetramerization; GO:0003674,molecular_function; GO:0003824,catalytic activity; GO:0016289,CoA hydrolase activity; GO:0016787,hydrolase activity; GO:0016788,hydrolase activity, acting on ester bonds; GO:0016790,thiolester hydrolase activity; G…
evm.TU.Chr1.2922	4530.24	1862.89	2667.36	-804.466	6.088	5.9138	4.6124	3.8558	3.9605	3.5612	ko04712: Circadian rhythm - plant	GO:0005634,nucleus; GO:0003700,DNA-binding transcription factor activity; GO:0000981,DNA-binding transcription factor activity, RNA polymerase II-specific; GO:0000976,transcription cis-regulatory region binding; GO:0045944,positive regulation of transcription by RNA polymerase II; GO:0010017,red or far-red light signaling pathway; GO:0009585,red, far-red light phototransduction; GO:0010099,regula…
evm.TU.Chr1.2937	1892.41	629.011	1263.4	-634.385	23.9955	27.3162	28.2343	24.1287	22.8431	24.5477	--	GO:0000139,Golgi membrane; GO:0016021,integral component of membrane; GO:0016757,glycosyltransferase activity; GO:0071555,cell wall organization; GO:0006486,protein glycosylation; GO:0003674,molecular_function; GO:0003824,catalytic activity; GO:0016740,transferase activity; GO:0008150,biological_process; GO:0009987,cellular process; GO:0016043,cellular component organization; GO:0045229,external …
evm.TU.Chr1.2938	7342.44	2908.97	4433.47	-1524.5	18.5655	20.0343	18.7608	15.0192	15.1162	15.2808	--	GO:0016787,hydrolase activity; GO:0003674,molecular_function; GO:0003824,catalytic activity
evm.TU.Chr1.2939	7332.58	2892.71	4439.87	-1547.15	24.3891	23.8929	23.4396	11.6398	14.9314	15.2733	--	GO:0009507,chloroplast; GO:0009536,plastid; GO:0003677,DNA binding; GO:0000724,double-strand break repair via homologous recombination; GO:0003674,molecular_function; GO:0003676,nucleic acid binding; GO:0005488,binding; GO:0097159,organic cyclic compound binding; GO:1901363,heterocyclic compound binding; GO:0000725,recombinational repair; GO:0006139,nucleobase-containing compound metabolic proces…
evm.TU.Chr1.2940	1138.55	424.151	714.395	-290.244	63.46	64.74	60.1667	60.1316	61.1025	61.0322	ko04141: Protein processing in endoplasmic reticulum	--
evm.TU.Chr1.2945	3319.71	1214.01	2105.7	-891.685	7.8308	9.3	8.7572	7.5893	6.785	7.4062	ko00310: Lysine degradation; ko01100: Metabolic pathways	GO:0005694,chromosome; GO:0005634,nucleus; GO:0018024,histone-lysine N-methyltransferase activity; GO:0006325,chromatin organization; GO:0003674,molecular_function; GO:0003824,catalytic activity; GO:0008168,methyltransferase activity; GO:0008170,N-methyltransferase activity; GO:0008276,protein methyltransferase activity; GO:0008757,S-adenosylmethionine-dependent methyltransferase activity; GO:001…
evm.TU.Chr1.2951	5685.5	2153.89	3531.61	-1377.72	12.702	12.4804	12.8078	8.9957	10.3026	10.8949	ko04016: MAPK signaling pathway - plant; ko04626: Plant-pathogen interaction	GO:0005794,Golgi apparatus; GO:0016021,integral component of membrane; GO:0005886,plasma membrane; GO:0009536,plastid; GO:0005509,calcium ion binding; GO:0000293,ferric-chelate reductase activity; GO:0016174,NAD(P)H oxidase H2O2-forming activity; GO:0004601,peroxidase activity; GO:0033500,carbohydrate homeostasis; GO:0071456,cellular response to hypoxia; GO:0050832,defense response to fungus; GO:…
evm.TU.Chr1.2954	5894.25	2232.58	3661.66	-1429.08	21.969	21.9355	21.9765	19.1742	19.9075	20.648	--	--
evm.TU.Chr1.2956	4737.76	1835.18	2902.58	-1067.41	3.0376	2.9376	2.959	2.6947	2.7233	2.4341	--	GO:0043231,intracellular membrane-bounded organelle; GO:0003723,RNA binding; GO:0008270,zinc ion binding; GO:0009451,RNA modification; GO:0003674,molecular_function; GO:0003676,nucleic acid binding; GO:0005488,binding; GO:0097159,organic cyclic compound binding; GO:1901363,heterocyclic compound binding; GO:0043167,ion binding; GO:0043169,cation binding; GO:0046872,metal ion binding; GO:0046914,tr…
evm.TU.Chr1.2974	7486.48	2950.56	4535.92	-1585.36	1.7098	1.7136	1.8471	0.7778	1.0605	0.9088	--	GO:0005739,mitochondrion; GO:0005886,plasma membrane; GO:0004842,ubiquitin-protein transferase activity; GO:0003674,molecular_function; GO:0003824,catalytic activity; GO:0016740,transferase activity; GO:0019787,ubiquitin-like protein transferase activity; GO:0140096,catalytic activity, acting on a protein; GO:0005575,cellular_component; GO:0005622,intracellular anatomical structure; GO:0005737,cy…
evm.TU.Chr1.2975	2315.36	921.385	1393.97	-472.59	1.0631	1.2864	0.5518	0.2488	0.6612	0.3146	--	--
evm.TU.Chr1.2978	2600.74	964.963	1635.78	-670.813	1.346	0.9633	1.662	0.9721	0.775	0.461	--	GO:0005737,cytoplasm; GO:0005739,mitochondrion; GO:0005634,nucleus; GO:0016787,hydrolase activity; GO:0046872,metal ion binding; GO:0003674,molecular_function; GO:0003824,catalytic activity; GO:0005488,binding; GO:0043167,ion binding; GO:0043169,cation binding; GO:0005575,cellular_component; GO:0005622,intracellular anatomical structure; GO:0110165,cellular anatomical entity; GO:0043226,organelle…
evm.TU.Chr1.2979	7288.46	2889.4	4399.06	-1509.66	327.687	305.656	313.03	242.822	213.964	231.511	ko03010: Ribosome	GO:0022626,cytosolic ribosome; GO:0022627,cytosolic small ribosomal subunit; GO:0009505,plant-type cell wall; GO:0009506,plasmodesma; GO:0042788,polysomal ribosome; GO:0005840,ribosome; GO:0046872,metal ion binding; GO:0003729,mRNA binding; GO:0003723,RNA binding; GO:0003735,structural constituent of ribosome; GO:0000028,ribosomal small subunit assembly; GO:0006412,translation; GO:0003674,molecul…
evm.TU.Chr1.2989	6795.59	2702.01	4093.58	-1391.56	50.8594	49.1754	50.7066	44.7987	46.4053	45.3693	ko00970: Aminoacyl-tRNA biosynthesis	GO:0009507,chloroplast; GO:0005737,cytoplasm; GO:0005829,cytosol; GO:0005768,endosome; GO:0005794,Golgi apparatus; GO:0005739,mitochondrion; GO:0005634,nucleus; GO:0005802,trans-Golgi network; GO:0005524,ATP binding; GO:0004820,glycine-tRNA ligase activity; GO:0046983,protein dimerization activity; GO:0016740,transferase activity; GO:0015966,diadenosine tetraphosphate biosynthetic process; GO:000…
evm.TU.Chr1.2990	708.182	171.525	536.658	-365.133	2.0387	2.0971	1.808	1.511	1.9866	1.9108	--	GO:0000325,plant-type vacuole; GO:0099503,secretory vesicle; GO:0005575,cellular_component; GO:0005622,intracellular anatomical structure; GO:0005737,cytoplasm; GO:0005773,vacuole; GO:0043226,organelle; GO:0043227,membrane-bounded organelle; GO:0043229,intracellular organelle; GO:0043231,intracellular membrane-bounded organelle; GO:0110165,cellular anatomical entity; GO:0031410,cytoplasmic vesicl…
evm.TU.Chr1.2994	7688.23	3031.07	4657.16	-1626.08	6.5832	6.3875	7.262	3.9069	3.9337	4.0709	--	GO:0016021,integral component of membrane; GO:0022857,transmembrane transporter activity; GO:0006857,oligopeptide transport; GO:0003674,molecular_function; GO:0005215,transporter activity; GO:0006810,transport; GO:0008150,biological_process; GO:0015833,peptide transport; GO:0042886,amide transport; GO:0051179,localization; GO:0051234,establishment of localization; GO:0071702,organic substance tra…
evm.TU.Chr1.2995	786.161	184.616	601.546	-416.93	9.8381	10.9049	9.698	10.0674	9.9205	8.689	--	GO:0016592,mediator complex; GO:0005730,nucleolus; GO:0005575,cellular_component; GO:0005622,intracellular anatomical structure; GO:0005634,nucleus; GO:0032991,protein-containing complex; GO:0043226,organelle; GO:0043227,membrane-bounded organelle; GO:0043229,intracellular organelle; GO:0043231,intracellular membrane-bounded organelle; GO:0110165,cellular anatomical entity; GO:0140513,nuclear pro…
evm.TU.Chr1.2997	4860.82	1949.68	2911.14	-961.461	4.848	4.4845	4.3438	3.672	3.9777	3.4054	--	GO:0009507,chloroplast; GO:0009543,chloroplast thylakoid lumen; GO:0009535,chloroplast thylakoid membrane; GO:0009579,thylakoid; GO:0031977,thylakoid lumen; GO:0003755,peptidyl-prolyl cis-trans isomerase activity; GO:0003674,molecular_function; GO:0003824,catalytic activity; GO:0016853,isomerase activity; GO:0016859,cis-trans isomerase activity; GO:0140096,catalytic activity, acting on a protein;…
evm.TU.Chr1.2999	8290.08	3303.16	4986.92	-1683.76	1008.83	1008.18	1016.52	678.434	701.824	679.182	ko00030: Pentose phosphate pathway; ko01100: Metabolic pathways; ko01110: Biosynthesis of secondary metabolites; ko01200: Carbon metabolism; ko01230: Biosynthesis of amino acids	GO:0005737,cytoplasm; GO:0004801,transaldolase activity; GO:0005975,carbohydrate metabolic process; GO:0006098,pentose-phosphate shunt; GO:0003674,molecular_function; GO:0003824,catalytic activity; GO:0016740,transferase activity; GO:0016744,transketolase or transaldolase activity; GO:0008150,biological_process; GO:0008152,metabolic process; GO:0044238,primary metabolic process; GO:0071704,organi…
evm.TU.Chr1.30	4211.93	1549.09	2662.84	-1113.75	18.882	18.5211	19.0406	14.2662	16.9375	16.7137	--	GO:0005737,cytoplasm; GO:0005829,cytosol; GO:0005739,mitochondrion; GO:0005634,nucleus; GO:0016272,prefoldin complex; GO:0044183,protein folding chaperone; GO:0051082,unfolded protein binding; GO:0071370,cellular response to gibberellin stimulus; GO:0043622,cortical microtubule organization; GO:0006397,mRNA processing; GO:0006457,protein folding; GO:0009409,response to cold; GO:0003674,molecular_…
evm.TU.Chr1.3000	2537.44	962.028	1575.41	-613.381	55.6006	49.6803	52.8585	49.6816	48.4067	46.2569	--	GO:0000139,Golgi membrane; GO:0016021,integral component of membrane; GO:0047517,1,4-beta-D-xylan synthase activity; GO:0080116,glucuronoxylan glucuronosyltransferase activity; GO:0071555,cell wall organization; GO:0010417,glucuronoxylan biosynthetic process; GO:0009834,plant-type secondary cell wall biogenesis; GO:0006486,protein glycosylation; GO:0003674,molecular_function; GO:0003824,catalytic…
evm.TU.Chr1.3003	3261.93	1252.8	2009.13	-756.327	39.5724	40.9646	39.5502	38.9959	38.5646	37.8978	ko00970: Aminoacyl-tRNA biosynthesis	GO:0009507,chloroplast; GO:0005737,cytoplasm; GO:0005829,cytosol; GO:0005768,endosome; GO:0005794,Golgi apparatus; GO:0005739,mitochondrion; GO:0005634,nucleus; GO:0005802,trans-Golgi network; GO:0005524,ATP binding; GO:0004820,glycine-tRNA ligase activity; GO:0046983,protein dimerization activity; GO:0016740,transferase activity; GO:0015966,diadenosine tetraphosphate biosynthetic process; GO:000…
evm.TU.Chr1.3006	4888.26	1892.11	2996.15	-1104.05	121.601	117.481	131.485	105.516	108.096	108.28	--	GO:0005634,nucleus; GO:0003700,DNA-binding transcription factor activity; GO:0000976,transcription cis-regulatory region binding; GO:0071497,cellular response to freezing; GO:0009873,ethylene-activated signaling pathway; GO:0019760,glucosinolate metabolic process; GO:0045893,positive regulation of DNA-templated transcription; GO:0009737,response to abscisic acid; GO:0009723,response to ethylene; …
evm.TU.Chr1.3011	5630.54	2233.52	3397.01	-1163.49	15.3219	16.8655	14.6769	12.324	12.1328	12.8477	--	GO:0005634,nucleus; GO:0003677,DNA binding; GO:0003700,DNA-binding transcription factor activity; GO:0042803,protein homodimerization activity; GO:0071219,cellular response to molecule of bacterial origin; GO:0006952,defense response; GO:0050777,negative regulation of immune response; GO:0045892,negative regulation of DNA-templated transcription; GO:0006355,regulation of DNA-templated transcripti…
evm.TU.Chr1.3019	6200.48	2456.56	3743.91	-1287.35	48.1059	46.7258	44.3695	38.9726	33.8543	33.7299	--	GO:0009507,chloroplast; GO:0009941,chloroplast envelope; GO:0009570,chloroplast stroma; GO:0098807,chloroplast thylakoid membrane protein complex; GO:0005829,cytosol; GO:0007623,circadian rhythm; GO:0008150,biological_process; GO:0048511,rhythmic process; GO:0005575,cellular_component; GO:0005622,intracellular anatomical structure; GO:0005737,cytoplasm; GO:0009536,plastid; GO:0043226,organelle; G…
evm.TU.Chr1.3041	3277.71	1179.21	2098.5	-919.284	104.635	101.851	98.571	94.0859	85.5431	96.0726	ko03010: Ribosome	GO:0022626,cytosolic ribosome; GO:0022627,cytosolic small ribosomal subunit; GO:0009505,plant-type cell wall; GO:0009506,plasmodesma; GO:0042788,polysomal ribosome; GO:0005840,ribosome; GO:0046872,metal ion binding; GO:0003729,mRNA binding; GO:0003723,RNA binding; GO:0003735,structural constituent of ribosome; GO:0000028,ribosomal small subunit assembly; GO:0006412,translation; GO:0003674,molecul…
evm.TU.Chr1.3047	3059.74	1098.12	1961.62	-863.496	3.8868	3.6944	4.7874	2.7538	3.3229	1.6001	--	GO:0016021,integral component of membrane; GO:0005886,plasma membrane; GO:0042803,protein homodimerization activity; GO:0043621,protein self-association; GO:0003674,molecular_function; GO:0005488,binding; GO:0005515,protein binding; GO:0042802,identical protein binding; GO:0046983,protein dimerization activity; GO:0005575,cellular_component; GO:0016020,membrane; GO:0031224,intrinsic component of …
evm.TU.Chr1.3048	4915.73	1896.11	3019.63	-1123.52	55.1966	53.6003	54.3182	52.1585	49.2839	49.1606	--	GO:0009536,plastid; GO:0009793,embryo development ending in seed dormancy; GO:0098755,maintenance of seed dormancy by absisic acid; GO:0010029,regulation of seed germination; GO:0009845,seed germination; GO:0000003,reproduction; GO:0003006,developmental process involved in reproduction; GO:0007275,multicellular organism development; GO:0008150,biological_process; GO:0009790,embryo development; GO…
evm.TU.Chr1.3049	2775.63	952.17	1823.46	-871.285	2.9471	3.2989	2.3904	0.8622	1.1914	2.5077	--	--
evm.TU.Chr1.3058	2764	1077.23	1686.77	-609.539	156.392	142.453	156.828	141.689	138.183	140.319	ko00010: Glycolysis / Gluconeogenesis; ko00020: Citrate cycle (TCA cycle); ko00620: Pyruvate metabolism; ko01100: Metabolic pathways; ko01110: Biosynthesis of secondary metabolites; ko01200: Carbon metabolism	GO:0005967,mitochondrial pyruvate dehydrogenase complex; GO:0004739,pyruvate dehydrogenase (acetyl-transferring) activity; GO:0006086,acetyl-CoA biosynthetic process from pyruvate; GO:0006096,glycolytic process; GO:0003674,molecular_function; GO:0003824,catalytic activity; GO:0004738,pyruvate dehydrogenase activity; GO:0016491,oxidoreductase activity; GO:0016624,oxidoreductase activity, acting on…
evm.TU.Chr1.3060	1579.91	583.557	996.35	-412.792	27.3817	21.8695	19.44	19.7908	17.5513	18.5922	--	--
evm.TU.Chr1.3061	5798.06	2302.6	3495.46	-1192.86	761.232	738.311	734.108	700.126	683.697	701.727	--	GO:0005634,nucleus; GO:0003677,DNA binding; GO:0003700,DNA-binding transcription factor activity; GO:0010150,leaf senescence; GO:0045892,negative regulation of DNA-templated transcription; GO:0009737,response to abscisic acid; GO:0009651,response to salt stress; GO:0010089,xylem development; GO:0003674,molecular_function; GO:0003676,nucleic acid binding; GO:0005488,binding; GO:0097159,organic cyc…
evm.TU.Chr1.3066	7668.78	2996.94	4671.84	-1674.9	49.5193	49.7564	50.036	41.489	39.3067	42.1738	ko04146: Peroxisome	GO:0005777,peroxisome; GO:0051750,delta(3,5)-delta(2,4)-dienoyl-CoA isomerase activity; GO:0006635,fatty acid beta-oxidation; GO:0009062,fatty acid catabolic process; GO:0003674,molecular_function; GO:0003824,catalytic activity; GO:0016853,isomerase activity; GO:0016860,intramolecular oxidoreductase activity; GO:0016863,intramolecular oxidoreductase activity, transposing C=C bonds; GO:0006082,org…
evm.TU.Chr1.3067	7700.3	3093.92	4606.38	-1512.46	5.1017	5.1731	3.904	0.2162	0.0328	0.1953	--	GO:0005887,integral component of plasma membrane; GO:0051119,sugar transmembrane transporter activity; GO:0003674,molecular_function; GO:0005215,transporter activity; GO:0015144,carbohydrate transmembrane transporter activity; GO:0022857,transmembrane transporter activity; GO:0005575,cellular_component; GO:0005886,plasma membrane; GO:0016020,membrane; GO:0016021,integral component of membrane; GO…
evm.TU.Chr1.3068	8052.96	3231.81	4821.16	-1589.35	19.469	18.9811	18.7261	14.0824	14.6224	14.1611	ko04626: Plant-pathogen interaction	GO:0005886,plasma membrane; GO:0005524,ATP binding; GO:0004672,protein kinase activity; GO:0106310,protein serine kinase activity; GO:0004674,protein serine/threonine kinase activity; GO:0006952,defense response; GO:0042742,defense response to bacterium; GO:0045087,innate immune response; GO:0002221,pattern recognition receptor signaling pathway; GO:0046777,protein autophosphorylation; GO:0000166…
evm.TU.Chr1.308	5169.74	2022.01	3147.72	-1125.71	162.035	164.84	155.964	150.481	140.391	143.613	ko03015: mRNA surveillance pathway	GO:0005829,cytosol; GO:0005634,nucleus; GO:0005681,spliceosomal complex; GO:0003729,mRNA binding; GO:0006397,mRNA processing; GO:0051028,mRNA transport; GO:1901000,regulation of response to salt stress; GO:2000070,regulation of response to water deprivation; GO:0008380,RNA splicing; GO:0010228,vegetative to reproductive phase transition of meristem; GO:0003674,molecular_function; GO:0003676,nucle…
evm.TU.Chr1.309	4426.14	1794.61	2631.53	-836.911	1.0598	1.1438	0.9256	0.7441	0.8551	0.7375	--	GO:0005737,cytoplasm; GO:0030782,(S)-tetrahydroprotoberberine N-methyltransferase activity; GO:0032259,methylation; GO:0003674,molecular_function; GO:0003824,catalytic activity; GO:0008168,methyltransferase activity; GO:0008757,S-adenosylmethionine-dependent methyltransferase activity; GO:0016740,transferase activity; GO:0016741,transferase activity, transferring one-carbon groups; GO:0008150,bio…
evm.TU.Chr1.3090	3006.89	1139.33	1867.56	-728.234	9.436	8.7507	9.7664	8.5112	8.6813	8.1192	--	--
evm.TU.Chr1.3102	7012.33	2795.53	4216.8	-1421.27	26.7324	24.6824	24.5185	19.4011	16.9783	18.0875	ko04626: Plant-pathogen interaction	GO:0005634,nucleus; GO:0003700,DNA-binding transcription factor activity; GO:0000978,RNA polymerase II cis-regulatory region sequence-specific DNA binding; GO:0000976,transcription cis-regulatory region binding; GO:0010055,atrichoblast differentiation; GO:0048527,lateral root development; GO:0000122,negative regulation of transcription by RNA polymerase II; GO:0043620,regulation of DNA-templated …
evm.TU.Chr1.3104	1492.13	471.906	1020.22	-548.314	28.2192	28.2372	26.5504	27.3825	24.9844	26.41	--	GO:0016021,integral component of membrane; GO:0005575,cellular_component; GO:0016020,membrane; GO:0031224,intrinsic component of membrane; GO:0110165,cellular anatomical entity
evm.TU.Chr1.3109	5247.96	1993.21	3254.75	-1261.54	360.393	362.394	377.874	327.901	344.805	337.288	--	GO:0016021,integral component of membrane; GO:0005575,cellular_component; GO:0016020,membrane; GO:0031224,intrinsic component of membrane; GO:0110165,cellular anatomical entity
evm.TU.Chr1.3110	7497.63	2979.67	4517.96	-1538.29	15.6354	17.0289	15.0431	8.373	6.0523	5.9297	--	GO:0016021,integral component of membrane; GO:0005575,cellular_component; GO:0016020,membrane; GO:0031224,intrinsic component of membrane; GO:0110165,cellular anatomical entity
evm.TU.Chr1.3111	4782.81	1896.71	2886.09	-989.38	25.1838	26.9973	24.6391	21.6527	23.026	22.6504	--	GO:0005634,nucleus; GO:0005516,calmodulin binding; GO:0003690,double-stranded DNA binding; GO:0003712,transcription coregulator activity; GO:0006357,regulation of transcription by RNA polymerase II; GO:0006355,regulation of DNA-templated transcription; GO:0003674,molecular_function; GO:0005488,binding; GO:0005515,protein binding; GO:0003676,nucleic acid binding; GO:0003677,DNA binding; GO:0097159…
evm.TU.Chr1.3112	3902.17	1434.6	2467.56	-1032.96	18.5155	18.3934	17.9276	17.4159	15.9035	17.0456	--	GO:0016021,integral component of membrane; GO:0005575,cellular_component; GO:0016020,membrane; GO:0031224,intrinsic component of membrane; GO:0110165,cellular anatomical entity
evm.TU.Chr1.3113	5209.56	1942.62	3266.94	-1324.31	441.482	446.333	468.301	402.181	387.505	418.467	--	GO:0005737,cytoplasm; GO:0005635,nuclear envelope; GO:0044613,nuclear pore central transport channel; GO:0005634,nucleus; GO:0006913,nucleocytoplasmic transport; GO:0006606,protein import into nucleus; GO:0006810,transport; GO:0008150,biological_process; GO:0009987,cellular process; GO:0046907,intracellular transport; GO:0051169,nuclear transport; GO:0051179,localization; GO:0051234,establishment…
evm.TU.Chr1.312	8209.99	3247.32	4962.67	-1715.35	16.4926	16.8349	17.8498	7.1722	7.3464	7.6911	--	GO:0016021,integral component of membrane; GO:0071916,dipeptide transmembrane transporter activity; GO:0042937,tripeptide transmembrane transporter activity; GO:0042742,defense response to bacterium; GO:0042938,dipeptide transport; GO:0042538,hyperosmotic salinity response; GO:0009737,response to abscisic acid; GO:0080052,response to histidine; GO:0009753,response to jasmonic acid; GO:0043201,res…
evm.TU.Chr1.3120	7044.09	2844.58	4199.51	-1354.93	36.983	36.4894	36.2149	34.1787	34.4806	33.6563	--	GO:0004842,ubiquitin-protein transferase activity; GO:0010305,leaf vascular tissue pattern formation; GO:0010928,regulation of auxin mediated signaling pathway; GO:0031146,SCF-dependent proteasomal ubiquitin-dependent protein catabolic process; GO:0060776,simple leaf morphogenesis; GO:0003674,molecular_function; GO:0003824,catalytic activity; GO:0016740,transferase activity; GO:0019787,ubiquitin-…
evm.TU.Chr1.3123	4163.42	1616.38	2547.04	-930.655	3.7052	3.4937	3.4061	3.2158	3.0151	3.2443	--	GO:0005634,nucleus; GO:0003700,DNA-binding transcription factor activity; GO:0046872,metal ion binding; GO:0000976,transcription cis-regulatory region binding; GO:0048653,anther development; GO:0090356,negative regulation of auxin metabolic process; GO:0048510,regulation of timing of transition from vegetative to reproductive phase; GO:0006355,regulation of DNA-templated transcription; GO:0003674…
evm.TU.Chr1.3125	8173.42	3229.66	4943.76	-1714.09	674.536	679.337	676.164	565.326	557.448	575.96	--	GO:0031225,anchored component of membrane; GO:0046658,anchored component of plasma membrane; GO:0005783,endoplasmic reticulum; GO:0005576,extracellular region; GO:0005794,Golgi apparatus; GO:0005634,nucleus; GO:0009505,plant-type cell wall; GO:0005886,plasma membrane; GO:0099503,secretory vesicle; GO:0008289,lipid binding; GO:0042335,cuticle development; GO:0050832,defense response to fungus; GO:…
evm.TU.Chr1.3126	8268.67	3297.55	4971.12	-1673.57	27.9459	28.8228	27.1373	10.1437	10.5504	10.5386	--	GO:0005768,endosome; GO:0005794,Golgi apparatus; GO:0005797,Golgi medial cisterna; GO:0000139,Golgi membrane; GO:0016021,integral component of membrane; GO:0005634,nucleus; GO:0005802,trans-Golgi network; GO:0030775,glucuronoxylan 4-O-methyltransferase activity; GO:0009827,plant-type cell wall modification; GO:0009834,plant-type secondary cell wall biogenesis; GO:0006479,protein methylation; GO:0…
evm.TU.Chr1.3134	6508.01	2557.96	3950.05	-1392.1	139.741	131.867	135.298	117.687	107.779	115.247	--	--
evm.TU.Chr1.3135	6394.82	2449.82	3945	-1495.18	4.0616	4.5499	4.7778	2.9026	2.0787	2.782	ko00196: Photosynthesis - antenna proteins; ko01100: Metabolic pathways	GO:0009535,chloroplast thylakoid membrane; GO:0016021,integral component of membrane; GO:0009522,photosystem I; GO:0009523,photosystem II; GO:0016168,chlorophyll binding; GO:0046872,metal ion binding; GO:0009765,photosynthesis, light harvesting; GO:0003674,molecular_function; GO:0005488,binding; GO:0046906,tetrapyrrole binding; GO:0097159,organic cyclic compound binding; GO:1901363,heterocyclic c…
evm.TU.Chr1.3146	6398.97	2535.79	3863.19	-1327.4	107.69	109.082	104.66	99.0476	94.4804	96.0726	--	GO:0016021,integral component of membrane; GO:0005742,mitochondrial outer membrane translocase complex; GO:0045040,protein insertion into mitochondrial outer membrane; GO:0006605,protein targeting; GO:0006626,protein targeting to mitochondrion; GO:0006810,transport; GO:0006839,mitochondrial transport; GO:0006886,intracellular protein transport; GO:0006996,organelle organization; GO:0007005,mitoch…
evm.TU.Chr1.316	7161.25	2782.77	4378.48	-1595.71	70.7616	69.0023	69.8525	54.1709	53.154	59.1825	ko00910: Nitrogen metabolism; ko01100: Metabolic pathways	GO:0008824,cyanate hydratase activity; GO:0003677,DNA binding; GO:0009439,cyanate metabolic process; GO:0003674,molecular_function; GO:0003824,catalytic activity; GO:0016829,lyase activity; GO:0016840,carbon-nitrogen lyase activity; GO:0003676,nucleic acid binding; GO:0005488,binding; GO:0097159,organic cyclic compound binding; GO:1901363,heterocyclic compound binding; GO:0006082,organic acid met…
evm.TU.Chr1.3162	7055.47	2836.64	4218.83	-1382.19	94.2012	91.581	88.6502	79.1747	77.5122	79.4915	ko03010: Ribosome	GO:0022625,cytosolic large ribosomal subunit; GO:0022626,cytosolic ribosome; GO:0005739,mitochondrion; GO:0005730,nucleolus; GO:0009506,plasmodesma; GO:0042788,polysomal ribosome; GO:0005773,vacuole; GO:0003729,mRNA binding; GO:0003735,structural constituent of ribosome; GO:0002181,cytoplasmic translation; GO:0003674,molecular_function; GO:0003676,nucleic acid binding; GO:0003723,RNA binding; GO:…
evm.TU.Chr1.3164	7300.48	2897.34	4403.14	-1505.8	8.1307	7.7695	7.8102	6.6622	6.2352	6.5707	ko00730: Thiamine metabolism; ko01100: Metabolic pathways	GO:0005739,mitochondrion; GO:0005525,GTP binding; GO:0003924,GTPase activity; GO:0046872,metal ion binding; GO:0019843,rRNA binding; GO:0009658,chloroplast organization; GO:0042254,ribosome biogenesis; GO:0000166,nucleotide binding; GO:0003674,molecular_function; GO:0005488,binding; GO:0017076,purine nucleotide binding; GO:0019001,guanyl nucleotide binding; GO:0032553,ribonucleotide binding; GO:0…
evm.TU.Chr1.3167	2078.26	754.389	1323.88	-569.486	22.0691	21.5943	20.6839	20.4918	20.8157	19.203	ko03013: Nucleocytoplasmic transport	GO:0005635,nuclear envelope; GO:0044613,nuclear pore central transport channel; GO:0005730,nucleolus; GO:0017056,structural constituent of nuclear pore; GO:0051028,mRNA transport; GO:0006607,NLS-bearing protein import into nucleus; GO:0006999,nuclear pore organization; GO:0036228,protein localization to nuclear inner membrane; GO:0003674,molecular_function; GO:0005198,structural molecule activity…
evm.TU.Chr1.3168	5618.45	2220.38	3398.06	-1177.68	9.4314	10.198	9.3516	8.4119	8.2256	8.4561	ko00510: N-Glycan biosynthesis; ko01100: Metabolic pathways; ko04141: Protein processing in endoplasmic reticulum	GO:0005783,endoplasmic reticulum; GO:0005789,endoplasmic reticulum membrane; GO:0016021,integral component of membrane; GO:0005739,mitochondrion; GO:0004558,alpha-1,4-glucosidase activity; GO:0004573,Glc3Man9GlcNAc2 oligosaccharide glucosidase activity; GO:0009913,epidermal cell differentiation; GO:0009311,oligosaccharide metabolic process; GO:0006487,protein N-linked glycosylation; GO:0010053,ro…
evm.TU.Chr1.3174	4783	1801.64	2981.36	-1179.73	2.4961	2.3787	2.1258	1.4787	1.2226	1.87	--	--
evm.TU.Chr1.3192	5673.17	2266.39	3406.78	-1140.39	3.7413	3.4331	3.5211	3.0923	3.0452	3.165	ko00220: Arginine biosynthesis; ko00230: Purine metabolism; ko01100: Metabolic pathways	GO:0005829,cytosol; GO:0150006,urease activator complex; GO:0035550,urease complex; GO:0016151,nickel cation binding; GO:0009039,urease activity; GO:0006807,nitrogen compound metabolic process; GO:0043419,urea catabolic process; GO:0003674,molecular_function; GO:0005488,binding; GO:0043167,ion binding; GO:0043169,cation binding; GO:0046872,metal ion binding; GO:0046914,transition metal ion bindin…
evm.TU.Chr1.3193	8055.29	3182.15	4873.14	-1690.99	7.3269	7.6611	7.3209	4.2981	3.9519	4.5295	ko00591: Linoleic acid metabolism; ko00592: alpha-Linolenic acid metabolism; ko01100: Metabolic pathways; ko01110: Biosynthesis of secondary metabolites	GO:0009507,chloroplast; GO:0005886,plasma membrane; GO:0016165,linoleate 13S-lipoxygenase activity; GO:0046872,metal ion binding; GO:0016702,oxidoreductase activity, acting on single donors with incorporation of molecular oxygen, incorporation of two atoms of oxygen; GO:0006633,fatty acid biosynthetic process; GO:0009695,jasmonic acid biosynthetic process; GO:0034440,lipid oxidation; GO:0031408,o…
evm.TU.Chr1.3195	7480.73	2926.06	4554.66	-1628.6	13.2107	12.9473	12.9622	9.4046	9.3799	10.4739	--	GO:0016021,integral component of membrane; GO:0005575,cellular_component; GO:0016020,membrane; GO:0031224,intrinsic component of membrane; GO:0110165,cellular anatomical entity
evm.TU.Chr1.3200	7091.77	2819.08	4272.69	-1453.6	41.1916	40.2517	38.6292	32.786	31.7845	33.8992	--	GO:0016021,integral component of membrane; GO:0005575,cellular_component; GO:0016020,membrane; GO:0031224,intrinsic component of membrane; GO:0110165,cellular anatomical entity
evm.TU.Chr1.3203	1760.22	679.77	1080.45	-400.678	5.6644	5.0249	4.6419	4.2337	4.6538	4.5631	--	GO:0005739,mitochondrion; GO:0043023,ribosomal large subunit binding; GO:0090071,negative regulation of ribosome biogenesis; GO:0017148,negative regulation of translation; GO:0003674,molecular_function; GO:0005488,binding; GO:0043021,ribonucleoprotein complex binding; GO:0044877,protein-containing complex binding; GO:0008150,biological_process; GO:0009987,cellular process; GO:0022613,ribonucleopr…
evm.TU.Chr1.3219	7781.96	3043.42	4738.54	-1695.12	1383.44	1394.59	1392.89	1248.8	1225.65	1268.96	ko00010: Glycolysis / Gluconeogenesis; ko00710: Carbon fixation in photosynthetic organisms; ko01100: Metabolic pathways; ko01110: Biosynthesis of secondary metabolites; ko01200: Carbon metabolism; ko01230: Biosynthesis of amino acids	GO:0048046,apoplast; GO:0009507,chloroplast; GO:0005829,cytosol; GO:0005740,mitochondrial envelope; GO:0005739,mitochondrion; GO:0005634,nucleus; GO:0000325,plant-type vacuole; GO:0005886,plasma membrane; GO:0005507,copper ion binding; GO:0003677,DNA binding; GO:0004365,glyceraldehyde-3-phosphate dehydrogenase (NAD+) (phosphorylating) activity; GO:0008886,glyceraldehyde-3-phosphate dehydrogenase …
evm.TU.Chr1.3229	3629.66	1378.52	2251.14	-872.625	1.6536	1.1256	1.8107	0.5442	0.9257	0.9636	--	--
evm.TU.Chr1.3234	4609.6	1840.07	2769.52	-929.45	119.895	120.053	117.225	112.628	115.55	114.804	--	GO:0005737,cytoplasm; GO:0005829,cytosol; GO:0005634,nucleus; GO:0009788,negative regulation of abscisic acid-activated signaling pathway; GO:0016567,protein ubiquitination; GO:0007154,cell communication; GO:0007165,signal transduction; GO:0008150,biological_process; GO:0009719,response to endogenous stimulus; GO:0009725,response to hormone; GO:0009737,response to abscisic acid; GO:0009738,abscis…
evm.TU.Chr1.3247	5824.37	2350.88	3473.49	-1122.61	0.791	0.841	0.616	0.3372	0.3795	0.1756	ko00940: Phenylpropanoid biosynthesis; ko00941: Flavonoid biosynthesis; ko00945: Stilbenoid, diarylheptanoid and gingerol biosynthesis; ko01100: Metabolic pathways; ko01110: Biosynthesis of secondary metabolites	GO:0016755,aminoacyltransferase activity; GO:0009821,alkaloid biosynthetic process; GO:0003674,molecular_function; GO:0003824,catalytic activity; GO:0016740,transferase activity; GO:0016746,acyltransferase activity; GO:0140096,catalytic activity, acting on a protein; GO:0006807,nitrogen compound metabolic process; GO:0008150,biological_process; GO:0008152,metabolic process; GO:0009058,biosyntheti…
evm.TU.Chr1.3249	8197.46	3253.33	4944.13	-1690.79	18.1509	18.4429	18.9021	12.8992	13.1328	12.7259	ko00940: Phenylpropanoid biosynthesis; ko00941: Flavonoid biosynthesis; ko00945: Stilbenoid, diarylheptanoid and gingerol biosynthesis; ko01100: Metabolic pathways; ko01110: Biosynthesis of secondary metabolites	GO:0016746,acyltransferase activity; GO:0016491,oxidoreductase activity; GO:0009820,alkaloid metabolic process; GO:0003674,molecular_function; GO:0003824,catalytic activity; GO:0016740,transferase activity; GO:0006807,nitrogen compound metabolic process; GO:0008150,biological_process; GO:0008152,metabolic process; GO:0071704,organic substance metabolic process; GO:1901564,organonitrogen compound …
evm.TU.Chr1.3251	7914.47	3138.09	4776.39	-1638.3	10.3982	9.7432	10.6072	5.9548	5.0727	5.519	ko00940: Phenylpropanoid biosynthesis; ko00941: Flavonoid biosynthesis; ko00945: Stilbenoid, diarylheptanoid and gingerol biosynthesis; ko01100: Metabolic pathways; ko01110: Biosynthesis of secondary metabolites	GO:0016746,acyltransferase activity; GO:0016491,oxidoreductase activity; GO:0009820,alkaloid metabolic process; GO:0003674,molecular_function; GO:0003824,catalytic activity; GO:0016740,transferase activity; GO:0006807,nitrogen compound metabolic process; GO:0008150,biological_process; GO:0008152,metabolic process; GO:0071704,organic substance metabolic process; GO:1901564,organonitrogen compound …
evm.TU.Chr1.3252	8232.61	3254.66	4977.95	-1723.28	66.1839	66.7965	69.0799	36.5289	36.7039	39.2967	ko00940: Phenylpropanoid biosynthesis; ko00941: Flavonoid biosynthesis; ko00945: Stilbenoid, diarylheptanoid and gingerol biosynthesis; ko01100: Metabolic pathways; ko01110: Biosynthesis of secondary metabolites	GO:0016746,acyltransferase activity; GO:0016491,oxidoreductase activity; GO:0009820,alkaloid metabolic process; GO:0003674,molecular_function; GO:0003824,catalytic activity; GO:0016740,transferase activity; GO:0006807,nitrogen compound metabolic process; GO:0008150,biological_process; GO:0008152,metabolic process; GO:0071704,organic substance metabolic process; GO:1901564,organonitrogen compound …
evm.TU.Chr1.3254	7231.55	2792.6	4438.94	-1646.34	172.414	173.026	175.34	143.778	140.274	152.353	ko00940: Phenylpropanoid biosynthesis; ko00941: Flavonoid biosynthesis; ko00945: Stilbenoid, diarylheptanoid and gingerol biosynthesis; ko01100: Metabolic pathways; ko01110: Biosynthesis of secondary metabolites	GO:0016746,acyltransferase activity; GO:0016491,oxidoreductase activity; GO:0009820,alkaloid metabolic process; GO:0003674,molecular_function; GO:0003824,catalytic activity; GO:0016740,transferase activity; GO:0006807,nitrogen compound metabolic process; GO:0008150,biological_process; GO:0008152,metabolic process; GO:0071704,organic substance metabolic process; GO:1901564,organonitrogen compound …
evm.TU.Chr1.3263	7000.28	2766.48	4233.8	-1467.32	4.2489	4.5025	4.0909	2.7817	2.0249	1.9883	--	GO:0005829,cytosol; GO:0046872,metal ion binding; GO:0061630,ubiquitin protein ligase activity; GO:0004842,ubiquitin-protein transferase activity; GO:0009789,positive regulation of abscisic acid-activated signaling pathway; GO:0016567,protein ubiquitination; GO:0009737,response to abscisic acid; GO:0009651,response to salt stress; GO:0006511,ubiquitin-dependent protein catabolic process; GO:00036…
evm.TU.Chr1.3273	6244.5	2475.39	3769.11	-1293.72	30.7278	29.3233	30.6761	25.9226	27.2251	25.1941	--	GO:0010008,endosome membrane; GO:0016021,integral component of membrane; GO:0005634,nucleus; GO:0005886,plasma membrane; GO:0004930,G protein-coupled receptor activity; GO:0005096,GTPase activator activity; GO:0009867,jasmonic acid mediated signaling pathway; GO:0009968,negative regulation of signal transduction; GO:0043547,positive regulation of GTPase activity; GO:0042127,regulation of cell pop…
evm.TU.Chr1.3280	5828.86	2311.54	3517.32	-1205.78	0.1637	0.0892	0.1912	0	0	0	--	--
evm.TU.Chr1.3286	8151.01	3232.33	4918.68	-1686.34	186.279	182.907	188.994	141.28	135.33	139.146	ko00062: Fatty acid elongation; ko01040: Biosynthesis of unsaturated fatty acids; ko01100: Metabolic pathways; ko01110: Biosynthesis of secondary metabolites; ko01212: Fatty acid metabolism	GO:0005783,endoplasmic reticulum; GO:0005789,endoplasmic reticulum membrane; GO:0016021,integral component of membrane; GO:0005739,mitochondrion; GO:0102339,3-oxo-arachidoyl-CoA reductase activity; GO:0102340,3-oxo-behenoyl-CoA reductase activity; GO:0102342,3-oxo-cerotoyl-CoA reductase activity; GO:0102341,3-oxo-lignoceroyl-CoA reductase activity; GO:0018454,acetoacetyl-CoA reductase activity; G…
evm.TU.Chr1.3289	7226.74	2832.83	4393.91	-1561.09	56.4709	61.9217	64.0169	43.4949	41.7021	40.9838	ko00195: Photosynthesis; ko01100: Metabolic pathways	GO:0009535,chloroplast thylakoid membrane; GO:0016021,integral component of membrane; GO:0009523,photosystem II; GO:0030145,manganese ion binding; GO:0015979,photosynthesis; GO:0003674,molecular_function; GO:0005488,binding; GO:0043167,ion binding; GO:0043169,cation binding; GO:0046872,metal ion binding; GO:0046914,transition metal ion binding; GO:0008150,biological_process; GO:0008152,metabolic …
evm.TU.Chr1.3290	1087.93	361.06	726.87	-365.809	23.7415	22.4806	23.7638	22.6562	22.2487	23.0668	ko03060: Protein export	GO:0009507,chloroplast; GO:0009535,chloroplast thylakoid membrane; GO:0016021,integral component of membrane; GO:0009579,thylakoid; GO:0032977,membrane insertase activity; GO:0009658,chloroplast organization; GO:0051205,protein insertion into membrane; GO:0072598,protein localization to chloroplast; GO:0010027,thylakoid membrane organization; GO:0003674,molecular_function; GO:0140104,molecular ca…
evm.TU.Chr1.3291	7548.26	2989.78	4558.48	-1568.7	208.031	206.21	217.794	170.78	173.543	165.575	--	GO:0000785,chromatin; GO:0005829,cytosol; GO:0005634,nucleus; GO:0009536,plastid; GO:0003682,chromatin binding; GO:0005085,guanyl-nucleotide exchange factor activity; GO:0042802,identical protein binding; GO:0009881,photoreceptor activity; GO:0042803,protein homodimerization activity; GO:0009649,entrainment of circadian clock; GO:0009411,response to UV; GO:0010224,response to UV-B; GO:0003674,mol…
evm.TU.Chr1.3299	6125.09	2473.75	3651.34	-1177.59	106.451	102.21	103.354	95.6254	97.5303	95.1975	--	GO:0005832,chaperonin-containing T-complex; GO:0005634,nucleus; GO:0009506,plasmodesma; GO:0005524,ATP binding; GO:0016887,ATP hydrolysis activity; GO:0140662,ATP-dependent protein folding chaperone; GO:0051082,unfolded protein binding; GO:0006457,protein folding; GO:0000166,nucleotide binding; GO:0003674,molecular_function; GO:0005488,binding; GO:0017076,purine nucleotide binding; GO:0030554,ade…
evm.TU.Chr1.3306	4495.56	1813.59	2681.98	-868.387	50.4123	49.7145	46.2874	44.8709	43.4526	42.0325	ko03015: mRNA surveillance pathway; ko03250: Viral life cycle - HIV-1	GO:0005829,cytosol; GO:0005615,extracellular space; GO:0005739,mitochondrion; GO:0005524,ATP binding; GO:0005507,copper ion binding; GO:0003690,double-stranded DNA binding; GO:0035198,miRNA binding; GO:0034336,misfolded RNA binding; GO:0003730,mRNA 3'-UTR binding; GO:0003729,mRNA binding; GO:0003723,RNA binding; GO:0003697,single-stranded DNA binding; GO:0003727,single-stranded RNA binding; GO:00…
evm.TU.Chr1.331	4161.94	1570.62	2591.32	-1020.69	19.4762	19.8779	19.1715	17.8029	16.936	14.7646	ko03010: Ribosome	GO:0005829,cytosol; GO:0022625,cytosolic large ribosomal subunit; GO:0022626,cytosolic ribosome; GO:0005783,endoplasmic reticulum; GO:0005730,nucleolus; GO:0000325,plant-type vacuole; GO:0009506,plasmodesma; GO:0042788,polysomal ribosome; GO:0005773,vacuole; GO:0003729,mRNA binding; GO:0003723,RNA binding; GO:0003735,structural constituent of ribosome; GO:0042273,ribosomal large subunit biogenesi…
evm.TU.Chr1.3330	8308.26	3311.14	4997.12	-1685.98	74.3076	71.6938	74.4763	28.0572	28.4829	27.4802	--	GO:0004553,hydrolase activity, hydrolyzing O-glycosyl compounds; GO:0005975,carbohydrate metabolic process; GO:0003674,molecular_function; GO:0003824,catalytic activity; GO:0016787,hydrolase activity; GO:0016798,hydrolase activity, acting on glycosyl bonds; GO:0008150,biological_process; GO:0008152,metabolic process; GO:0044238,primary metabolic process; GO:0071704,organic substance metabolic pro…
evm.TU.Chr1.3333	8163.4	3242.9	4920.51	-1677.61	6.5726	6.8057	7.0761	2.8893	3.0713	2.6389	--	GO:0005634,nucleus; GO:0005886,plasma membrane; GO:0046872,metal ion binding; GO:0061630,ubiquitin protein ligase activity; GO:0004842,ubiquitin-protein transferase activity; GO:0009738,abscisic acid-activated signaling pathway; GO:0009850,auxin metabolic process; GO:0009690,cytokinin metabolic process; GO:0080148,negative regulation of response to water deprivation; GO:0070534,protein K63-linked…
evm.TU.Chr1.3335	8055.73	3175.64	4880.09	-1704.45	1.2386	1.2965	1.2588	0.7285	0.6663	0.7713	--	GO:0016021,integral component of membrane; GO:0016020,membrane; GO:0020037,heme binding; GO:0005506,iron ion binding; GO:0016709,oxidoreductase activity, acting on paired donors, with incorporation or reduction of molecular oxygen, NAD(P)H as one donor, and incorporation of one atom of oxygen; GO:0003674,molecular_function; GO:0005488,binding; GO:0046906,tetrapyrrole binding; GO:0097159,organic c…
evm.TU.Chr1.3341	7003.77	2779	4224.77	-1445.77	13.1571	14.7033	13.6645	9.7377	9.775	8.4763	ko00220: Arginine biosynthesis; ko00250: Alanine, aspartate and glutamate metabolism; ko00260: Glycine, serine and threonine metabolism; ko00630: Glyoxylate and dicarboxylate metabolism; ko00710: Carbon fixation in photosynthetic organisms; ko01100: Metabolic pathways; ko01110: Biosynthesis of secondary metabolites; ko01200: Carbon metabolism; ko01210: 2-Oxocarboxylic acid metabolism; ko01230: Bi…	GO:0009507,chloroplast; GO:0009570,chloroplast stroma; GO:0005829,cytosol; GO:0005739,mitochondrion; GO:0005777,peroxisome; GO:0008453,alanine-glyoxylate transaminase activity; GO:0047958,glycine:2-oxoglutarate aminotransferase activity; GO:0004021,L-alanine:2-oxoglutarate aminotransferase activity; GO:0003729,mRNA binding; GO:0030170,pyridoxal phosphate binding; GO:0009058,biosynthetic process; …
evm.TU.Chr1.3352	7265.33	2908.97	4356.37	-1447.4	222.116	214.346	218.045	192.582	189.475	182.789	ko03010: Ribosome	GO:0022625,cytosolic large ribosomal subunit; GO:0022626,cytosolic ribosome; GO:0005739,mitochondrion; GO:0009506,plasmodesma; GO:0042788,polysomal ribosome; GO:0003729,mRNA binding; GO:0003735,structural constituent of ribosome; GO:0006412,translation; GO:0003674,molecular_function; GO:0003676,nucleic acid binding; GO:0003723,RNA binding; GO:0005488,binding; GO:0097159,organic cyclic compound bi…
evm.TU.Chr1.3354	7880.8	3168.71	4712.08	-1543.37	2.9239	2.6783	2.6914	1.4275	1.5608	1.3669	ko00500: Starch and sucrose metabolism; ko01100: Metabolic pathways; ko01110: Biosynthesis of secondary metabolites	GO:0004556,alpha-amylase activity; GO:0005509,calcium ion binding; GO:0005975,carbohydrate metabolic process; GO:0003674,molecular_function; GO:0003824,catalytic activity; GO:0004553,hydrolase activity, hydrolyzing O-glycosyl compounds; GO:0016160,amylase activity; GO:0016787,hydrolase activity; GO:0016798,hydrolase activity, acting on glycosyl bonds; GO:0005488,binding; GO:0043167,ion binding; G…
evm.TU.Chr1.3357	8201.83	3267.68	4934.15	-1666.46	45.7265	45.7388	45.1175	38.4652	37.6415	38.1925	ko02010: ABC transporters	GO:0009507,chloroplast; GO:0009941,chloroplast envelope; GO:0031969,chloroplast membrane; GO:0016021,integral component of membrane; GO:0005739,mitochondrion; GO:0140359,ABC-type transporter activity; GO:0005524,ATP binding; GO:0042626,ATPase-coupled transmembrane transporter activity; GO:0003674,molecular_function; GO:0005215,transporter activity; GO:0015399,primary active transmembrane transpor…
evm.TU.Chr1.3361	5426.68	2128.99	3297.7	-1168.71	16.0314	14.9613	16.1461	13.6622	13.7959	14.241	--	GO:0009507,chloroplast; GO:0009941,chloroplast envelope; GO:0009706,chloroplast inner membrane; GO:0005829,cytosol; GO:0016021,integral component of membrane; GO:0005315,inorganic phosphate transmembrane transporter activity; GO:0009673,low-affinity phosphate transmembrane transporter activity; GO:0015293,symporter activity; GO:0035435,phosphate ion transmembrane transport; GO:0006817,phosphate i…
evm.TU.Chr1.3373	6932.13	2762.19	4169.93	-1407.74	79.6432	76.8127	73.7916	63.2629	58.4664	62.2147	--	--
evm.TU.Chr1.3375	7212.96	2883.68	4329.28	-1445.59	52.9792	52.7929	51.3759	41.1461	44.813	42.4051	--	GO:0016021,integral component of membrane; GO:0005575,cellular_component; GO:0016020,membrane; GO:0031224,intrinsic component of membrane; GO:0110165,cellular anatomical entity
evm.TU.Chr1.3379	2826.49	1051.82	1774.66	-722.839	4.9382	5.6614	5.2935	4.8073	4.8192	4.4136	ko00910: Nitrogen metabolism	GO:0016021,integral component of membrane; GO:0009705,plant-type vacuole membrane; GO:0005886,plasma membrane; GO:0015112,nitrate transmembrane transporter activity; GO:0071249,cellular response to nitrate; GO:0042128,nitrate assimilation; GO:0015706,nitrate transmembrane transport; GO:0003674,molecular_function; GO:0005215,transporter activity; GO:0008509,anion transmembrane transporter activity…
evm.TU.Chr1.3391	5580.35	2138.69	3441.66	-1302.97	0.5088	0.471	0.5943	0.3215	0.2848	0.3727	--	GO:0005737,cytoplasm; GO:0007129,homologous chromosome pairing at meiosis; GO:0000003,reproduction; GO:0000280,nuclear division; GO:0006996,organelle organization; GO:0007049,cell cycle; GO:0007059,chromosome segregation; GO:0007127,meiosis I; GO:0008150,biological_process; GO:0009987,cellular process; GO:0016043,cellular component organization; GO:0022402,cell cycle process; GO:0022414,reproduct…
evm.TU.Chr1.3392	2017.04	687.481	1329.56	-642.08	10.3564	11.0559	10.3481	9.7631	10.3106	8.8902	--	GO:0016757,glycosyltransferase activity; GO:0003674,molecular_function; GO:0003824,catalytic activity; GO:0016740,transferase activity
evm.TU.Chr1.3396	8263.42	3273.15	4990.27	-1717.12	58.6894	61.307	60.5305	31.7218	31.4887	33.3318	ko00760: Nicotinate and nicotinamide metabolism; ko01100: Metabolic pathways; ko01240: Biosynthesis of cofactors	GO:0009507,chloroplast; GO:0008047,enzyme activator activity; GO:0016226,iron-sulfur cluster assembly; GO:0051176,positive regulation of sulfur metabolic process; GO:0003674,molecular_function; GO:0030234,enzyme regulator activity; GO:0098772,molecular function regulator activity; GO:0006790,sulfur compound metabolic process; GO:0008150,biological_process; GO:0008152,metabolic process; GO:0009987…
evm.TU.Chr1.3399	5303.48	2019.91	3283.57	-1263.66	27.983	28.3719	27.5923	26.2822	24.1872	25.3711	--	GO:0005576,extracellular region; GO:0016298,lipase activity; GO:0016042,lipid catabolic process; GO:0003674,molecular_function; GO:0003824,catalytic activity; GO:0016787,hydrolase activity; GO:0016788,hydrolase activity, acting on ester bonds; GO:0006629,lipid metabolic process; GO:0008150,biological_process; GO:0008152,metabolic process; GO:0009056,catabolic process; GO:0044238,primary metabolic…
evm.TU.Chr1.3401	2725.25	1074.15	1651.11	-576.959	71.9071	65.3175	66.7708	63.3198	63.6229	61.3897	--	GO:0005847,mRNA cleavage and polyadenylation specificity factor complex; GO:0003729,mRNA binding; GO:0042868,antisense RNA metabolic process; GO:0048589,developmental growth; GO:0031047,gene silencing by RNA; GO:0045892,negative regulation of DNA-templated transcription; GO:0016441,post-transcriptional gene silencing; GO:0098789,pre-mRNA cleavage required for polyadenylation; GO:0031123,RNA 3'-en…
evm.TU.Chr1.3403	7683.83	3052.24	4631.59	-1579.35	3.6946	3.788	3.7349	1.9858	2.4675	2.138	--	GO:0016021,integral component of membrane; GO:0005739,mitochondrion; GO:0005886,plasma membrane; GO:0005524,ATP binding; GO:0106310,protein serine kinase activity; GO:0004674,protein serine/threonine kinase activity; GO:0006468,protein phosphorylation; GO:0000166,nucleotide binding; GO:0003674,molecular_function; GO:0005488,binding; GO:0017076,purine nucleotide binding; GO:0030554,adenyl nucleoti…
evm.TU.Chr1.3404	6800.69	2727.46	4073.23	-1345.77	5.8912	5.1358	5.4779	3.6608	4.0202	3.9147	ko04016: MAPK signaling pathway - plant	GO:0016021,integral component of membrane; GO:0005886,plasma membrane; GO:0009506,plasmodesma; GO:0005524,ATP binding; GO:0016301,kinase activity; GO:0004672,protein kinase activity; GO:0106310,protein serine kinase activity; GO:0004674,protein serine/threonine kinase activity; GO:0052545,callose localization; GO:0046777,protein autophosphorylation; GO:0006468,protein phosphorylation; GO:0072593,…
evm.TU.Chr1.3417	7247.45	2920	4327.45	-1407.45	35.3511	35.4201	34.5517	31.5034	32.1304	30.9812	--	GO:0005634,nucleus; GO:0016480,negative regulation of transcription by RNA polymerase III; GO:0006139,nucleobase-containing compound metabolic process; GO:0006351,DNA-templated transcription; GO:0006355,regulation of DNA-templated transcription; GO:0006359,regulation of transcription by RNA polymerase III; GO:0006383,transcription by RNA polymerase III; GO:0006725,cellular aromatic compound metab…
evm.TU.Chr1.3429	6902.98	2693.94	4209.04	-1515.11	124.222	124.57	129.841	107.798	112.919	110.857	ko03250: Viral life cycle - HIV-1; ko04144: Endocytosis	GO:0005737,cytoplasm; GO:0005829,cytosol; GO:0005768,endosome; GO:0005770,late endosome; GO:0005771,multivesicular body; GO:0009506,plasmodesma; GO:0043621,protein self-association; GO:0043130,ubiquitin binding; GO:0099638,endosome to plasma membrane protein transport; GO:0036257,multivesicular body organization; GO:0043328,protein transport to vacuole involved in ubiquitin-dependent protein cata…
evm.TU.Chr1.3434	4726.07	1797.62	2928.45	-1130.83	44.6801	46.5408	43.04	39.5626	36.8926	40.8196	--	GO:0005737,cytoplasm; GO:0005634,nucleus; GO:0042393,histone binding; GO:0030527,structural constituent of chromatin; GO:0051301,cell division; GO:0006335,DNA replication-dependent chromatin assembly; GO:0006336,NA; GO:0009294,DNA-mediated transformation; GO:0000724,double-strand break repair via homologous recombination; GO:0031567,mitotic cell size control checkpoint signaling; GO:0008361,regul…
evm.TU.Chr1.3436	5514.23	2071.62	3442.61	-1370.99	149.552	150.305	153.518	139.878	143.45	144.963	ko04712: Circadian rhythm - plant	GO:0005783,endoplasmic reticulum; GO:0005789,endoplasmic reticulum membrane; GO:0000139,Golgi membrane; GO:0016021,integral component of membrane; GO:0005634,nucleus; GO:0003700,DNA-binding transcription factor activity; GO:0043565,sequence-specific DNA binding; GO:0000976,transcription cis-regulatory region binding; GO:0042538,hyperosmotic salinity response; GO:0006990,positive regulation of tra…
evm.TU.Chr1.3437	2705.19	1036.69	1668.5	-631.807	0.6004	0.6726	0.4608	0.4878	0.3649	0.3427	--	GO:0009507,chloroplast; GO:0016021,integral component of membrane; GO:0016020,membrane; GO:0015297,antiporter activity; GO:0022857,transmembrane transporter activity; GO:0042910,xenobiotic transmembrane transporter activity; GO:1990961,xenobiotic detoxification by transmembrane export across the plasma membrane; GO:0003674,molecular_function; GO:0005215,transporter activity; GO:0015291,secondary …
evm.TU.Chr1.3442	7115.74	2800.37	4315.37	-1515	8.302	8.1027	7.9786	5.6628	6.2278	6.5083	--	GO:0009507,chloroplast; GO:0016021,integral component of membrane; GO:0016020,membrane; GO:0015297,antiporter activity; GO:0022857,transmembrane transporter activity; GO:0042910,xenobiotic transmembrane transporter activity; GO:1990961,xenobiotic detoxification by transmembrane export across the plasma membrane; GO:0003674,molecular_function; GO:0005215,transporter activity; GO:0015291,secondary …
evm.TU.Chr1.3454	3917.96	1475.08	2442.87	-967.789	11.4703	11.2805	11.6829	10.9658	11.0452	10.503	ko03018: RNA degradation	GO:0005739,mitochondrion; GO:0005524,ATP binding; GO:0016887,ATP hydrolysis activity; GO:0003723,RNA binding; GO:0003724,RNA helicase activity; GO:0000166,nucleotide binding; GO:0003674,molecular_function; GO:0005488,binding; GO:0017076,purine nucleotide binding; GO:0030554,adenyl nucleotide binding; GO:0032553,ribonucleotide binding; GO:0032555,purine ribonucleotide binding; GO:0032559,adenyl ri…
evm.TU.Chr1.3455	8085.95	3185.93	4900.02	-1714.09	493.678	504.857	499.753	373.668	369.932	391.607	ko00010: Glycolysis / Gluconeogenesis; ko00030: Pentose phosphate pathway; ko00051: Fructose and mannose metabolism; ko00710: Carbon fixation in photosynthetic organisms; ko01100: Metabolic pathways; ko01110: Biosynthesis of secondary metabolites; ko01200: Carbon metabolism; ko01230: Biosynthesis of amino acids	GO:0009507,chloroplast; GO:0009570,chloroplast stroma; GO:0009534,chloroplast thylakoid; GO:0005829,cytosol; GO:0005739,mitochondrion; GO:0009536,plastid; GO:0010287,plastoglobule; GO:0004332,fructose-bisphosphate aldolase activity; GO:0030388,fructose 1,6-bisphosphate metabolic process; GO:0006094,gluconeogenesis; GO:0006096,glycolytic process; GO:0003674,molecular_function; GO:0003824,catalytic…
evm.TU.Chr1.3457	8268.5	3288.98	4979.52	-1690.54	758.228	743.96	760.183	580.908	583.161	587.951	--	GO:0005737,cytoplasm; GO:0005634,nucleus; GO:0046872,metal ion binding; GO:0061630,ubiquitin protein ligase activity; GO:0004842,ubiquitin-protein transferase activity; GO:0009738,abscisic acid-activated signaling pathway; GO:0009789,positive regulation of abscisic acid-activated signaling pathway; GO:0016567,protein ubiquitination; GO:0047484,regulation of response to osmotic stress; GO:0009651,…
evm.TU.Chr1.3472	8148.3	3253.11	4895.19	-1642.09	72.8999	68.6797	68.8932	32.0722	26.9873	28.4613	--	--
evm.TU.Chr1.3473	8197.82	3276.6	4921.22	-1644.62	16.5364	15.9212	15.4093	7.6433	7.3704	7.7673	ko00561: Glycerolipid metabolism; ko00564: Glycerophospholipid metabolism; ko01110: Biosynthesis of secondary metabolites	GO:0005887,integral component of plasma membrane; GO:0003993,acid phosphatase activity; GO:0008195,phosphatidate phosphatase activity; GO:0006644,phospholipid metabolic process; GO:0003674,molecular_function; GO:0003824,catalytic activity; GO:0016787,hydrolase activity; GO:0016788,hydrolase activity, acting on ester bonds; GO:0016791,phosphatase activity; GO:0042578,phosphoric ester hydrolase act…
evm.TU.Chr1.3475	948.621	238.013	710.608	-472.595	25.0698	23.8648	24.9457	22.7219	24.6931	23.9188	ko00561: Glycerolipid metabolism; ko00564: Glycerophospholipid metabolism; ko01110: Biosynthesis of secondary metabolites	GO:0031969,chloroplast membrane; GO:0005887,integral component of plasma membrane; GO:0005886,plasma membrane; GO:0008195,phosphatidate phosphatase activity; GO:0006644,phospholipid metabolic process; GO:0003674,molecular_function; GO:0003824,catalytic activity; GO:0016787,hydrolase activity; GO:0016788,hydrolase activity, acting on ester bonds; GO:0016791,phosphatase activity; GO:0042578,phospho…
evm.TU.Chr1.3476	4442.27	1766.7	2675.57	-908.864	1126.71	1070.61	1125.05	1047.84	1040.2	1033.65	--	--
evm.TU.Chr1.3477	4219.98	1713.38	2506.61	-793.234	15.5912	16.0033	14.8093	13.8965	14.4941	13.8607	--	GO:0005737,cytoplasm; GO:0033588,elongator holoenzyme complex; GO:0005634,nucleus; GO:0009738,abscisic acid-activated signaling pathway; GO:0006952,defense response; GO:0031538,negative regulation of anthocyanin metabolic process; GO:0008284,positive regulation of cell population proliferation; GO:0031349,positive regulation of defense response; GO:2000024,regulation of leaf development; GO:00097…
evm.TU.Chr1.3480	6348.52	2465.06	3883.45	-1418.39	4.505	4.4733	4.32	3.5557	3.6593	3.9381	ko04075: Plant hormone signal transduction	GO:0009507,chloroplast; GO:0009570,chloroplast stroma; GO:0016021,integral component of membrane; GO:0009505,plant-type cell wall; GO:0005886,plasma membrane; GO:0090406,pollen tube; GO:0099503,secretory vesicle; GO:0005524,ATP binding; GO:0016301,kinase activity; GO:0106310,protein serine kinase activity; GO:0004674,protein serine/threonine kinase activity; GO:0046777,protein autophosphorylation…
evm.TU.Chr1.3484	6909.99	2737.8	4172.19	-1434.39	11.2125	10.0154	11.3061	7.7734	6.5925	6.8222	--	GO:0016021,integral component of membrane; GO:0005575,cellular_component; GO:0016020,membrane; GO:0031224,intrinsic component of membrane; GO:0110165,cellular anatomical entity
evm.TU.Chr1.3487	5892.25	2272.02	3620.23	-1348.21	80.2501	79.7878	81.6846	67.3799	74.0295	71.04	--	--
evm.TU.Chr1.3488	8072.47	3216.31	4856.15	-1639.84	17.2068	17.5013	17.2977	14.2066	13.9416	13.5827	--	--
evm.TU.Chr1.3489	6815.89	2739.13	4076.76	-1337.63	3.5074	3.1636	3.266	2.5895	2.5907	2.6487	ko04626: Plant-pathogen interaction	GO:0016021,integral component of membrane; GO:0005886,plasma membrane; GO:0005524,ATP binding; GO:0030247,polysaccharide binding; GO:0106310,protein serine kinase activity; GO:0004674,protein serine/threonine kinase activity; GO:0071215,cellular response to abscisic acid stimulus; GO:0042631,cellular response to water deprivation; GO:0048573,photoperiodism, flowering; GO:0006468,protein phosphory…
evm.TU.Chr1.3490	7994.05	3156.31	4837.74	-1681.43	7.3382	8.1865	7.9758	3.9179	4.0506	4.1232	ko04626: Plant-pathogen interaction	GO:0016021,integral component of membrane; GO:0005886,plasma membrane; GO:0005524,ATP binding; GO:0030247,polysaccharide binding; GO:0106310,protein serine kinase activity; GO:0004674,protein serine/threonine kinase activity; GO:0006468,protein phosphorylation; GO:0000166,nucleotide binding; GO:0003674,molecular_function; GO:0005488,binding; GO:0017076,purine nucleotide binding; GO:0030554,adenyl…
evm.TU.Chr1.3495	4163.4	1673.34	2490.06	-816.711	0.7788	0.6362	0.5458	0.3144	0.4214	0.4322	ko04016: MAPK signaling pathway - plant; ko04075: Plant hormone signal transduction; ko04626: Plant-pathogen interaction	GO:0016021,integral component of membrane; GO:0005886,plasma membrane; GO:0005524,ATP binding; GO:0106310,protein serine kinase activity; GO:0004674,protein serine/threonine kinase activity; GO:0006468,protein phosphorylation; GO:0000166,nucleotide binding; GO:0003674,molecular_function; GO:0005488,binding; GO:0017076,purine nucleotide binding; GO:0030554,adenyl nucleotide binding; GO:0032553,rib…
evm.TU.Chr1.3496	6968.72	2739.37	4229.35	-1489.98	1.908	1.6978	2.0392	1.0507	1.089	1.2125	ko04626: Plant-pathogen interaction	GO:0016021,integral component of membrane; GO:0005886,plasma membrane; GO:0005524,ATP binding; GO:0030247,polysaccharide binding; GO:0106310,protein serine kinase activity; GO:0004674,protein serine/threonine kinase activity; GO:0006468,protein phosphorylation; GO:0000166,nucleotide binding; GO:0003674,molecular_function; GO:0005488,binding; GO:0017076,purine nucleotide binding; GO:0030554,adenyl…
evm.TU.Chr1.3499	1365.93	466.106	899.824	-433.718	1.0779	1.382	0.988	1.0202	0.7943	0.9813	--	GO:0016021,integral component of membrane; GO:0005886,plasma membrane; GO:0005524,ATP binding; GO:0106310,protein serine kinase activity; GO:0004674,protein serine/threonine kinase activity; GO:0006468,protein phosphorylation; GO:0000166,nucleotide binding; GO:0003674,molecular_function; GO:0005488,binding; GO:0017076,purine nucleotide binding; GO:0030554,adenyl nucleotide binding; GO:0032553,rib…
evm.TU.Chr1.3501	2973.65	1124.34	1849.31	-724.969	0.5088	0.6788	0.5052	0.3081	0.4699	0.2711	--	GO:0016021,integral component of membrane; GO:0005524,ATP binding; GO:0030247,polysaccharide binding; GO:0106310,protein serine kinase activity; GO:0004674,protein serine/threonine kinase activity; GO:0006468,protein phosphorylation; GO:0000166,nucleotide binding; GO:0003674,molecular_function; GO:0005488,binding; GO:0017076,purine nucleotide binding; GO:0030554,adenyl nucleotide binding; GO:0032…
evm.TU.Chr1.3502	7647.75	2980.87	4666.88	-1686.01	0.6728	0.7046	0.7708	0.1772	0.2028	0.3102	--	GO:0016021,integral component of membrane; GO:0005524,ATP binding; GO:0030247,polysaccharide binding; GO:0106310,protein serine kinase activity; GO:0004674,protein serine/threonine kinase activity; GO:0006468,protein phosphorylation; GO:0000166,nucleotide binding; GO:0003674,molecular_function; GO:0005488,binding; GO:0017076,purine nucleotide binding; GO:0030554,adenyl nucleotide binding; GO:0032…
evm.TU.Chr1.3505	8258.21	3295.62	4962.59	-1666.97	12.1148	11.4021	11.5332	4.1765	3.7958	4.0669	--	GO:0000139,Golgi membrane; GO:0016021,integral component of membrane; GO:0016757,glycosyltransferase activity; GO:0030244,cellulose biosynthetic process; GO:0009664,plant-type cell wall organization; GO:0003674,molecular_function; GO:0003824,catalytic activity; GO:0016740,transferase activity; GO:0000271,polysaccharide biosynthetic process; GO:0005975,carbohydrate metabolic process; GO:0005976,po…
evm.TU.Chr1.3506	7721.48	3080.17	4641.31	-1561.15	13.2737	12.5807	12.5687	7.8542	8.8028	8.772	--	GO:0000139,Golgi membrane; GO:0016021,integral component of membrane; GO:0016757,glycosyltransferase activity; GO:0030244,cellulose biosynthetic process; GO:0009664,plant-type cell wall organization; GO:0003674,molecular_function; GO:0003824,catalytic activity; GO:0016740,transferase activity; GO:0000271,polysaccharide biosynthetic process; GO:0005975,carbohydrate metabolic process; GO:0005976,po…
evm.TU.Chr1.3508	3281.22	1275.29	2005.93	-730.645	6.0948	7.0669	6.1071	5.4238	5.695	4.9922	--	--
evm.TU.Chr1.3512	6962.85	2766.98	4195.87	-1428.89	4.3553	3.9652	4.2524	3.1535	2.7427	2.6738	--	GO:0005634,nucleus; GO:0003700,DNA-binding transcription factor activity; GO:0046872,metal ion binding; GO:0000976,transcription cis-regulatory region binding; GO:0009736,cytokinin-activated signaling pathway; GO:0009740,gibberellic acid mediated signaling pathway; GO:0019760,glucosinolate metabolic process; GO:0006355,regulation of DNA-templated transcription; GO:0010026,trichome differentiation…
evm.TU.Chr1.3518	3891.12	1558.62	2332.5	-773.886	44.7843	47.6192	43.6746	41.4876	42.1045	40.3143	ko00970: Aminoacyl-tRNA biosynthesis; ko01100: Metabolic pathways	GO:0005737,cytoplasm; GO:0005524,ATP binding; GO:0004819,glutamine-tRNA ligase activity; GO:0006425,glutaminyl-tRNA aminoacylation; GO:0009791,post-embryonic development; GO:0048608,reproductive structure development; GO:0000166,nucleotide binding; GO:0003674,molecular_function; GO:0005488,binding; GO:0017076,purine nucleotide binding; GO:0030554,adenyl nucleotide binding; GO:0032553,ribonucleoti…
evm.TU.Chr1.3519	3075.83	1103.03	1972.8	-869.769	3.0041	2.9116	2.9294	2.5543	2.6227	1.9088	--	GO:0005634,nucleus; GO:0003700,DNA-binding transcription factor activity; GO:0043565,sequence-specific DNA binding; GO:0016036,cellular response to phosphate starvation; GO:0009740,gibberellic acid mediated signaling pathway; GO:0009686,gibberellin biosynthetic process; GO:0010373,negative regulation of gibberellin biosynthetic process; GO:0045892,negative regulation of DNA-templated transcriptio…
evm.TU.Chr1.3525	1175.89	278.916	896.978	-618.062	0.5118	0.6432	0.7358	0.4147	0.4849	0.6293	--	GO:0009507,chloroplast; GO:0016787,hydrolase activity; GO:0006629,lipid metabolic process; GO:0003674,molecular_function; GO:0003824,catalytic activity; GO:0008150,biological_process; GO:0008152,metabolic process; GO:0044238,primary metabolic process; GO:0071704,organic substance metabolic process; GO:0005575,cellular_component; GO:0005622,intracellular anatomical structure; GO:0005737,cytoplasm;…
evm.TU.Chr1.3528	2558.06	902.065	1656	-753.931	90.0997	91.9549	92.71	90.4631	88.6511	87.3431	--	GO:0005829,cytosol; GO:0005886,plasma membrane; GO:0016208,AMP binding; GO:0000166,nucleotide binding; GO:0003674,molecular_function; GO:0005488,binding; GO:0017076,purine nucleotide binding; GO:0030554,adenyl nucleotide binding; GO:0032553,ribonucleotide binding; GO:0032555,purine ribonucleotide binding; GO:0032559,adenyl ribonucleotide binding; GO:0036094,small molecule binding; GO:0043167,ion …
evm.TU.Chr1.3531	3014.53	1013.34	2001.19	-987.85	0.2965	0.3946	0.4617	0.1735	0.1106	0.3071	ko04016: MAPK signaling pathway - plant	GO:0005634,nucleus; GO:0006952,defense response; GO:0080092,regulation of pollen tube growth; GO:0006950,response to stress; GO:0008150,biological_process; GO:0050896,response to stimulus; GO:0000003,reproduction; GO:0000902,cell morphogenesis; GO:0000904,cell morphogenesis involved in differentiation; GO:0001558,regulation of cell growth; GO:0003006,developmental process involved in reproduction…
evm.TU.Chr1.355	8272.88	3297.48	4975.4	-1677.91	9.3494	8.8666	9.2116	3.8516	3.5839	3.6849	--	GO:0005737,cytoplasm; GO:0005789,endoplasmic reticulum membrane; GO:0005794,Golgi apparatus; GO:0000139,Golgi membrane; GO:0016021,integral component of membrane; GO:0005886,plasma membrane; GO:0005802,trans-Golgi network; GO:0000822,inositol hexakisphosphate binding; GO:0015114,phosphate ion transmembrane transporter activity; GO:0016036,cellular response to phosphate starvation; GO:0048016,inos…
evm.TU.Chr1.356	5924.34	2295.21	3629.13	-1333.92	244.072	245.511	264.864	202.578	219.86	204.111	--	--
evm.TU.Chr1.3560	6000.65	2350.72	3649.93	-1299.21	21.4545	20.3391	21.8122	16.7403	18.646	17.3412	ko04626: Plant-pathogen interaction	GO:0005634,nucleus; GO:0003700,DNA-binding transcription factor activity; GO:0000976,transcription cis-regulatory region binding; GO:0009873,ethylene-activated signaling pathway; GO:0003674,molecular_function; GO:0140110,transcription regulator activity; GO:0001067,transcription regulatory region nucleic acid binding; GO:0003676,nucleic acid binding; GO:0003677,DNA binding; GO:0003690,double-stra…
evm.TU.Chr1.3561	2774.17	1043.36	1730.81	-687.451	25.4477	22.4127	20.6022	20.8023	16.5589	17.3749	--	GO:0016021,integral component of membrane; GO:0005575,cellular_component; GO:0016020,membrane; GO:0031224,intrinsic component of membrane; GO:0110165,cellular anatomical entity
evm.TU.Chr1.3562	8103.56	3232.74	4870.82	-1638.08	6.3862	6.6348	6.2507	3.9266	3.6647	3.6232	--	GO:0048046,apoplast; GO:0005739,mitochondrion; GO:0009505,plant-type cell wall; GO:0009506,plasmodesma; GO:0061634,alpha-D-xyloside xylohydrolase; GO:0046556,alpha-L-arabinofuranosidase activity; GO:0030246,carbohydrate binding; GO:0004553,hydrolase activity, hydrolyzing O-glycosyl compounds; GO:0009044,xylan 1,4-beta-xylosidase activity; GO:0080176,xyloglucan 1,6-alpha-xylosidase activity; GO:00…
evm.TU.Chr1.3572	4300.04	1626.83	2673.21	-1046.38	2.1955	2.3912	2.8372	1.9187	1.412	1.2443	--	GO:0005507,copper ion binding; GO:0003674,molecular_function; GO:0005488,binding; GO:0043167,ion binding; GO:0043169,cation binding; GO:0046872,metal ion binding; GO:0046914,transition metal ion binding
evm.TU.Chr1.3573	5955.95	2385.09	3570.86	-1185.77	34.8649	36.1313	34.2049	32.0864	32.0786	32.3045	--	GO:0015031,protein transport; GO:0006810,transport; GO:0008104,protein localization; GO:0008150,biological_process; GO:0009987,cellular process; GO:0033036,macromolecule localization; GO:0045184,establishment of protein localization; GO:0051179,localization; GO:0051234,establishment of localization; GO:0051641,cellular localization; GO:0070727,cellular macromolecule localization; GO:0071702,organ…
evm.TU.Chr1.3579	8003.83	3198.91	4804.92	-1606.01	86.577	84.8746	84.0907	72.3293	70.6046	71.8607	ko03015: mRNA surveillance pathway	GO:0005737,cytoplasm; GO:0005829,cytosol; GO:0005634,nucleus; GO:0005777,peroxisome; GO:0000159,protein phosphatase type 2A complex; GO:0019888,protein phosphatase regulator activity; GO:0006470,protein dephosphorylation; GO:0042325,regulation of phosphorylation; GO:0003674,molecular_function; GO:0019208,phosphatase regulator activity; GO:0030234,enzyme regulator activity; GO:0098772,molecular fu…
evm.TU.Chr1.3584	2116.12	756.658	1359.46	-602.807	2.2747	3.2049	2.8044	2.1104	2.203	2.2602	ko04075: Plant hormone signal transduction	GO:0005634,nucleus; GO:0000987,cis-regulatory region sequence-specific DNA binding; GO:0003700,DNA-binding transcription factor activity; GO:0000976,transcription cis-regulatory region binding; GO:0009909,regulation of flower development; GO:0006351,DNA-templated transcription; GO:0001067,transcription regulatory region nucleic acid binding; GO:0003674,molecular_function; GO:0003676,nucleic acid …
evm.TU.Chr1.3585	8101.79	3239.88	4861.92	-1622.04	46.4838	45.98	46.0653	37.9492	37.5074	36.4066	--	GO:0016021,integral component of membrane; GO:0005886,plasma membrane; GO:0022857,transmembrane transporter activity; GO:0003674,molecular_function; GO:0005215,transporter activity; GO:0005575,cellular_component; GO:0016020,membrane; GO:0031224,intrinsic component of membrane; GO:0110165,cellular anatomical entity; GO:0071944,cell periphery
evm.TU.Chr1.3589	3251.03	1306.95	1944.07	-637.122	0.6404	0.882	0.528	0.357	0.4428	0.3512	--	GO:0016021,integral component of membrane; GO:0016020,membrane; GO:0005886,plasma membrane; GO:0015171,amino acid transmembrane transporter activity; GO:0003333,amino acid transmembrane transport; GO:0003674,molecular_function; GO:0005215,transporter activity; GO:0005342,organic acid transmembrane transporter activity; GO:0022857,transmembrane transporter activity; GO:0046943,carboxylic acid tran…
evm.TU.Chr1.3595	3845.95	1436.56	2409.39	-972.838	4.5788	5.4892	4.8864	4.3366	3.5035	3.7293	ko00592: alpha-Linolenic acid metabolism; ko01100: Metabolic pathways; ko01110: Biosynthesis of secondary metabolites	GO:0009507,chloroplast; GO:0046423,allene-oxide cyclase activity; GO:0009734,auxin-activated signaling pathway; GO:0007623,circadian rhythm; GO:0050832,defense response to fungus; GO:0080186,developmental vegetative growth; GO:0009908,flower development; GO:0009864,induced systemic resistance, jasmonic acid mediated signaling pathway; GO:0009695,jasmonic acid biosynthetic process; GO:0048573,phot…
evm.TU.Chr1.3597	2381.05	821.806	1559.25	-737.44	23.1149	23.7519	24.2617	23.0867	22.4477	23.0148	--	GO:0005634,nucleus; GO:0003700,DNA-binding transcription factor activity; GO:0000976,transcription cis-regulatory region binding; GO:0071456,cellular response to hypoxia; GO:0009873,ethylene-activated signaling pathway; GO:0045892,negative regulation of DNA-templated transcription; GO:0003674,molecular_function; GO:0140110,transcription regulator activity; GO:0001067,transcription regulatory regi…
evm.TU.Chr1.360	6566.02	2600.26	3965.76	-1365.5	2.2618	2.322	2.111	1.4475	1.672	1.7008	--	GO:0016021,integral component of membrane; GO:0050660,flavin adenine dinucleotide binding; GO:0046577,long-chain-alcohol oxidase activity; GO:0006066,alcohol metabolic process; GO:0009409,response to cold; GO:0000166,nucleotide binding; GO:0003674,molecular_function; GO:0005488,binding; GO:0036094,small molecule binding; GO:0043167,ion binding; GO:0043168,anion binding; GO:0097159,organic cyclic …
evm.TU.Chr1.3606	8312.35	3319.09	4993.25	-1674.16	34.1564	33.5575	32.8238	5.8053	5.7491	5.0198	ko00941: Flavonoid biosynthesis; ko01110: Biosynthesis of secondary metabolites	GO:0033788,leucoanthocyanidin reductase activity; GO:0009807,lignan biosynthetic process; GO:0010023,proanthocyanidin biosynthetic process; GO:0003674,molecular_function; GO:0003824,catalytic activity; GO:0016491,oxidoreductase activity; GO:0016725,oxidoreductase activity, acting on CH or CH2 groups; GO:0016726,oxidoreductase activity, acting on CH or CH2 groups, NAD or NADP as acceptor; GO:00067…
evm.TU.Chr1.3608	2349.75	734.057	1615.69	-881.637	15.6511	16.0241	16.5229	14.3019	15.3218	15.6341	--	GO:0016021,integral component of membrane; GO:0005575,cellular_component; GO:0016020,membrane; GO:0031224,intrinsic component of membrane; GO:0110165,cellular anatomical entity
evm.TU.Chr1.3609	3968.65	1518.68	2449.98	-931.3	1.6769	1.4205	1.8498	1.0793	1.3298	1.1788	ko04075: Plant hormone signal transduction	GO:0005634,nucleus; GO:0003677,DNA binding; GO:0003700,DNA-binding transcription factor activity; GO:0046983,protein dimerization activity; GO:0006355,regulation of DNA-templated transcription; GO:0003674,molecular_function; GO:0003676,nucleic acid binding; GO:0005488,binding; GO:0097159,organic cyclic compound binding; GO:1901363,heterocyclic compound binding; GO:0140110,transcription regulator …
evm.TU.Chr1.361	3550.85	1384.36	2166.49	-782.125	5.0456	5.1643	4.5752	4.5597	4.1059	4.1621	--	GO:0016021,integral component of membrane; GO:0050660,flavin adenine dinucleotide binding; GO:0046577,long-chain-alcohol oxidase activity; GO:0006066,alcohol metabolic process; GO:0009409,response to cold; GO:0000166,nucleotide binding; GO:0003674,molecular_function; GO:0005488,binding; GO:0036094,small molecule binding; GO:0043167,ion binding; GO:0043168,anion binding; GO:0097159,organic cyclic …
evm.TU.Chr1.3619	7923.52	3106.96	4816.56	-1709.61	162.562	164.002	165.349	149.167	147.298	150.278	--	GO:1990124,messenger ribonucleoprotein complex; GO:0005634,nucleus; GO:0000932,P-body; GO:0003729,mRNA binding; GO:0042803,protein homodimerization activity; GO:0031087,deadenylation-independent decapping of nuclear-transcribed mRNA; GO:0006397,mRNA processing; GO:0017148,negative regulation of translation; GO:0033962,P-body assembly; GO:0010606,positive regulation of cytoplasmic mRNA processing …
evm.TU.Chr1.3625	5748.72	2220.24	3528.48	-1308.24	0.397	0.564	0.7258	0.0545	0.1546	0.046	--	GO:0005886,plasma membrane; GO:0044403,biological process involved in symbiotic interaction; GO:0009610,response to symbiotic fungus; GO:0008150,biological_process; GO:0044419,biological process involved in interspecies interaction between organisms; GO:0009605,response to external stimulus; GO:0009607,response to biotic stimulus; GO:0009608,response to symbiont; GO:0009620,response to fungus; GO…
evm.TU.Chr1.3626	8291.25	3293.89	4997.36	-1703.47	1.1812	1.151	1.1618	0.1309	0.0696	0.1656	--	GO:0016021,integral component of membrane; GO:0005575,cellular_component; GO:0016020,membrane; GO:0031224,intrinsic component of membrane; GO:0110165,cellular anatomical entity
evm.TU.Chr1.3631	7731.07	3063.98	4667.09	-1603.12	3.5667	4.1788	3.9765	1.5367	1.7545	1.3675	--	GO:0005737,cytoplasm; GO:0016787,hydrolase activity; GO:0046872,metal ion binding; GO:0003674,molecular_function; GO:0003824,catalytic activity; GO:0005488,binding; GO:0043167,ion binding; GO:0043169,cation binding; GO:0005575,cellular_component; GO:0005622,intracellular anatomical structure; GO:0110165,cellular anatomical entity
evm.TU.Chr1.3633	7329.86	2909.17	4420.68	-1511.51	15.2259	15.2983	14.9869	12.2589	11.1772	10.7743	ko02010: ABC transporters	GO:0016021,integral component of membrane; GO:0016020,membrane; GO:0005886,plasma membrane; GO:0140359,ABC-type transporter activity; GO:0005524,ATP binding; GO:0042626,ATPase-coupled transmembrane transporter activity; GO:0055085,transmembrane transport; GO:0003674,molecular_function; GO:0005215,transporter activity; GO:0015399,primary active transmembrane transporter activity; GO:0022804,active…
evm.TU.Chr1.3636	4830.66	1820.58	3010.08	-1189.5	4.6352	4.0932	4.3897	3.2985	2.5245	3.5039	--	--
evm.TU.Chr1.3637	7409.88	2933.56	4476.32	-1542.76	66.5127	68.9116	66.9299	60.1655	60.7392	60.9077	ko00900: Terpenoid backbone biosynthesis; ko01100: Metabolic pathways; ko01110: Biosynthesis of secondary metabolites	GO:0005789,endoplasmic reticulum membrane; GO:0000139,Golgi membrane; GO:0016021,integral component of membrane; GO:0010296,prenylcysteine methylesterase activity; GO:0003674,molecular_function; GO:0003824,catalytic activity; GO:0016787,hydrolase activity; GO:0016788,hydrolase activity, acting on ester bonds; GO:0051723,protein methylesterase activity; GO:0052689,carboxylic ester hydrolase activi…
evm.TU.Chr1.3638	3508.14	1295.12	2213.01	-917.889	0.2394	0.1738	0.2097	0.021	0.1228	0.1328	--	GO:0005737,cytoplasm; GO:0005794,Golgi apparatus; GO:0016021,integral component of membrane; GO:0005886,plasma membrane; GO:0000822,inositol hexakisphosphate binding; GO:0015114,phosphate ion transmembrane transporter activity; GO:0016036,cellular response to phosphate starvation; GO:0006817,phosphate ion transport; GO:0003674,molecular_function; GO:0005488,binding; GO:0036094,small molecule bind…
evm.TU.Chr1.3639	2781.78	1121.51	1660.27	-538.754	2.9037	2.3585	1.782	1.1403	1.708	1.4421	--	GO:0008270,zinc ion binding; GO:0003674,molecular_function; GO:0005488,binding; GO:0043167,ion binding; GO:0043169,cation binding; GO:0046872,metal ion binding; GO:0046914,transition metal ion binding
evm.TU.Chr1.3642	8149.69	3240.81	4908.88	-1668.07	24.4836	24.9711	25.3046	17.4967	17.7397	16.7647	--	GO:0016021,integral component of membrane; GO:0005886,plasma membrane; GO:0005524,ATP binding; GO:0016887,ATP hydrolysis activity; GO:0140326,ATPase-coupled intramembrane lipid transporter activity; GO:0000287,magnesium ion binding; GO:0045332,phospholipid translocation; GO:1901703,protein localization involved in auxin polar transport; GO:0000166,nucleotide binding; GO:0003674,molecular_function…
evm.TU.Chr1.3644	7186.05	2798.56	4387.49	-1588.93	6.8797	7.4588	7.0601	5.0906	4.3711	5.1168	ko04626: Plant-pathogen interaction	GO:0016021,integral component of membrane; GO:0005886,plasma membrane; GO:0005524,ATP binding; GO:0019901,protein kinase binding; GO:0106310,protein serine kinase activity; GO:0004674,protein serine/threonine kinase activity; GO:0004714,transmembrane receptor protein tyrosine kinase activity; GO:0071456,cellular response to hypoxia; GO:0006468,protein phosphorylation; GO:0000166,nucleotide bindin…
evm.TU.Chr1.3645	4896.42	1945.25	2951.17	-1005.91	20.8718	20.2024	20.2188	19.601	19.2411	18.8487	ko00230: Purine metabolism; ko00240: Pyrimidine metabolism; ko01100: Metabolic pathways; ko01232: Nucleotide metabolism	GO:0002953,5'-deoxynucleotidase activity; GO:0005524,ATP binding; GO:0003674,molecular_function; GO:0003824,catalytic activity; GO:0016787,hydrolase activity; GO:0016788,hydrolase activity, acting on ester bonds; GO:0016791,phosphatase activity; GO:0042578,phosphoric ester hydrolase activity; GO:0000166,nucleotide binding; GO:0005488,binding; GO:0017076,purine nucleotide binding; GO:0030554,adeny…
evm.TU.Chr1.3649	718.108	226.266	491.842	-265.577	0.3518	0.7025	0.0685	0.1853	0.1313	0.2343	--	GO:0016021,integral component of membrane; GO:0046872,metal ion binding; GO:0016740,transferase activity; GO:0009688,abscisic acid biosynthetic process; GO:0009687,abscisic acid metabolic process; GO:0016567,protein ubiquitination; GO:0009739,response to gibberellin; GO:0006970,response to osmotic stress; GO:0009651,response to salt stress; GO:0003674,molecular_function; GO:0005488,binding; GO:00…
evm.TU.Chr1.3653	3531.52	1313.63	2217.89	-904.257	8.1811	9.307	9.2318	8.024	7.5719	7.7318	ko03013: Nucleocytoplasmic transport	GO:0031267,small GTPase binding; GO:0006886,intracellular protein transport; GO:0003674,molecular_function; GO:0005488,binding; GO:0005515,protein binding; GO:0019899,enzyme binding; GO:0051020,GTPase binding; GO:0006810,transport; GO:0008104,protein localization; GO:0008150,biological_process; GO:0009987,cellular process; GO:0015031,protein transport; GO:0033036,macromolecule localization; GO:00…
evm.TU.Chr1.3655	5057.04	2017.86	3039.18	-1021.33	0.8247	0.4836	0.5681	0.245	0.071	0.169	--	--
evm.TU.Chr1.3657	8292.35	3304.71	4987.64	-1682.93	17.4896	17.2428	17.4993	7.704	7.099	6.8999	--	--
evm.TU.Chr1.3659	2800.48	1135.19	1665.28	-530.088	15.9314	16.0115	14.274	14.2513	13.9299	13.7519	--	--
evm.TU.Chr1.3662	2688.99	968.214	1720.77	-752.561	10.6553	12.0068	12.5469	10.3535	10.3498	10.4631	--	GO:0005829,cytosol; GO:0005783,endoplasmic reticulum; GO:0009505,plant-type cell wall; GO:0005886,plasma membrane; GO:0009506,plasmodesma; GO:0005773,vacuole; GO:0009058,biosynthetic process; GO:0008150,biological_process; GO:0008152,metabolic process; GO:0005575,cellular_component; GO:0005622,intracellular anatomical structure; GO:0005737,cytoplasm; GO:0110165,cellular anatomical entity; GO:0012…
evm.TU.Chr1.3665	7505.32	2915.45	4589.87	-1674.42	0.6653	0.6987	0.6938	0.5005	0.4788	0.538	--	GO:0005829,cytosol; GO:0005783,endoplasmic reticulum; GO:0009505,plant-type cell wall; GO:0005886,plasma membrane; GO:0009506,plasmodesma; GO:0005773,vacuole; GO:0009058,biosynthetic process; GO:0008150,biological_process; GO:0008152,metabolic process; GO:0005575,cellular_component; GO:0005622,intracellular anatomical structure; GO:0005737,cytoplasm; GO:0110165,cellular anatomical entity; GO:0012…
evm.TU.Chr1.3667	2336.6	797.093	1539.51	-742.42	84.8061	82.6131	83.8744	81.6911	78.9106	82.5617	ko00270: Cysteine and methionine metabolism; ko00330: Arginine and proline metabolism; ko01100: Metabolic pathways	GO:0004014,adenosylmethionine decarboxylase activity; GO:0006557,NA; GO:0008295,spermidine biosynthetic process; GO:0006597,spermine biosynthetic process; GO:0003674,molecular_function; GO:0003824,catalytic activity; GO:0016829,lyase activity; GO:0016830,carbon-carbon lyase activity; GO:0016831,carboxy-lyase activity; GO:0006576,cellular biogenic amine metabolic process; GO:0006595,polyamine meta…
evm.TU.Chr1.3695	1644.77	514.409	1130.36	-615.948	1.0555	0.8303	0.8219	0.8029	0.7221	0.3124	--	GO:0016021,integral component of membrane; GO:0005575,cellular_component; GO:0016020,membrane; GO:0031224,intrinsic component of membrane; GO:0110165,cellular anatomical entity
evm.TU.Chr1.37	8149	3268.66	4880.34	-1611.67	35.9037	35.115	33.4856	17.061	17.8842	16.4885	--	GO:0016021,integral component of membrane; GO:0005743,mitochondrial inner membrane; GO:0005739,mitochondrion; GO:0070469,respirasome; GO:0009916,alternative oxidase activity; GO:0046872,metal ion binding; GO:0102721,ubiquinol:oxygen oxidoreductase activity; GO:0010230,alternative respiration; GO:0003674,molecular_function; GO:0003824,catalytic activity; GO:0016491,oxidoreductase activity; GO:0016…
evm.TU.Chr1.3706	7833.35	3102.91	4730.44	-1627.53	88.5644	87.8295	89.9362	68.3593	73.0939	71.0462	--	GO:0016021,integral component of membrane; GO:0000325,plant-type vacuole; GO:0015179,L-amino acid transmembrane transporter activity; GO:0003333,amino acid transmembrane transport; GO:0003674,molecular_function; GO:0005215,transporter activity; GO:0005342,organic acid transmembrane transporter activity; GO:0015171,amino acid transmembrane transporter activity; GO:0022857,transmembrane transporter…
evm.TU.Chr1.3711	6510.98	2622.8	3888.18	-1265.38	10.4403	9.6156	9.1253	7.3612	6.6678	6.2994	ko00999: Biosynthesis of various plant secondary metabolites; ko01110: Biosynthesis of secondary metabolites	GO:0035251,UDP-glucosyltransferase activity; GO:0008194,UDP-glycosyltransferase activity; GO:0003674,molecular_function; GO:0003824,catalytic activity; GO:0016740,transferase activity; GO:0016757,glycosyltransferase activity; GO:0016758,hexosyltransferase activity; GO:0046527,glucosyltransferase activity
evm.TU.Chr1.3716	7619.18	2965.28	4653.9	-1688.62	37.8494	38.3812	38.9021	33.5468	33.1171	34.4199	--	GO:0004430,1-phosphatidylinositol 4-kinase activity; GO:0005524,ATP binding; GO:0046854,phosphatidylinositol phosphate biosynthetic process; GO:0046777,protein autophosphorylation; GO:0003674,molecular_function; GO:0003824,catalytic activity; GO:0016301,kinase activity; GO:0016740,transferase activity; GO:0016772,transferase activity, transferring phosphorus-containing groups; GO:0016773,phosphot…
evm.TU.Chr1.3717	1131.43	352.429	779.004	-426.575	0.3352	0.2434	0.522	0.353	0.1251	0.1488	--	--
evm.TU.Chr1.3718	6605.34	2675.92	3929.42	-1253.49	5.1263	3.9622	4.0561	1.7416	2.129	1.6518	--	--
evm.TU.Chr1.3736	1180.2	407.893	772.31	-364.417	12.9516	11.1147	12.3924	11.0524	11.5221	11.3588	--	GO:0005634,nucleus; GO:0043565,sequence-specific DNA binding; GO:0003674,molecular_function; GO:0003676,nucleic acid binding; GO:0003677,DNA binding; GO:0005488,binding; GO:0097159,organic cyclic compound binding; GO:1901363,heterocyclic compound binding; GO:0005575,cellular_component; GO:0005622,intracellular anatomical structure; GO:0043226,organelle; GO:0043227,membrane-bounded organelle; GO:0…
evm.TU.Chr1.3740	4958.47	1904.53	3053.94	-1149.41	14.6949	14.721	15.4001	13.6728	13.7096	12.7046	--	GO:0009506,plasmodesma; GO:0005575,cellular_component; GO:0005911,cell-cell junction; GO:0030054,cell junction; GO:0055044,symplast; GO:0070161,anchoring junction; GO:0110165,cellular anatomical entity
evm.TU.Chr1.3763	5071.66	1957.91	3113.75	-1155.84	10.9814	10.5438	11.6263	9.0968	9.9216	9.0237	ko00905: Brassinosteroid biosynthesis; ko01110: Biosynthesis of secondary metabolites	GO:0016021,integral component of membrane; GO:0020037,heme binding; GO:0005506,iron ion binding; GO:0004497,monooxygenase activity; GO:0016705,oxidoreductase activity, acting on paired donors, with incorporation or reduction of molecular oxygen; GO:0003674,molecular_function; GO:0005488,binding; GO:0046906,tetrapyrrole binding; GO:0097159,organic cyclic compound binding; GO:1901363,heterocyclic c…
evm.TU.Chr1.3765	1893.94	702.569	1191.37	-488.802	2.5011	3.0124	2.3714	2.2312	2.0753	2.3514	--	GO:0003676,nucleic acid binding; GO:0008270,zinc ion binding; GO:0003674,molecular_function; GO:0005488,binding; GO:0097159,organic cyclic compound binding; GO:1901363,heterocyclic compound binding; GO:0043167,ion binding; GO:0043169,cation binding; GO:0046872,metal ion binding; GO:0046914,transition metal ion binding
evm.TU.Chr1.3788	3630.19	1332.44	2297.76	-965.317	7.1696	7.5522	7.4742	6.5291	7.1001	6.366	ko04016: MAPK signaling pathway - plant	GO:0005737,cytoplasm; GO:0005524,ATP binding; GO:0004672,protein kinase activity; GO:0106310,protein serine kinase activity; GO:0004674,protein serine/threonine kinase activity; GO:0004712,protein serine/threonine/tyrosine kinase activity; GO:0004713,protein tyrosine kinase activity; GO:0006468,protein phosphorylation; GO:0045995,regulation of embryonic development; GO:0010344,seed oilbody biogen…
evm.TU.Chr1.3791	2105.07	744.062	1361.01	-616.943	0.9088	1.1682	1.4442	0.8943	0.8673	0.7738	ko00051: Fructose and mannose metabolism; ko00500: Starch and sucrose metabolism; ko00520: Amino sugar and nucleotide sugar metabolism; ko01100: Metabolic pathways; ko01110: Biosynthesis of secondary metabolites; ko01250: Biosynthesis of nucleotide sugars	GO:0042644,chloroplast nucleoid; GO:0000427,plastid-encoded plastid RNA polymerase complex; GO:0016301,kinase activity; GO:0009658,chloroplast organization; GO:0009662,etioplast organization; GO:0016310,phosphorylation; GO:0042793,plastid transcription; GO:0006355,regulation of DNA-templated transcription; GO:0003674,molecular_function; GO:0003824,catalytic activity; GO:0016740,transferase activi…
evm.TU.Chr1.3792	4974.52	1913.34	3061.18	-1147.84	94.3436	91.5469	94.308	87.4766	88.133	90.1787	ko00030: Pentose phosphate pathway; ko01100: Metabolic pathways; ko01110: Biosynthesis of secondary metabolites; ko01200: Carbon metabolism	GO:0005737,cytoplasm; GO:0005829,cytosol; GO:0017057,6-phosphogluconolactonase activity; GO:0005975,carbohydrate metabolic process; GO:0009051,pentose-phosphate shunt, oxidative branch; GO:0003674,molecular_function; GO:0003824,catalytic activity; GO:0016787,hydrolase activity; GO:0016788,hydrolase activity, acting on ester bonds; GO:0052689,carboxylic ester hydrolase activity; GO:0008150,biologi…
evm.TU.Chr1.3801	7709.17	3089.91	4619.26	-1529.35	60.884	63.0357	59.141	47.282	48.5011	47.5075	--	GO:0010005,cortical microtubule, transverse to long axis; GO:0043622,cortical microtubule organization; GO:0000226,microtubule cytoskeleton organization; GO:0006996,organelle organization; GO:0007010,cytoskeleton organization; GO:0007017,microtubule-based process; GO:0008150,biological_process; GO:0009987,cellular process; GO:0016043,cellular component organization; GO:0030865,cortical cytoskelet…
evm.TU.Chr1.3802	5484.19	2129.22	3354.97	-1225.75	3.8934	3.1005	4.2297	1.7636	1.8982	2.4255	--	GO:0009507,chloroplast; GO:0080030,methyl indole-3-acetate esterase activity; GO:0080032,methyl jasmonate esterase activity; GO:0080031,methyl salicylate esterase activity; GO:0009694,jasmonic acid metabolic process; GO:0009696,salicylic acid metabolic process; GO:0003674,molecular_function; GO:0003824,catalytic activity; GO:0016787,hydrolase activity; GO:0016788,hydrolase activity, acting on est…
evm.TU.Chr1.3807	6034.74	2420.65	3614.08	-1193.43	0.7074	0.6501	0.5681	0.2794	0.396	0.3828	--	GO:0005634,nucleus; GO:0045892,negative regulation of DNA-templated transcription; GO:0009737,response to abscisic acid; GO:0009414,response to water deprivation; GO:0007165,signal transduction; GO:0006139,nucleobase-containing compound metabolic process; GO:0006351,DNA-templated transcription; GO:0006355,regulation of DNA-templated transcription; GO:0006725,cellular aromatic compound metabolic p…
evm.TU.Chr1.3810	7766.19	3119.39	4646.8	-1527.41	10.4575	9.792	9.9727	7.2015	7.5817	7.2605	ko04075: Plant hormone signal transduction	GO:0016021,integral component of membrane; GO:0005886,plasma membrane; GO:0005524,ATP binding; GO:0106310,protein serine kinase activity; GO:0004674,protein serine/threonine kinase activity; GO:0048653,anther development; GO:0048508,embryonic meristem development; GO:0009808,lignin metabolic process; GO:0009942,longitudinal axis specification; GO:0010073,meristem maintenance; GO:0009846,pollen ge…
evm.TU.Chr1.3816	8299.55	3309.73	4989.82	-1680.08	34.3684	34.4056	34.1048	25.111	24.5844	24.4974	--	GO:0005576,extracellular region; GO:0003993,acid phosphatase activity; GO:0046872,metal ion binding; GO:0003674,molecular_function; GO:0003824,catalytic activity; GO:0016787,hydrolase activity; GO:0016788,hydrolase activity, acting on ester bonds; GO:0016791,phosphatase activity; GO:0042578,phosphoric ester hydrolase activity; GO:0005488,binding; GO:0043167,ion binding; GO:0043169,cation binding;…
evm.TU.Chr1.3818	2066	686.353	1379.65	-693.298	0.573	0.8024	0.6693	0.6323	0.3666	0.3998	--	GO:0016301,kinase activity; GO:0030247,polysaccharide binding; GO:0016310,phosphorylation; GO:0003674,molecular_function; GO:0003824,catalytic activity; GO:0016740,transferase activity; GO:0016772,transferase activity, transferring phosphorus-containing groups; GO:0005488,binding; GO:0030246,carbohydrate binding; GO:0006793,phosphorus metabolic process; GO:0006796,phosphate-containing compound me…
evm.TU.Chr1.3820	3875.84	1510.56	2365.28	-854.716	4.3795	4.3175	3.9026	3.678	3.5716	3.0171	--	GO:0016021,integral component of membrane; GO:0005575,cellular_component; GO:0016020,membrane; GO:0031224,intrinsic component of membrane; GO:0110165,cellular anatomical entity
evm.TU.Chr1.3821	6171.12	2418.51	3752.62	-1334.11	2.6768	3.5848	2.9412	1.6079	1.4651	1.6637	--	GO:0016021,integral component of membrane; GO:0016020,membrane; GO:0005274,allantoin:proton symporter activity; GO:0005524,ATP binding; GO:0015210,uracil transmembrane transporter activity; GO:0015505,uracil:cation symporter activity; GO:0015720,allantoin transport; GO:0043100,pyrimidine nucleobase salvage; GO:0015857,uracil transport; GO:0003674,molecular_function; GO:0005215,transporter activit…
evm.TU.Chr1.3824	7046.25	2766.23	4280.02	-1513.79	41.4708	40.3344	40.5252	36.0628	34.0698	36.0638	--	GO:0005783,endoplasmic reticulum; GO:0016021,integral component of membrane; GO:0031625,ubiquitin protein ligase binding; GO:0003674,molecular_function; GO:0005488,binding; GO:0005515,protein binding; GO:0019899,enzyme binding; GO:0044389,ubiquitin-like protein ligase binding; GO:0005575,cellular_component; GO:0005622,intracellular anatomical structure; GO:0005737,cytoplasm; GO:0012505,endomembra…
evm.TU.Chr1.3826	1784.1	660.246	1123.85	-463.606	2.0917	2.2245	1.4658	1.6068	1.5428	1.0816	--	GO:0052823,2-hydroxy-6-oxonona-2,4,7-trienedioate hydrolase activity; GO:0018771,2-hydroxy-6-oxonona-2,4-dienedioate hydrolase activity; GO:0003674,molecular_function; GO:0003824,catalytic activity; GO:0016787,hydrolase activity; GO:0016822,hydrolase activity, acting on acid carbon-carbon bonds; GO:0016823,hydrolase activity, acting on acid carbon-carbon bonds, in ketonic substances
evm.TU.Chr1.3827	3406.16	1265.66	2140.51	-874.85	95.928	90.1888	97.4598	83.3031	86.5202	89.7838	ko00500: Starch and sucrose metabolism; ko01100: Metabolic pathways	GO:0031225,anchored component of membrane; GO:0005886,plasma membrane; GO:0009506,plasmodesma; GO:0001872,(1->3)-beta-D-glucan binding; GO:0030247,polysaccharide binding; GO:0003674,molecular_function; GO:0005488,binding; GO:0030246,carbohydrate binding; GO:0005575,cellular_component; GO:0016020,membrane; GO:0031224,intrinsic component of membrane; GO:0110165,cellular anatomical entity; GO:007194…
evm.TU.Chr1.3828	764.879	183.418	581.461	-398.043	25.3155	23.7207	26.4594	23.292	24.5637	24.8179	--	GO:0005739,mitochondrion; GO:0003729,mRNA binding; GO:0003674,molecular_function; GO:0003676,nucleic acid binding; GO:0003723,RNA binding; GO:0005488,binding; GO:0097159,organic cyclic compound binding; GO:1901363,heterocyclic compound binding; GO:0005575,cellular_component; GO:0005622,intracellular anatomical structure; GO:0005737,cytoplasm; GO:0043226,organelle; GO:0043227,membrane-bounded orga…
evm.TU.Chr1.3829	7990.14	3201.98	4788.16	-1586.19	55.7553	53.7907	54.0388	44.4042	44.893	44.929	--	GO:0031969,chloroplast membrane; GO:0005794,Golgi apparatus; GO:0016021,integral component of membrane; GO:0015297,antiporter activity; GO:0015120,phosphoglycerate transmembrane transporter activity; GO:0071917,triose-phosphate transmembrane transporter activity; GO:0008643,carbohydrate transport; GO:0015713,phosphoglycerate transmembrane transport; GO:0009643,photosynthetic acclimation; GO:00354…
evm.TU.Chr1.3840	1280.95	406.413	874.537	-468.124	5.04	5.9735	5.0403	5.0478	4.9602	4.1241	ko00460: Cyanoamino acid metabolism; ko00500: Starch and sucrose metabolism; ko00999: Biosynthesis of various plant secondary metabolites; ko01100: Metabolic pathways; ko01110: Biosynthesis of secondary metabolites	GO:0048046,apoplast; GO:0008422,beta-glucosidase activity; GO:0102483,scopolin beta-glucosidase activity; GO:0005975,carbohydrate metabolic process; GO:0003674,molecular_function; GO:0003824,catalytic activity; GO:0004553,hydrolase activity, hydrolyzing O-glycosyl compounds; GO:0015926,glucosidase activity; GO:0016787,hydrolase activity; GO:0016798,hydrolase activity, acting on glycosyl bonds; GO…
evm.TU.Chr1.3842	4710.8	1804	2906.8	-1102.81	26.7993	27.6952	29.1853	25.1296	25.4853	24.1946	--	GO:0000118,histone deacetylase complex; GO:0005773,vacuole; GO:0003677,DNA binding; GO:0003674,molecular_function; GO:0003676,nucleic acid binding; GO:0005488,binding; GO:0097159,organic cyclic compound binding; GO:1901363,heterocyclic compound binding; GO:0005575,cellular_component; GO:0005622,intracellular anatomical structure; GO:0005634,nucleus; GO:0005654,nucleoplasm; GO:0031974,membrane-enc…
evm.TU.Chr1.3845	970.683	284.387	686.296	-401.909	5.8108	6.5796	5.8602	5.2841	5.9322	5.7959	ko04626: Plant-pathogen interaction	GO:0005634,nucleus; GO:0003700,DNA-binding transcription factor activity; GO:0000976,transcription cis-regulatory region binding; GO:0006970,response to osmotic stress; GO:0009651,response to salt stress; GO:0009414,response to water deprivation; GO:0003674,molecular_function; GO:0140110,transcription regulator activity; GO:0001067,transcription regulatory region nucleic acid binding; GO:0003676,…
evm.TU.Chr1.3849	4044.46	1532.44	2512.03	-979.594	169.052	165.327	164.362	161.658	153.869	157.914	--	GO:0009507,chloroplast; GO:0009941,chloroplast envelope; GO:0005768,endosome; GO:0005576,extracellular region; GO:0005794,Golgi apparatus; GO:0005740,mitochondrial envelope; GO:0005739,mitochondrion; GO:0005802,trans-Golgi network; GO:0003993,acid phosphatase activity; GO:0046872,metal ion binding; GO:0030943,mitochondrion targeting sequence binding; GO:0045040,protein insertion into mitochondria…
evm.TU.Chr1.3878	1101.35	290.79	810.561	-519.772	22.8729	23.5886	22.8015	22.9643	22.7563	21.4593	ko04016: MAPK signaling pathway - plant; ko04626: Plant-pathogen interaction	GO:0005634,nucleus; GO:0003700,DNA-binding transcription factor activity; GO:0000976,transcription cis-regulatory region binding; GO:0003674,molecular_function; GO:0140110,transcription regulator activity; GO:0001067,transcription regulatory region nucleic acid binding; GO:0003676,nucleic acid binding; GO:0003677,DNA binding; GO:0003690,double-stranded DNA binding; GO:0005488,binding; GO:0043565,…
evm.TU.Chr1.3881	6799.44	2698.2	4101.24	-1403.03	122.842	119.928	119.689	112.442	108.029	110.026	--	GO:0016021,integral component of membrane; GO:0005575,cellular_component; GO:0016020,membrane; GO:0031224,intrinsic component of membrane; GO:0110165,cellular anatomical entity
evm.TU.Chr1.3882	7645.81	3012.18	4633.64	-1621.46	32.6204	31.8052	32.1127	21.0155	16.6843	19.715	--	GO:0016021,integral component of membrane; GO:0005575,cellular_component; GO:0016020,membrane; GO:0031224,intrinsic component of membrane; GO:0110165,cellular anatomical entity
evm.TU.Chr1.3888	3380.78	1234.56	2146.22	-911.661	1.136	1.0163	1.052	0.9229	0.7812	0.9618	--	GO:0005737,cytoplasm; GO:0004521,endoribonuclease activity; GO:0003723,RNA binding; GO:0051607,defense response to virus; GO:0010599,lsiRNA processing; GO:0010492,maintenance of shoot apical meristem identity; GO:0035195,miRNA-mediated gene silencing; GO:0035194,post-transcriptional gene silencing by RNA; GO:0040034,regulation of development, heterochronic; GO:0006417,regulation of translation; G…
evm.TU.Chr1.3889	5534.17	2210.95	3323.21	-1112.26	22.0715	20.8993	21.0046	19.2542	19.2973	19.7762	--	GO:0016021,integral component of membrane; GO:0005886,plasma membrane; GO:0005227,calcium activated cation channel activity; GO:0003674,molecular_function; GO:0005215,transporter activity; GO:0005216,ion channel activity; GO:0005261,cation channel activity; GO:0008324,cation transmembrane transporter activity; GO:0015075,ion transmembrane transporter activity; GO:0015267,channel activity; GO:0015…
evm.TU.Chr1.3890	7317.85	2830.73	4487.13	-1656.4	96.8532	97.1614	98.1711	85.412	85.1031	89.1656	ko03050: Proteasome	GO:0005634,nucleus; GO:0009506,plasmodesma; GO:0000502,proteasome complex; GO:0008541,proteasome regulatory particle, lid subcomplex; GO:0005198,structural molecule activity; GO:0030163,protein catabolic process; GO:0006511,ubiquitin-dependent protein catabolic process; GO:0003674,molecular_function; GO:0006807,nitrogen compound metabolic process; GO:0008150,biological_process; GO:0008152,metabol…
evm.TU.Chr1.3893	7444.19	2950.54	4493.65	-1543.12	71.3168	69.5588	68.4883	57.4786	57.5671	60.3924	--	--
evm.TU.Chr1.3895	4501.03	1808.64	2692.39	-883.751	172.782	159.651	166.701	152.552	153.598	150.621	--	GO:0030134,COPII-coated ER to Golgi transport vesicle; GO:0005783,endoplasmic reticulum; GO:0005789,endoplasmic reticulum membrane; GO:0005793,endoplasmic reticulum-Golgi intermediate compartment; GO:0005794,Golgi apparatus; GO:0032580,Golgi cisterna membrane; GO:0016021,integral component of membrane; GO:0006888,endoplasmic reticulum to Golgi vesicle-mediated transport; GO:0007030,Golgi organiza…
evm.TU.Chr1.3898	5908.06	2235.81	3672.25	-1436.44	1.7003	1.7611	1.9081	1.3694	1.2877	1.4875	--	GO:0009507,chloroplast; GO:0030785,[ribulose-bisphosphate carboxylase]-lysine N-methyltransferase activity; GO:0016279,protein-lysine N-methyltransferase activity; GO:0018026,peptidyl-lysine monomethylation; GO:0003674,molecular_function; GO:0003824,catalytic activity; GO:0008168,methyltransferase activity; GO:0008757,S-adenosylmethionine-dependent methyltransferase activity; GO:0016740,transfera…
evm.TU.Chr1.390	7621.95	3030.97	4590.98	-1560.01	27.2252	26.8641	27.4113	25.3837	25.1276	24.9827	--	GO:0016021,integral component of membrane; GO:0005886,plasma membrane; GO:0010584,pollen exine formation; GO:0007275,multicellular organism development; GO:0008150,biological_process; GO:0009555,pollen development; GO:0009653,anatomical structure morphogenesis; GO:0009987,cellular process; GO:0010208,pollen wall assembly; GO:0010927,cellular component assembly involved in morphogenesis; GO:001604…
evm.TU.Chr1.3903	7954.77	3178.95	4775.81	-1596.86	1.614	1.4032	1.5214	0.6263	0.5389	0.5657	--	GO:0005794,Golgi apparatus; GO:0032580,Golgi cisterna membrane; GO:0005797,Golgi medial cisterna; GO:0000139,Golgi membrane; GO:0016021,integral component of membrane; GO:0008417,fucosyltransferase activity; GO:0008107,galactoside 2-alpha-L-fucosyltransferase activity; GO:0042803,protein homodimerization activity; GO:0071555,cell wall organization; GO:0009969,xyloglucan biosynthetic process; GO:0…
evm.TU.Chr1.3913	8291.94	3312.63	4979.31	-1666.68	372.84	370.916	366.161	229.682	235.758	228.208	--	GO:0005634,nucleus; GO:0043565,sequence-specific DNA binding; GO:0010150,leaf senescence; GO:0031155,regulation of reproductive fruiting body development; GO:0006355,regulation of DNA-templated transcription; GO:0003674,molecular_function; GO:0003676,nucleic acid binding; GO:0003677,DNA binding; GO:0005488,binding; GO:0097159,organic cyclic compound binding; GO:1901363,heterocyclic compound bindi…
evm.TU.Chr1.3914	4047.22	1464.21	2583.01	-1118.8	2.175	2.3353	2.3242	2.0795	1.9515	2.1162	ko00071: Fatty acid degradation; ko00073: Cutin, suberine and wax biosynthesis; ko01100: Metabolic pathways	GO:0016021,integral component of membrane; GO:0018685,alkane 1-monooxygenase activity; GO:0020037,heme binding; GO:0005506,iron ion binding; GO:0102033,long-chain fatty acid omega-hydroxylase activity; GO:0010584,pollen exine formation; GO:0080110,sporopollenin biosynthetic process; GO:0003674,molecular_function; GO:0003824,catalytic activity; GO:0004497,monooxygenase activity; GO:0016491,oxidore…
evm.TU.Chr1.3917	2209.7	807.958	1401.74	-593.779	0.2142	0.14	0.4003	0.0902	0.048	0.1141	--	GO:0016021,integral component of membrane; GO:0005886,plasma membrane; GO:0051539,4 iron, 4 sulfur cluster binding; GO:0042545,cell wall modification; GO:0007043,cell-cell junction assembly; GO:0003674,molecular_function; GO:0005488,binding; GO:0051536,iron-sulfur cluster binding; GO:0051540,metal cluster binding; GO:0008150,biological_process; GO:0009987,cellular process; GO:0016043,cellular com…
evm.TU.Chr1.3919	1826.71	653.811	1172.9	-519.092	0.2659	0.2316	0.1242	0.168	0.0595	0.1062	--	GO:0016021,integral component of membrane; GO:0030797,24-methylenesterol C-methyltransferase activity; GO:0032259,methylation; GO:0016126,sterol biosynthetic process; GO:0003674,molecular_function; GO:0003824,catalytic activity; GO:0008168,methyltransferase activity; GO:0008757,S-adenosylmethionine-dependent methyltransferase activity; GO:0016740,transferase activity; GO:0016741,transferase activ…
evm.TU.Chr1.3925	8050.36	3208.27	4842.09	-1633.82	8.627	7.9347	8.4547	3.171	3.8598	3.6777	--	GO:0005634,nucleus; GO:0003677,DNA binding; GO:0003700,DNA-binding transcription factor activity; GO:0046872,metal ion binding; GO:0009908,flower development; GO:0006355,regulation of DNA-templated transcription; GO:0003674,molecular_function; GO:0003676,nucleic acid binding; GO:0005488,binding; GO:0097159,organic cyclic compound binding; GO:1901363,heterocyclic compound binding; GO:0140110,trans…
evm.TU.Chr1.3929	2749.91	931.732	1818.18	-886.444	0.83	1.0233	1.006	0.7751	0.6311	0.8343	ko00460: Cyanoamino acid metabolism; ko01100: Metabolic pathways; ko01110: Biosynthesis of secondary metabolites	GO:0050660,flavin adenine dinucleotide binding; GO:0046593,mandelonitrile lyase activity; GO:0016614,oxidoreductase activity, acting on CH-OH group of donors; GO:0000166,nucleotide binding; GO:0003674,molecular_function; GO:0005488,binding; GO:0036094,small molecule binding; GO:0043167,ion binding; GO:0043168,anion binding; GO:0097159,organic cyclic compound binding; GO:1901265,nucleoside phospha…
evm.TU.Chr1.3930	8234.04	3274.45	4959.59	-1685.14	30.0791	30.7415	31.599	14.6133	15.1793	13.7126	ko00460: Cyanoamino acid metabolism; ko01100: Metabolic pathways; ko01110: Biosynthesis of secondary metabolites	GO:0005576,extracellular region; GO:0050660,flavin adenine dinucleotide binding; GO:0046593,mandelonitrile lyase activity; GO:0016614,oxidoreductase activity, acting on CH-OH group of donors; GO:0007267,cell-cell signaling; GO:0009553,embryo sac development; GO:0010430,fatty acid omega-oxidation; GO:0000166,nucleotide binding; GO:0003674,molecular_function; GO:0005488,binding; GO:0036094,small mo…
evm.TU.Chr1.3933	8037.44	3168.86	4868.59	-1699.73	5.4329	6.1587	6.0127	1.9685	2.057	2.3206	ko00460: Cyanoamino acid metabolism; ko01100: Metabolic pathways; ko01110: Biosynthesis of secondary metabolites	GO:0005576,extracellular region; GO:0050660,flavin adenine dinucleotide binding; GO:0046593,mandelonitrile lyase activity; GO:0016614,oxidoreductase activity, acting on CH-OH group of donors; GO:0007267,cell-cell signaling; GO:0009553,embryo sac development; GO:0010430,fatty acid omega-oxidation; GO:0000166,nucleotide binding; GO:0003674,molecular_function; GO:0005488,binding; GO:0036094,small mo…
evm.TU.Chr1.3946	8297.59	3293.69	5003.9	-1710.2	15.3489	15.1602	15.6931	8.9859	8.8872	9.1671	--	GO:0005634,nucleus; GO:0003677,DNA binding; GO:0003700,DNA-binding transcription factor activity; GO:0046872,metal ion binding; GO:0042803,protein homodimerization activity; GO:0000976,transcription cis-regulatory region binding; GO:0045893,positive regulation of DNA-templated transcription; GO:0006355,regulation of DNA-templated transcription; GO:0009414,response to water deprivation; GO:0003674…
evm.TU.Chr1.3947	6133.65	2413.46	3720.18	-1306.72	1.3615	1.3529	1.2768	1.0466	0.8567	0.7809	--	GO:0016021,integral component of membrane; GO:0005840,ribosome; GO:0005575,cellular_component; GO:0016020,membrane; GO:0031224,intrinsic component of membrane; GO:0110165,cellular anatomical entity; GO:0005622,intracellular anatomical structure; GO:0043226,organelle; GO:0043228,non-membrane-bounded organelle; GO:0043229,intracellular organelle; GO:0043232,intracellular non-membrane-bounded organe…
evm.TU.Chr1.3949	6158.01	2436.52	3721.49	-1284.97	589.707	564.419	553.578	503.478	457.395	475.257	ko03010: Ribosome	GO:0022625,cytosolic large ribosomal subunit; GO:0005730,nucleolus; GO:0005634,nucleus; GO:0003729,mRNA binding; GO:0003735,structural constituent of ribosome; GO:0042254,ribosome biogenesis; GO:0006412,translation; GO:0003674,molecular_function; GO:0003676,nucleic acid binding; GO:0003723,RNA binding; GO:0005488,binding; GO:0097159,organic cyclic compound binding; GO:1901363,heterocyclic compoun…
evm.TU.Chr1.3954	7532.09	2973.46	4558.62	-1585.16	7.84	7.7494	8.7724	4.9611	5.1446	4.87	--	GO:0005737,cytoplasm; GO:0005886,plasma membrane; GO:0009638,phototropism; GO:0009958,positive gravitropism; GO:0010017,red or far-red light signaling pathway; GO:0009585,red, far-red light phototransduction; GO:0010218,response to far red light; GO:0010114,response to red light; GO:0008150,biological_process; GO:0009314,response to radiation; GO:0009416,response to light stimulus; GO:0009605,res…
evm.TU.Chr1.3955	5396.93	2103.91	3293.02	-1189.11	123.382	124.536	121.839	114.418	111.473	104.489	ko00600: Sphingolipid metabolism; ko01100: Metabolic pathways	GO:0005783,endoplasmic reticulum; GO:0005789,endoplasmic reticulum membrane; GO:0005794,Golgi apparatus; GO:0016021,integral component of membrane; GO:0016020,membrane; GO:0005506,iron ion binding; GO:0016491,oxidoreductase activity; GO:0009640,photomorphogenesis; GO:0046520,sphingoid biosynthetic process; GO:0003674,molecular_function; GO:0005488,binding; GO:0043167,ion binding; GO:0043169,catio…
evm.TU.Chr1.3972	1549.36	432.285	1117.08	-684.791	19.7503	19.4336	20.6541	17.8934	18.9759	19.8043	--	GO:0005794,Golgi apparatus; GO:0016021,integral component of membrane; GO:0016020,membrane; GO:0005886,plasma membrane; GO:0090406,pollen tube; GO:0008515,sucrose transmembrane transporter activity; GO:0008506,sucrose:proton symporter activity; GO:0009611,response to wounding; GO:0005985,sucrose metabolic process; GO:0015770,sucrose transport; GO:0003674,molecular_function; GO:0005215,transporter…
evm.TU.Chr1.3977	2495.53	893.443	1602.09	-708.642	0.7891	1.1396	0.9016	0.7769	0.5377	0.6626	--	GO:0005634,nucleus; GO:0003700,DNA-binding transcription factor activity; GO:0000981,DNA-binding transcription factor activity, RNA polymerase II-specific; GO:0000978,RNA polymerase II cis-regulatory region sequence-specific DNA binding; GO:0043565,sequence-specific DNA binding; GO:0009553,embryo sac development; GO:0010052,guard cell differentiation; GO:0010235,guard mother cell cytokinesis; GO:…
evm.TU.Chr1.3981	7851.72	3105.98	4745.74	-1639.76	49.1977	50.0188	50.163	40.9397	38.4738	38.5952	ko04626: Plant-pathogen interaction	GO:0005737,cytoplasm; GO:0005634,nucleus; GO:0005886,plasma membrane; GO:0005524,ATP binding; GO:0106310,protein serine kinase activity; GO:0004674,protein serine/threonine kinase activity; GO:0006952,defense response; GO:0006468,protein phosphorylation; GO:0000166,nucleotide binding; GO:0003674,molecular_function; GO:0005488,binding; GO:0017076,purine nucleotide binding; GO:0030554,adenyl nucleo…
evm.TU.Chr1.4010	1203.77	313.951	889.817	-575.866	406.455	422.654	426.315	402.263	406.686	415.843	--	GO:0005741,mitochondrial outer membrane; GO:0046930,pore complex; GO:0015288,porin activity; GO:0008308,voltage-gated anion channel activity; GO:0003674,molecular_function; GO:0005215,transporter activity; GO:0015267,channel activity; GO:0022803,passive transmembrane transporter activity; GO:0022829,wide pore channel activity; GO:0022857,transmembrane transporter activity; GO:0005216,ion channel …
evm.TU.Chr1.4012	6757.51	2741.57	4015.94	-1274.37	99.175	98.2761	95.5337	89.9136	90.4758	90.3816	--	--
evm.TU.Chr1.4019	8279.13	3280.37	4998.76	-1718.38	18.3381	18.3296	19.1025	8.8698	8.5373	9.1893	--	GO:0016021,integral component of membrane; GO:0005886,plasma membrane; GO:0090440,abscisic acid transmembrane transporter activity; GO:0015293,symporter activity; GO:0080168,abscisic acid transport; GO:0042128,nitrate assimilation; GO:0010119,regulation of stomatal movement; GO:0009624,response to nematode; GO:0003674,molecular_function; GO:0005215,transporter activity; GO:0005319,lipid transport…
evm.TU.Chr1.4022	7971.55	3191.84	4779.72	-1587.88	23.5769	23.0585	22.5044	13.2466	15.0068	13.8488	--	GO:0005634,nucleus; GO:0003700,DNA-binding transcription factor activity; GO:0000981,DNA-binding transcription factor activity, RNA polymerase II-specific; GO:0042803,protein homodimerization activity; GO:0043565,sequence-specific DNA binding; GO:0009965,leaf morphogenesis; GO:0017148,negative regulation of translation; GO:0045893,positive regulation of DNA-templated transcription; GO:0009637,res…
evm.TU.Chr1.4023	6586.03	2671.08	3914.95	-1243.87	2.566	2.5124	2.21	1.7743	1.683	1.6225	--	GO:0016021,integral component of membrane; GO:0005575,cellular_component; GO:0016020,membrane; GO:0031224,intrinsic component of membrane; GO:0110165,cellular anatomical entity
evm.TU.Chr1.4024	4993.3	1924.54	3068.76	-1144.22	30.8841	33.9457	32.9958	29.4107	28.4502	28.2325	--	GO:0003700,DNA-binding transcription factor activity; GO:0003723,RNA binding; GO:0003674,molecular_function; GO:0140110,transcription regulator activity; GO:0003676,nucleic acid binding; GO:0005488,binding; GO:0097159,organic cyclic compound binding; GO:1901363,heterocyclic compound binding
evm.TU.Chr1.4025	5170.35	1991.62	3178.74	-1187.12	1.5593	1.7876	1.5816	1.2749	0.9417	0.8198	--	GO:0000785,chromatin; GO:0005829,cytosol; GO:0005634,nucleus; GO:0009536,plastid; GO:0003682,chromatin binding; GO:0005085,guanyl-nucleotide exchange factor activity; GO:0042802,identical protein binding; GO:0009881,photoreceptor activity; GO:0042803,protein homodimerization activity; GO:0009649,entrainment of circadian clock; GO:0009411,response to UV; GO:0010224,response to UV-B; GO:0003674,mol…
evm.TU.Chr1.4029	4208.97	1576.17	2632.8	-1056.63	25.1163	25.2822	25.7145	24.2924	23.5454	22.3305	--	GO:0005768,endosome; GO:0005615,extracellular space; GO:0005794,Golgi apparatus; GO:0000138,Golgi trans cisterna; GO:0030173,integral component of Golgi membrane; GO:0005802,trans-Golgi network; GO:0016971,flavin-linked sulfhydryl oxidase activity; GO:0003756,protein disulfide isomerase activity; GO:0006457,protein folding; GO:0003674,molecular_function; GO:0003824,catalytic activity; GO:0015035,…
evm.TU.Chr1.4033	3593.23	1242.26	2350.97	-1108.71	74.382	75.3657	74.2126	69.5966	69.5663	73.4434	ko00030: Pentose phosphate pathway; ko00710: Carbon fixation in photosynthetic organisms; ko01100: Metabolic pathways; ko01110: Biosynthesis of secondary metabolites; ko01200: Carbon metabolism; ko01230: Biosynthesis of amino acids	GO:0005737,cytoplasm; GO:0004751,ribose-5-phosphate isomerase activity; GO:0008219,cell death; GO:0009052,pentose-phosphate shunt, non-oxidative branch; GO:0010228,vegetative to reproductive phase transition of meristem; GO:0003674,molecular_function; GO:0003824,catalytic activity; GO:0016853,isomerase activity; GO:0016860,intramolecular oxidoreductase activity; GO:0016861,intramolecular oxidored…
evm.TU.Chr1.4034	3128.46	1143.34	1985.12	-841.777	48.7932	48.8764	48.0959	47.149	47.3382	48.1546	--	GO:0005789,endoplasmic reticulum membrane; GO:0016021,integral component of membrane; GO:0010329,auxin efflux transmembrane transporter activity; GO:0010252,auxin homeostasis; GO:0009734,auxin-activated signaling pathway; GO:0080162,endoplasmic reticulum to cytosol auxin transport; GO:0010311,lateral root formation; GO:0040009,regulation of growth rate; GO:0009733,response to auxin; GO:0003674,mo…
evm.TU.Chr1.4041	7238.25	2861.71	4376.54	-1514.82	70.2068	71.9501	71.8094	63.4123	64.9123	62.1348	--	GO:0005794,Golgi apparatus; GO:0000139,Golgi membrane; GO:0016021,integral component of membrane; GO:0015020,glucuronosyltransferase activity; GO:0009826,unidimensional cell growth; GO:0003674,molecular_function; GO:0003824,catalytic activity; GO:0008194,UDP-glycosyltransferase activity; GO:0016740,transferase activity; GO:0016757,glycosyltransferase activity; GO:0016758,hexosyltransferase activi…
evm.TU.Chr1.4054	5510.94	2168.73	3342.21	-1173.49	6.0914	5.4696	5.4197	4.5249	4.0404	4.6287	--	GO:0046872,metal ion binding; GO:0003674,molecular_function; GO:0005488,binding; GO:0043167,ion binding; GO:0043169,cation binding
evm.TU.Chr1.4059	5710.46	2234.6	3475.86	-1241.26	7.544	7.1646	7.7305	6.568	6.5764	6.7788	--	--
evm.TU.Chr1.4081	6252.84	2486.75	3766.09	-1279.34	0.4352	0.3016	0.4159	0.1667	0.0886	0.1054	--	GO:0005634,nucleus; GO:0000981,DNA-binding transcription factor activity, RNA polymerase II-specific; GO:0043565,sequence-specific DNA binding; GO:0003674,molecular_function; GO:0003700,DNA-binding transcription factor activity; GO:0140110,transcription regulator activity; GO:0003676,nucleic acid binding; GO:0003677,DNA binding; GO:0005488,binding; GO:0097159,organic cyclic compound binding; GO:1…
evm.TU.Chr1.4083	8324.87	3315.41	5009.46	-1694.05	58.8599	59.0177	57.7489	21.9846	21.8753	22.9875	--	GO:0005576,extracellular region; GO:0000325,plant-type vacuole; GO:0004185,serine-type carboxypeptidase activity; GO:0006508,proteolysis; GO:0003674,molecular_function; GO:0003824,catalytic activity; GO:0004180,carboxypeptidase activity; GO:0008233,peptidase activity; GO:0008236,serine-type peptidase activity; GO:0008238,exopeptidase activity; GO:0016787,hydrolase activity; GO:0017171,serine hydr…
evm.TU.Chr1.4087	5146.29	1978.23	3168.06	-1189.83	49.9106	49.9189	53.199	46.0342	46.6362	46.8022	--	GO:0005737,cytoplasm; GO:0005829,cytosol; GO:0005739,mitochondrion; GO:0005634,nucleus; GO:0005524,ATP binding; GO:0004707,MAP kinase activity; GO:0106310,protein serine kinase activity; GO:0004674,protein serine/threonine kinase activity; GO:0009738,abscisic acid-activated signaling pathway; GO:0035556,intracellular signal transduction; GO:0006468,protein phosphorylation; GO:0000166,nucleotide b…
evm.TU.Chr1.4101	7376.29	2956.88	4419.41	-1462.53	50.4529	49.528	45.9214	35.8092	32.3978	33.4863	--	GO:0005829,cytosol; GO:0005576,extracellular region; GO:0005759,mitochondrial matrix; GO:0005739,mitochondrion; GO:0005524,ATP binding; GO:0140662,ATP-dependent protein folding chaperone; GO:0051087,chaperone binding; GO:0005507,copper ion binding; GO:0046872,metal ion binding; GO:0051082,unfolded protein binding; GO:0051085,chaperone cofactor-dependent protein refolding; GO:0009408,response to h…
evm.TU.Chr1.4112	5989.58	2375.7	3613.88	-1238.18	2.6932	2.7426	2.6424	2.2834	2.4724	2.3137	--	GO:0005739,mitochondrion; GO:0008270,zinc ion binding; GO:0003674,molecular_function; GO:0005488,binding; GO:0043167,ion binding; GO:0043169,cation binding; GO:0046872,metal ion binding; GO:0046914,transition metal ion binding; GO:0005575,cellular_component; GO:0005622,intracellular anatomical structure; GO:0005737,cytoplasm; GO:0043226,organelle; GO:0043227,membrane-bounded organelle; GO:0043229…
evm.TU.Chr1.4121	6401.77	2522.28	3879.49	-1357.21	18.1139	20.0245	18.2345	13.2338	11.3271	9.201	--	GO:0006952,defense response; GO:0006950,response to stress; GO:0008150,biological_process; GO:0050896,response to stimulus
evm.TU.Chr1.4127	7816.01	3148.88	4667.12	-1518.24	9.2604	8.3502	8.1472	4.0848	4.2075	3.7642	--	GO:0005829,cytosol; GO:0005524,ATP binding; GO:0106310,protein serine kinase activity; GO:0004674,protein serine/threonine kinase activity; GO:0004842,ubiquitin-protein transferase activity; GO:0006468,protein phosphorylation; GO:0000166,nucleotide binding; GO:0003674,molecular_function; GO:0005488,binding; GO:0017076,purine nucleotide binding; GO:0030554,adenyl nucleotide binding; GO:0032553,rib…
evm.TU.Chr1.4132	2743.14	982.357	1760.79	-778.429	361.855	348.021	371.522	329.365	350.591	335.146	--	--
evm.TU.Chr1.415	8191.36	3232.77	4958.59	-1725.81	294.102	296.318	301.858	215.583	211.971	222.811	--	GO:0005737,cytoplasm; GO:0005634,nucleus; GO:0046872,metal ion binding; GO:0004842,ubiquitin-protein transferase activity; GO:0003674,molecular_function; GO:0005488,binding; GO:0043167,ion binding; GO:0043169,cation binding; GO:0003824,catalytic activity; GO:0016740,transferase activity; GO:0019787,ubiquitin-like protein transferase activity; GO:0140096,catalytic activity, acting on a protein; GO…
evm.TU.Chr1.4150	3895.61	1501.52	2394.09	-892.567	25.0939	23.366	24.4952	21.1986	23.0469	21.3182	--	GO:0005634,nucleus; GO:0046872,metal ion binding; GO:0004842,ubiquitin-protein transferase activity; GO:0006952,defense response; GO:0043161,proteasome-mediated ubiquitin-dependent protein catabolic process; GO:0043067,regulation of programmed cell death; GO:0003674,molecular_function; GO:0005488,binding; GO:0043167,ion binding; GO:0043169,cation binding; GO:0003824,catalytic activity; GO:0016740…
evm.TU.Chr1.4151	8195.66	3271.62	4924.04	-1652.42	187.731	187.174	187.429	139.82	137.538	132.563	ko00020: Citrate cycle (TCA cycle); ko01100: Metabolic pathways; ko01110: Biosynthesis of secondary metabolites	GO:0005829,cytosol; GO:0005524,ATP binding; GO:0003878,ATP citrate synthase activity; GO:0006629,lipid metabolic process; GO:0000166,nucleotide binding; GO:0003674,molecular_function; GO:0005488,binding; GO:0017076,purine nucleotide binding; GO:0030554,adenyl nucleotide binding; GO:0032553,ribonucleotide binding; GO:0032555,purine ribonucleotide binding; GO:0032559,adenyl ribonucleotide binding; …
evm.TU.Chr1.4155	6551.03	2620.98	3930.05	-1309.07	2.8843	3.2809	2.6951	1.4176	1.8657	1.5651	--	GO:0005737,cytoplasm; GO:0005829,cytosol; GO:0005634,nucleus; GO:0043161,proteasome-mediated ubiquitin-dependent protein catabolic process; GO:0006508,proteolysis; GO:0006511,ubiquitin-dependent protein catabolic process; GO:0006807,nitrogen compound metabolic process; GO:0008150,biological_process; GO:0008152,metabolic process; GO:0009056,catabolic process; GO:0009057,macromolecule catabolic pro…
evm.TU.Chr1.4156	7345.62	2909.23	4436.39	-1527.16	2.8217	2.7873	2.9125	2.3359	2.439	2.2899	--	GO:0016021,integral component of membrane; GO:0005886,plasma membrane; GO:0005524,ATP binding; GO:0015026,coreceptor activity; GO:0106310,protein serine kinase activity; GO:0004674,protein serine/threonine kinase activity; GO:0048653,anther development; GO:0006952,defense response; GO:0007639,homeostasis of number of meristem cells; GO:0006468,protein phosphorylation; GO:0000166,nucleotide bindin…
evm.TU.Chr1.4163	1225.09	383.576	841.513	-457.937	45.7959	47.6624	45.8121	45.6179	45.9031	43.9362	--	GO:0032451,demethylase activity; GO:0046872,metal ion binding; GO:0003729,mRNA binding; GO:1990931,mRNA N6-methyladenosine dioxygenase activity; GO:0006402,mRNA catabolic process; GO:0010228,vegetative to reproductive phase transition of meristem; GO:0003674,molecular_function; GO:0003824,catalytic activity; GO:0005488,binding; GO:0043167,ion binding; GO:0043169,cation binding; GO:0003676,nucleic…
evm.TU.Chr1.4171	3108.48	1107.72	2000.76	-893.042	26.1415	26.6233	26.6176	24.965	25.49	23.0518	--	GO:0005634,nucleus; GO:0046872,metal ion binding; GO:0001708,cell fate specification; GO:0090421,embryonic meristem initiation; GO:0009880,embryonic pattern specification; GO:0055065,metal ion homeostasis; GO:0003674,molecular_function; GO:0005488,binding; GO:0043167,ion binding; GO:0043169,cation binding; GO:0008150,biological_process; GO:0009987,cellular process; GO:0030154,cell differentiation…
evm.TU.Chr1.4183	1585.1	514.662	1070.44	-555.773	0.6474	0.3828	0.713	0.2533	0.2278	0.542	ko04120: Ubiquitin mediated proteolysis; ko04141: Protein processing in endoplasmic reticulum	GO:0061630,ubiquitin protein ligase activity; GO:0003674,molecular_function; GO:0003824,catalytic activity; GO:0004842,ubiquitin-protein transferase activity; GO:0016740,transferase activity; GO:0019787,ubiquitin-like protein transferase activity; GO:0061659,ubiquitin-like protein ligase activity; GO:0140096,catalytic activity, acting on a protein
evm.TU.Chr1.4189	765.435	166.372	599.063	-432.691	46.7631	48.3854	45.6295	47.3467	43.9685	45.7646	--	GO:0016021,integral component of membrane; GO:0005886,plasma membrane; GO:0005524,ATP binding; GO:0005516,calmodulin binding; GO:0030246,carbohydrate binding; GO:0106310,protein serine kinase activity; GO:0004674,protein serine/threonine kinase activity; GO:0031625,ubiquitin protein ligase binding; GO:0006468,protein phosphorylation; GO:0048544,recognition of pollen; GO:0000166,nucleotide binding…
evm.TU.Chr1.4190	2922.38	1080.11	1842.27	-762.158	1.6087	2.2411	1.8353	1.1033	1.5079	1.3952	--	GO:0005634,nucleus; GO:0046872,metal ion binding; GO:0010078,maintenance of root meristem identity; GO:2000377,regulation of reactive oxygen species metabolic process; GO:2000280,regulation of root development; GO:0043434,response to peptide hormone; GO:0003674,molecular_function; GO:0005488,binding; GO:0043167,ion binding; GO:0043169,cation binding; GO:0007275,multicellular organism development;…
evm.TU.Chr1.4205	8128.06	3223.45	4904.61	-1681.16	25.3975	25.5443	25.2398	19.8097	20.3201	20.7083	--	GO:0016021,integral component of membrane; GO:0005774,vacuolar membrane; GO:0005384,manganese ion transmembrane transporter activity; GO:0046872,metal ion binding; GO:0042803,protein homodimerization activity; GO:0030026,cellular manganese ion homeostasis; GO:0006880,intracellular sequestering of iron ion; GO:0003674,molecular_function; GO:0005215,transporter activity; GO:0008324,cation transmemb…
evm.TU.Chr1.4206	6519.47	2516.66	4002.81	-1486.16	0.6588	0.7534	0.6926	0.4857	0.4425	0.5265	--	GO:0016021,integral component of membrane; GO:0016020,membrane; GO:0005774,vacuolar membrane; GO:0005381,iron ion transmembrane transporter activity; GO:0005384,manganese ion transmembrane transporter activity; GO:0046872,metal ion binding; GO:0030026,cellular manganese ion homeostasis; GO:0006880,intracellular sequestering of iron ion; GO:0055072,iron ion homeostasis; GO:0003674,molecular_functi…
evm.TU.Chr1.4207	8006.02	3192.62	4813.4	-1620.78	57.007	55.1972	57.1227	44.2448	42.9098	42.0874	--	GO:0016021,integral component of membrane; GO:0005774,vacuolar membrane; GO:0005384,manganese ion transmembrane transporter activity; GO:0046872,metal ion binding; GO:0042803,protein homodimerization activity; GO:0030026,cellular manganese ion homeostasis; GO:0006880,intracellular sequestering of iron ion; GO:0003674,molecular_function; GO:0005215,transporter activity; GO:0008324,cation transmemb…
evm.TU.Chr1.4209	7463.51	3008.62	4454.9	-1446.28	3.5152	3.0197	2.7179	0.9386	0.8314	0.9232	--	GO:0005634,nucleus; GO:0000981,DNA-binding transcription factor activity, RNA polymerase II-specific; GO:0000978,RNA polymerase II cis-regulatory region sequence-specific DNA binding; GO:0006357,regulation of transcription by RNA polymerase II; GO:0003674,molecular_function; GO:0003700,DNA-binding transcription factor activity; GO:0140110,transcription regulator activity; GO:0000976,transcription…
evm.TU.Chr1.4210	8133.75	3229.27	4904.48	-1675.21	137.619	137.825	139.404	109.771	114.175	112.196	ko00500: Starch and sucrose metabolism; ko01100: Metabolic pathways; ko01110: Biosynthesis of secondary metabolites	GO:0003825,alpha,alpha-trehalose-phosphate synthase (UDP-forming) activity; GO:0004805,trehalose-phosphatase activity; GO:0005992,trehalose biosynthetic process; GO:0070413,trehalose metabolism in response to stress; GO:0003674,molecular_function; GO:0003824,catalytic activity; GO:0008194,UDP-glycosyltransferase activity; GO:0016740,transferase activity; GO:0016757,glycosyltransferase activity; G…
evm.TU.Chr1.4211	8064.15	3189.89	4874.26	-1684.38	4.2059	4.5381	4.4396	2.2698	1.9156	2.0528	--	GO:0009626,plant-type hypersensitive response; GO:2000031,regulation of salicylic acid mediated signaling pathway; GO:0002376,immune system process; GO:0006950,response to stress; GO:0006952,defense response; GO:0006955,immune response; GO:0008150,biological_process; GO:0008219,cell death; GO:0009605,response to external stimulus; GO:0009607,response to biotic stimulus; GO:0009987,cellular proces…
evm.TU.Chr1.4213	4717.87	1817.27	2900.61	-1083.34	4.0497	4.5145	4.1731	3.4847	3.7043	3.7424	--	GO:0031380,nuclear RNA-directed RNA polymerase complex; GO:0003723,RNA binding; GO:0003968,RNA-directed 5'-3' RNA polymerase activity; GO:0006952,defense response; GO:0060148,positive regulation of post-transcriptional gene silencing; GO:0009751,response to salicylic acid; GO:0009615,response to virus; GO:0030422,siRNA processing; GO:0010025,wax biosynthetic process; GO:0003674,molecular_function…
evm.TU.Chr1.4218	7405.56	2945.45	4460.12	-1514.67	12.7623	11.5712	12.8679	8.7079	8.6459	8.8621	ko00260: Glycine, serine and threonine metabolism; ko00261: Monobactam biosynthesis; ko00270: Cysteine and methionine metabolism; ko00300: Lysine biosynthesis; ko01100: Metabolic pathways; ko01110: Biosynthesis of secondary metabolites; ko01210: 2-Oxocarboxylic acid metabolism; ko01230: Biosynthesis of amino acids	GO:0004073,aspartate-semialdehyde dehydrogenase activity; GO:0051287,NAD binding; GO:0050661,NADP binding; GO:0046983,protein dimerization activity; GO:0009097,isoleucine biosynthetic process; GO:0009089,lysine biosynthetic process via diaminopimelate; GO:0009086,methionine biosynthetic process; GO:0009088,threonine biosynthetic process; GO:0003674,molecular_function; GO:0003824,catalytic activit…
evm.TU.Chr1.4222	7917.72	3172.63	4745.09	-1572.45	71.4262	72.1121	69.9733	61.2868	62.1405	61.7979	ko04712: Circadian rhythm - plant	GO:0005829,cytosol; GO:0005634,nucleus; GO:0019005,SCF ubiquitin ligase complex; GO:0009881,photoreceptor activity; GO:0007623,circadian rhythm; GO:0009908,flower development; GO:2001007,negative regulation of cellulose biosynthetic process; GO:0009911,positive regulation of flower development; GO:0016567,protein ubiquitination; GO:0010468,regulation of gene expression; GO:0006355,regulation of D…
evm.TU.Chr1.4236	5581.56	2166.6	3414.97	-1248.37	23.6855	23.6558	24.0099	22.9573	22.8016	22.2396	ko03013: Nucleocytoplasmic transport	GO:0005643,nuclear pore; GO:0044611,nuclear pore inner ring; GO:0005730,nucleolus; GO:0005886,plasma membrane; GO:0009506,plasmodesma; GO:0017056,structural constituent of nuclear pore; GO:0051028,mRNA transport; GO:0006913,nucleocytoplasmic transport; GO:0006606,protein import into nucleus; GO:0036228,protein localization to nuclear inner membrane; GO:0006405,RNA export from nucleus; GO:0000972,…
evm.TU.Chr1.4238	3466.05	1289.21	2176.84	-887.626	43.4921	45.4282	46.5984	42.407	43.009	41.5423	ko03008: Ribosome biogenesis in eukaryotes	GO:0005829,cytosol; GO:0005730,nucleolus; GO:0005634,nucleus; GO:0030687,preribosome, large subunit precursor; GO:0043023,ribosomal large subunit binding; GO:0043022,ribosome binding; GO:0003743,translation initiation factor activity; GO:1902626,assembly of large subunit precursor of preribosome; GO:0071215,cellular response to abscisic acid stimulus; GO:0009793,embryo development ending in seed …
evm.TU.Chr1.4239	7897.06	3163.05	4734.01	-1570.96	18.2836	18.9787	17.8204	12.8648	13.3958	12.6953	--	GO:0016021,integral component of membrane; GO:0005886,plasma membrane; GO:0008157,protein phosphatase 1 binding; GO:0019888,protein phosphatase regulator activity; GO:0035304,regulation of protein dephosphorylation; GO:0003674,molecular_function; GO:0005488,binding; GO:0005515,protein binding; GO:0019899,enzyme binding; GO:0019902,phosphatase binding; GO:0019903,protein phosphatase binding; GO:00…
evm.TU.Chr1.4251	6851.34	2725	4126.33	-1401.33	291.791	289.387	281.4	254.092	238.079	234.43	--	GO:0046872,metal ion binding; GO:0016491,oxidoreductase activity; GO:0003674,molecular_function; GO:0005488,binding; GO:0043167,ion binding; GO:0043169,cation binding; GO:0003824,catalytic activity
evm.TU.Chr1.4257	5858.72	2342.57	3516.15	-1173.58	210.959	196.888	210.023	184.177	183.693	181.221	ko00073: Cutin, suberine and wax biosynthesis	GO:0005811,lipid droplet; GO:0102070,18-hydroxyoleate peroxygenase activity; GO:0005509,calcium ion binding; GO:0004497,monooxygenase activity; GO:1990137,plant seed peroxidase activity; GO:0009819,drought recovery; GO:0009737,response to abscisic acid; GO:0003674,molecular_function; GO:0003824,catalytic activity; GO:0016491,oxidoreductase activity; GO:0016684,oxidoreductase activity, acting on p…
evm.TU.Chr1.4260	7169.53	2804.34	4365.2	-1560.86	526.722	539.897	547.027	486.919	469.418	472.527	--	GO:0005789,endoplasmic reticulum membrane; GO:0016021,integral component of membrane; GO:0006888,endoplasmic reticulum to Golgi vesicle-mediated transport; GO:0006886,intracellular protein transport; GO:0070973,protein localization to endoplasmic reticulum exit site; GO:0006810,transport; GO:0008150,biological_process; GO:0009987,cellular process; GO:0016192,vesicle-mediated transport; GO:0046907…
evm.TU.Chr1.4261	928.59	303.071	625.52	-322.449	51.0509	54.7684	48.5705	50.3634	48.3051	48.7918	ko04141: Protein processing in endoplasmic reticulum	GO:0016020,membrane; GO:0005739,mitochondrion; GO:0046872,metal ion binding; GO:0050832,defense response to fungus; GO:0009620,response to fungus; GO:0003674,molecular_function; GO:0005488,binding; GO:0043167,ion binding; GO:0043169,cation binding; GO:0006950,response to stress; GO:0006952,defense response; GO:0008150,biological_process; GO:0009605,response to external stimulus; GO:0009607,respon…
evm.TU.Chr1.4264	2901.97	1100.56	1801.41	-700.855	14.229	15.4739	14.748	13.8157	14.0403	13.744	ko04075: Plant hormone signal transduction	GO:0005634,nucleus; GO:0042802,identical protein binding; GO:0006952,defense response; GO:0009867,jasmonic acid mediated signaling pathway; GO:0031347,regulation of defense response; GO:2000022,regulation of jasmonic acid mediated signaling pathway; GO:0009611,response to wounding; GO:0003674,molecular_function; GO:0005488,binding; GO:0005515,protein binding; GO:0006950,response to stress; GO:000…
evm.TU.Chr1.4266	3163.09	1128.19	2034.89	-906.699	1.1225	1.1927	1.2951	1.0957	0.8889	1.0028	ko00500: Starch and sucrose metabolism; ko01100: Metabolic pathways	GO:0031225,anchored component of membrane; GO:0046658,anchored component of plasma membrane; GO:0005739,mitochondrion; GO:0005886,plasma membrane; GO:0042973,glucan endo-1,3-beta-D-glucosidase activity; GO:0005975,carbohydrate metabolic process; GO:0006952,defense response; GO:0003674,molecular_function; GO:0003824,catalytic activity; GO:0004553,hydrolase activity, hydrolyzing O-glycosyl compound…
evm.TU.Chr1.4273	8099.84	3193.92	4905.91	-1711.99	30.3713	30.9829	33.179	14.7001	13.2432	15.1555	--	GO:0016021,integral component of membrane; GO:0005886,plasma membrane; GO:0006979,response to oxidative stress; GO:0006950,response to stress; GO:0008150,biological_process; GO:0050896,response to stimulus; GO:0005575,cellular_component; GO:0016020,membrane; GO:0031224,intrinsic component of membrane; GO:0110165,cellular anatomical entity; GO:0071944,cell periphery
evm.TU.Chr1.4275	8067.78	3197.39	4870.39	-1672.99	93.9459	91.0515	98.9523	55.3186	51.4699	53.1462	--	GO:0016021,integral component of membrane; GO:0005886,plasma membrane; GO:0006979,response to oxidative stress; GO:0006950,response to stress; GO:0008150,biological_process; GO:0050896,response to stimulus; GO:0005575,cellular_component; GO:0016020,membrane; GO:0031224,intrinsic component of membrane; GO:0110165,cellular anatomical entity; GO:0071944,cell periphery
evm.TU.Chr1.428	8181.86	3256.15	4925.71	-1669.56	1.369	1.2164	1.3255	0.1707	0.1613	0.2399	ko00942: Anthocyanin biosynthesis; ko01100: Metabolic pathways; ko01110: Biosynthesis of secondary metabolites	GO:0102454,cyanidin 3-O-galactosyltransferase activity; GO:0008194,UDP-glycosyltransferase activity; GO:0009718,anthocyanin-containing compound biosynthetic process; GO:0003674,molecular_function; GO:0003824,catalytic activity; GO:0016740,transferase activity; GO:0016757,glycosyltransferase activity; GO:0016758,hexosyltransferase activity; GO:0008150,biological_process; GO:0008152,metabolic proce…
evm.TU.Chr1.4280	3389.54	1239.24	2150.31	-911.068	0.2656	0.3797	0.2909	0.2098	0.1301	0.2211	ko00500: Starch and sucrose metabolism; ko01100: Metabolic pathways	GO:0009507,chloroplast; GO:0005576,extracellular region; GO:0008810,cellulase activity; GO:0042547,cell wall modification involved in multidimensional cell growth; GO:0030245,cellulose catabolic process; GO:0003674,molecular_function; GO:0003824,catalytic activity; GO:0004553,hydrolase activity, hydrolyzing O-glycosyl compounds; GO:0016787,hydrolase activity; GO:0016798,hydrolase activity, acting…
evm.TU.Chr1.4283	7157.35	2827.93	4329.42	-1501.48	40.8855	39.7186	39.9512	34.2794	31.0457	32.0073	ko00040: Pentose and glucuronate interconversions; ko01100: Metabolic pathways	GO:0005576,extracellular region; GO:0045330,aspartyl esterase activity; GO:0030599,pectinesterase activity; GO:0046910,pectinesterase inhibitor activity; GO:0042545,cell wall modification; GO:0045490,pectin catabolic process; GO:0003674,molecular_function; GO:0003824,catalytic activity; GO:0016787,hydrolase activity; GO:0016788,hydrolase activity, acting on ester bonds; GO:0052689,carboxylic este…
evm.TU.Chr1.4287	6245.94	2432.06	3813.88	-1381.81	5.5963	6.5533	6.045	4.2099	4.4752	4.5955	ko04016: MAPK signaling pathway - plant	GO:0005524,ATP binding; GO:0004674,protein serine/threonine kinase activity; GO:0006468,protein phosphorylation; GO:0000166,nucleotide binding; GO:0003674,molecular_function; GO:0005488,binding; GO:0017076,purine nucleotide binding; GO:0030554,adenyl nucleotide binding; GO:0032553,ribonucleotide binding; GO:0032555,purine ribonucleotide binding; GO:0032559,adenyl ribonucleotide binding; GO:003563…
evm.TU.Chr1.4288	3122.21	1079.13	2043.08	-963.943	8.7175	9.0309	9.2246	7.7533	8.6741	8.2198	--	GO:0016021,integral component of membrane; GO:0030133,transport vesicle; GO:0017022,myosin binding; GO:0080115,myosin XI tail binding; GO:0003674,molecular_function; GO:0005488,binding; GO:0005515,protein binding; GO:0008092,cytoskeletal protein binding; GO:0032029,myosin tail binding; GO:0032036,myosin heavy chain binding; GO:0005575,cellular_component; GO:0016020,membrane; GO:0031224,intrinsic …
evm.TU.Chr1.4290	7866.18	3132.83	4733.35	-1600.52	77.4793	78.5739	77.3444	72.2713	72.6992	72.6104	--	GO:0005905,clathrin-coated pit; GO:0030136,clathrin-coated vesicle; GO:0005794,Golgi apparatus; GO:0005739,mitochondrion; GO:0005886,plasma membrane; GO:0005545,1-phosphatidylinositol binding; GO:0030276,clathrin binding; GO:0032050,clathrin heavy chain binding; GO:0005546,phosphatidylinositol-4,5-bisphosphate binding; GO:0000149,SNARE binding; GO:0048268,clathrin coat assembly; GO:0072583,clathr…
evm.TU.Chr1.4292	3401.54	1220.27	2181.27	-960.992	11.4666	10.7832	10.9286	9.3314	9.5558	10.6054	--	--
evm.TU.Chr1.4294	5943.82	2326.1	3617.73	-1291.63	44.38	44.1459	42.8982	38.2919	39.708	40.7126	--	GO:0005789,endoplasmic reticulum membrane; GO:0016021,integral component of membrane; GO:0005575,cellular_component; GO:0005622,intracellular anatomical structure; GO:0005737,cytoplasm; GO:0005783,endoplasmic reticulum; GO:0012505,endomembrane system; GO:0016020,membrane; GO:0031090,organelle membrane; GO:0031984,organelle subcompartment; GO:0042175,nuclear outer membrane-endoplasmic reticulum me…
evm.TU.Chr1.4297	7949.12	3124.6	4824.52	-1699.92	81.5406	83.5465	82.1103	60.4804	59.0011	64.0232	ko04075: Plant hormone signal transduction	GO:0005634,nucleus; GO:0003712,transcription coregulator activity; GO:0009740,gibberellic acid mediated signaling pathway; GO:0003674,molecular_function; GO:0140110,transcription regulator activity; GO:0007154,cell communication; GO:0007165,signal transduction; GO:0008150,biological_process; GO:0009719,response to endogenous stimulus; GO:0009725,response to hormone; GO:0009739,response to gibbere…
evm.TU.Chr1.4302	3698.14	1449.88	2248.26	-798.382	0.4773	0.3186	0.4676	0.227	0.293	0.2461	ko00040: Pentose and glucuronate interconversions; ko01100: Metabolic pathways	GO:0005576,extracellular region; GO:0004650,polygalacturonase activity; GO:0005975,carbohydrate metabolic process; GO:0009831,plant-type cell wall modification involved in multidimensional cell growth; GO:0003674,molecular_function; GO:0003824,catalytic activity; GO:0004553,hydrolase activity, hydrolyzing O-glycosyl compounds; GO:0016787,hydrolase activity; GO:0016798,hydrolase activity, acting o…
evm.TU.Chr1.4306	8293.22	3296.6	4996.62	-1700.02	7.9287	8.0016	8.3262	2.7324	2.9317	2.7127	ko00052: Galactose metabolism; ko01100: Metabolic pathways	GO:0005737,cytoplasm; GO:0047216,inositol 3-alpha-galactosyltransferase activity; GO:0046872,metal ion binding; GO:0052576,carbohydrate storage; GO:0070417,cellular response to cold; GO:0006012,galactose metabolic process; GO:0010325,raffinose family oligosaccharide biosynthetic process; GO:0003674,molecular_function; GO:0003824,catalytic activity; GO:0008194,UDP-glycosyltransferase activity; GO:…
evm.TU.Chr1.4318	2802.74	945.464	1857.27	-911.809	0.3237	0.3085	0.3466	0.1563	0.2718	0.2695	--	GO:0005829,cytosol; GO:0005524,ATP binding; GO:0046872,metal ion binding; GO:0106310,protein serine kinase activity; GO:0004674,protein serine/threonine kinase activity; GO:0006468,protein phosphorylation; GO:1902456,regulation of stomatal opening; GO:0000166,nucleotide binding; GO:0003674,molecular_function; GO:0005488,binding; GO:0017076,purine nucleotide binding; GO:0030554,adenyl nucleotide b…
evm.TU.Chr1.4319	7687	3067.66	4619.35	-1551.69	34.1431	34.2718	32.441	26.3775	24.8039	25.8379	--	--
evm.TU.Chr1.4320	1618.92	520.977	1097.95	-576.968	1.2528	1.5767	1.4307	1.2021	1.3402	0.964	ko04144: Endocytosis	GO:0005768,endosome; GO:0016020,membrane; GO:0070122,NA; GO:0061578,Lys63-specific deubiquitinase activity; GO:0046872,metal ion binding; GO:0140492,metal-dependent deubiquitinase activity; GO:0071108,protein K48-linked deubiquitination; GO:0070536,protein K63-linked deubiquitination; GO:0003674,molecular_function; GO:0003824,catalytic activity; GO:0008233,peptidase activity; GO:0016787,hydrolase…
evm.TU.Chr1.4324	2035.54	736.963	1298.58	-561.617	9.4382	9.8546	8.564	7.7221	8.9945	7.1684	--	--
evm.TU.Chr1.4328	7179.51	2884.35	4295.16	-1410.81	1.3957	1.497	1.2349	0.7572	0.6629	0.5915	--	GO:0009507,chloroplast; GO:0102978,furaneol oxidoreductase activity; GO:0008270,zinc ion binding; GO:0003674,molecular_function; GO:0003824,catalytic activity; GO:0016491,oxidoreductase activity; GO:0016627,oxidoreductase activity, acting on the CH-CH group of donors; GO:0016628,oxidoreductase activity, acting on the CH-CH group of donors, NAD or NADP as acceptor; GO:0005488,binding; GO:0043167,i…
evm.TU.Chr1.4329	2459.49	845.971	1613.52	-767.546	46.5986	48.0533	47.6303	46.7711	45.3795	46.1211	ko03040: Spliceosome	GO:0005737,cytoplasm; GO:0005834,heterotrimeric G-protein complex; GO:0030159,signaling receptor complex adaptor activity; GO:0007186,G protein-coupled receptor signaling pathway; GO:0003674,molecular_function; GO:0030674,protein-macromolecule adaptor activity; GO:0035591,signaling adaptor activity; GO:0060090,molecular adaptor activity; GO:0007154,cell communication; GO:0007165,signal transducti…
evm.TU.Chr1.4335	6539.7	2530.04	4009.66	-1479.62	135.888	141.229	139.974	128.334	127.994	129.96	--	GO:0016021,integral component of membrane; GO:0005739,mitochondrion; GO:0000325,plant-type vacuole; GO:0005886,plasma membrane; GO:0005774,vacuolar membrane; GO:0005337,nucleoside transmembrane transporter activity; GO:0003674,molecular_function; GO:0005215,transporter activity; GO:0015932,nucleobase-containing compound transmembrane transporter activity; GO:0022857,transmembrane transporter acti…
evm.TU.Chr1.4337	8136.28	3210.42	4925.86	-1715.44	7.6689	8.1659	8.2858	4.1479	4.2175	4.431	ko04120: Ubiquitin mediated proteolysis; ko04141: Protein processing in endoplasmic reticulum	GO:0005737,cytoplasm; GO:0005634,nucleus; GO:0004842,ubiquitin-protein transferase activity; GO:0010029,regulation of seed germination; GO:0003674,molecular_function; GO:0003824,catalytic activity; GO:0016740,transferase activity; GO:0019787,ubiquitin-like protein transferase activity; GO:0140096,catalytic activity, acting on a protein; GO:0007275,multicellular organism development; GO:0008150,bi…
evm.TU.Chr1.4339	7072.54	2854.92	4217.63	-1362.71	10.4587	8.8371	9.0627	5.1825	5.25	4.2323	ko00010: Glycolysis / Gluconeogenesis; ko00053: Ascorbate and aldarate metabolism; ko00071: Fatty acid degradation; ko00280: Valine, leucine and isoleucine degradation; ko00310: Lysine degradation; ko00330: Arginine and proline metabolism; ko00340: Histidine metabolism; ko00380: Tryptophan metabolism; ko00410: beta-Alanine metabolism; ko00561: Glycerolipid metabolism; ko00620: Pyruvate metabolism…	GO:0005759,mitochondrial matrix; GO:0005634,nucleus; GO:0004029,aldehyde dehydrogenase (NAD+) activity; GO:0043878,glyceraldehyde-3-phosphate dehydrogenase (NAD+) (non-phosphorylating) activity; GO:0003674,molecular_function; GO:0003824,catalytic activity; GO:0004030,aldehyde dehydrogenase [NAD(P)+] activity; GO:0016491,oxidoreductase activity; GO:0016620,oxidoreductase activity, acting on the al…
evm.TU.Chr1.4347	8115.63	3236.48	4879.14	-1642.66	6.1855	6.0336	6.276	4.1237	4.1036	3.8418	--	GO:0016021,integral component of membrane; GO:0016020,membrane; GO:0005886,plasma membrane; GO:0015079,potassium ion transmembrane transporter activity; GO:0006813,potassium ion transport; GO:0003674,molecular_function; GO:0005215,transporter activity; GO:0008324,cation transmembrane transporter activity; GO:0015075,ion transmembrane transporter activity; GO:0015318,inorganic molecular entity tra…
evm.TU.Chr1.4348	6618.32	2596.46	4021.86	-1425.39	269.713	267.151	273.49	253.505	258.521	255.658	ko00500: Starch and sucrose metabolism; ko01100: Metabolic pathways; ko01110: Biosynthesis of secondary metabolites	GO:0016757,glycosyltransferase activity; GO:0005992,trehalose biosynthetic process; GO:0070413,trehalose metabolism in response to stress; GO:0003674,molecular_function; GO:0003824,catalytic activity; GO:0016740,transferase activity; GO:0005975,carbohydrate metabolic process; GO:0005984,disaccharide metabolic process; GO:0005991,trehalose metabolic process; GO:0008150,biological_process; GO:00081…
evm.TU.Chr1.4349	7376.88	2918.93	4457.95	-1539.02	5.6258	5.4773	5.7944	4.345	4.676	4.4276	--	GO:0009507,chloroplast; GO:0009570,chloroplast stroma; GO:0009534,chloroplast thylakoid; GO:0009535,chloroplast thylakoid membrane; GO:0016021,integral component of membrane; GO:0005634,nucleus; GO:0042651,thylakoid membrane; GO:0016787,hydrolase activity; GO:0046872,metal ion binding; GO:0010196,nonphotochemical quenching; GO:0003674,molecular_function; GO:0003824,catalytic activity; GO:0005488,…
evm.TU.Chr1.4351	6971.94	2786.43	4185.52	-1399.09	49.5903	51.0872	49.3681	46.1372	45.9864	45.4335	--	GO:0030121,AP-1 adaptor complex; GO:0140312,cargo adaptor activity; GO:0035615,clathrin adaptor activity; GO:0006896,Golgi to vacuole transport; GO:0006886,intracellular protein transport; GO:0006898,receptor-mediated endocytosis; GO:0003674,molecular_function; GO:0030674,protein-macromolecule adaptor activity; GO:0060090,molecular adaptor activity; GO:0005488,binding; GO:0005515,protein binding;…
evm.TU.Chr1.4354	6274.17	2426.75	3847.42	-1420.68	1.0361	1.4603	1.2101	0.3637	0.3866	0.5953	--	GO:0005737,cytoplasm; GO:0005634,nucleus; GO:0005575,cellular_component; GO:0005622,intracellular anatomical structure; GO:0110165,cellular anatomical entity; GO:0043226,organelle; GO:0043227,membrane-bounded organelle; GO:0043229,intracellular organelle; GO:0043231,intracellular membrane-bounded organelle
evm.TU.Chr1.4360	7668.13	3076.02	4592.12	-1516.1	29.0177	28.0477	24.6046	12.535	10.2588	11.5033	--	GO:0005829,cytosol; GO:0005634,nucleus; GO:0010427,abscisic acid binding; GO:0004864,protein phosphatase inhibitor activity; GO:0038023,signaling receptor activity; GO:0009738,abscisic acid-activated signaling pathway; GO:0006952,defense response; GO:0003674,molecular_function; GO:0005488,binding; GO:0008289,lipid binding; GO:0019840,isoprenoid binding; GO:0031406,carboxylic acid binding; GO:0033…
evm.TU.Chr1.4363	3441.55	1323.5	2118.05	-794.548	3.7616	4.3145	3.778	3.0621	3.5399	3.2916	--	GO:0005794,Golgi apparatus; GO:0000139,Golgi membrane; GO:0016021,integral component of membrane; GO:0016413,O-acetyltransferase activity; GO:1990538,xylan O-acetyltransferase activity; GO:1990937,xylan acetylation; GO:0003674,molecular_function; GO:0003824,catalytic activity; GO:0008374,O-acyltransferase activity; GO:0016407,acetyltransferase activity; GO:0016740,transferase activity; GO:0016746…
evm.TU.Chr1.4367	4164.1	1627.88	2536.22	-908.335	1.2665	1.3273	0.9769	0.8054	0.6153	0.8593	--	GO:0000307,cyclin-dependent protein kinase holoenzyme complex; GO:0005737,cytoplasm; GO:0005634,nucleus; GO:0016538,cyclin-dependent protein serine/threonine kinase regulator activity; GO:0051301,cell division; GO:0044772,mitotic cell cycle phase transition; GO:0000079,regulation of cyclin-dependent protein serine/threonine kinase activity; GO:0003674,molecular_function; GO:0019207,kinase regulat…
evm.TU.Chr1.4369	2774.51	1043.32	1731.2	-687.883	1.4281	1.8829	1.4925	1.0608	1.2791	1.2814	--	GO:0009507,chloroplast; GO:0019843,rRNA binding; GO:0032544,plastid translation; GO:0009409,response to cold; GO:0006364,rRNA processing; GO:0003674,molecular_function; GO:0003676,nucleic acid binding; GO:0003723,RNA binding; GO:0005488,binding; GO:0097159,organic cyclic compound binding; GO:1901363,heterocyclic compound binding; GO:0006412,translation; GO:0006518,peptide metabolic process; GO:00…
evm.TU.Chr1.4371	3747.21	1371.58	2375.63	-1004.05	1.2355	1.3973	1.2765	1.101	0.6384	0.5063	--	GO:0042644,chloroplast nucleoid; GO:0042646,plastid nucleoid; GO:0000427,plastid-encoded plastid RNA polymerase complex; GO:0003677,DNA binding; GO:0010468,regulation of gene expression; GO:0009642,response to light intensity; GO:0003674,molecular_function; GO:0003676,nucleic acid binding; GO:0005488,binding; GO:0097159,organic cyclic compound binding; GO:1901363,heterocyclic compound binding; GO…
evm.TU.Chr1.4375	4817.83	1828.47	2989.36	-1160.89	3.5476	4.2533	3.9932	3.2241	2.7225	2.9531	ko03040: Spliceosome	GO:0009507,chloroplast; GO:0005524,ATP binding; GO:0016887,ATP hydrolysis activity; GO:0003729,mRNA binding; GO:0003723,RNA binding; GO:0003724,RNA helicase activity; GO:0000166,nucleotide binding; GO:0003674,molecular_function; GO:0005488,binding; GO:0017076,purine nucleotide binding; GO:0030554,adenyl nucleotide binding; GO:0032553,ribonucleotide binding; GO:0032555,purine ribonucleotide bindin…
evm.TU.Chr1.4379	2846.93	1025.59	1821.35	-795.761	1.0685	1.0984	1.213	1.0517	0.9167	0.9709	--	GO:0046872,metal ion binding; GO:0003676,nucleic acid binding; GO:0004523,RNA-DNA hybrid ribonuclease activity; GO:0003674,molecular_function; GO:0005488,binding; GO:0043167,ion binding; GO:0043169,cation binding; GO:0097159,organic cyclic compound binding; GO:1901363,heterocyclic compound binding; GO:0003824,catalytic activity; GO:0004518,nuclease activity; GO:0004519,endonuclease activity; GO:0…
evm.TU.Chr1.4387	2854.21	1084	1770.21	-686.215	5.9294	5.5739	5.3027	4.6655	5.021	5.2405	--	--
evm.TU.Chr1.44	7044.53	2779.86	4264.67	-1484.82	0.6482	0.658	0.7159	0.4458	0.4493	0.3641	--	GO:0005739,mitochondrion; GO:0003968,RNA-directed 5'-3' RNA polymerase activity; GO:0003964,RNA-directed DNA polymerase activity; GO:0003674,molecular_function; GO:0003824,catalytic activity; GO:0016740,transferase activity; GO:0016772,transferase activity, transferring phosphorus-containing groups; GO:0016779,nucleotidyltransferase activity; GO:0034062,5'-3' RNA polymerase activity; GO:0097747,R…
evm.TU.Chr1.4400	1260.82	475.23	785.593	-310.363	0.3494	0.3805	0	0	0.1304	0	--	GO:0005769,early endosome; GO:0031901,early endosome membrane; GO:0072546,EMC complex; GO:0005783,endoplasmic reticulum; GO:0005794,Golgi apparatus; GO:0000139,Golgi membrane; GO:0005886,plasma membrane; GO:0022890,inorganic cation transmembrane transporter activity; GO:0003674,molecular_function; GO:0005215,transporter activity; GO:0008324,cation transmembrane transporter activity; GO:0015075,io…
evm.TU.Chr1.4401	8156.16	3237.45	4918.71	-1681.26	29.561	30.138	30.9189	19.4524	20.4539	19.3899	--	GO:0031225,anchored component of membrane; GO:0048046,apoplast; GO:0031012,extracellular matrix; GO:0005886,plasma membrane; GO:0004222,metalloendopeptidase activity; GO:0008237,metallopeptidase activity; GO:0008270,zinc ion binding; GO:0030574,collagen catabolic process; GO:0050832,defense response to fungus; GO:0080186,developmental vegetative growth; GO:0030198,extracellular matrix organizatio…
evm.TU.Chr1.4404	5391.63	2030.09	3361.54	-1331.45	1.7453	2.0434	1.9875	1.4475	1.0991	1.3947	--	GO:0005829,cytosol; GO:0005634,nucleus; GO:0004843,cysteine-type deubiquitinase activity; GO:0004197,cysteine-type endopeptidase activity; GO:0046872,metal ion binding; GO:0016579,protein deubiquitination; GO:0006511,ubiquitin-dependent protein catabolic process; GO:0003674,molecular_function; GO:0003824,catalytic activity; GO:0008233,peptidase activity; GO:0008234,cysteine-type peptidase activit…
evm.TU.Chr1.441	8015.43	3170.27	4845.16	-1674.88	15.5546	15.9552	17.4154	7.0116	7.7624	7.1713	--	GO:0005794,Golgi apparatus; GO:0016021,integral component of membrane; GO:0005886,plasma membrane; GO:0009506,plasmodesma; GO:0005773,vacuole; GO:0005315,inorganic phosphate transmembrane transporter activity; GO:0015293,symporter activity; GO:0006817,phosphate ion transport; GO:0003674,molecular_function; GO:0005215,transporter activity; GO:0015291,secondary active transmembrane transporter acti…
evm.TU.Chr1.4418	7880.42	3114.88	4765.54	-1650.66	60.9811	60.1422	64.585	41.0555	43.7253	42.8255	--	GO:0005829,cytosol; GO:0005634,nucleus; GO:0000976,transcription cis-regulatory region binding; GO:0010597,green leaf volatile biosynthetic process; GO:0001067,transcription regulatory region nucleic acid binding; GO:0003674,molecular_function; GO:0003676,nucleic acid binding; GO:0003677,DNA binding; GO:0003690,double-stranded DNA binding; GO:0005488,binding; GO:0043565,sequence-specific DNA bind…
evm.TU.Chr1.4426	5556.97	2162.08	3394.89	-1232.81	0.7122	0.6836	0.7049	0.3877	0.5608	0.418	ko04626: Plant-pathogen interaction	GO:0043531,ADP binding; GO:0050135,NAD(P)+ nucleosidase activity; GO:0003953,NAD+ nucleosidase activity; GO:0061809,NAD+ nucleotidase, cyclic ADP-ribose generating; GO:0006952,defense response; GO:0019677,NAD catabolic process; GO:0043068,positive regulation of programmed cell death; GO:0007165,signal transduction; GO:0000166,nucleotide binding; GO:0003674,molecular_function; GO:0005488,binding; …
evm.TU.Chr1.4444	8312.5	3310.31	5002.18	-1691.87	315.688	315.128	317.862	255.422	255.107	252.604	--	--
evm.TU.Chr1.4446	6881.73	2703.92	4177.8	-1473.88	1.4101	2.164	1.8716	0.27	0.3588	0.2561	--	GO:0005829,cytosol; GO:0005739,mitochondrion; GO:0016671,oxidoreductase activity, acting on a sulfur group of donors, disulfide as acceptor; GO:0016712,oxidoreductase activity, acting on paired donors, with incorporation or reduction of molecular oxygen, reduced flavin or flavoprotein as one donor, and incorporation of one atom of oxygen; GO:0015035,protein-disulfide reductase activity; GO:000367…
evm.TU.Chr1.4462	8169.01	3271.58	4897.43	-1625.85	14.5727	13.4514	13.1581	3.2655	3.7315	3.5446	ko00053: Ascorbate and aldarate metabolism; ko01240: Biosynthesis of cofactors	GO:0102098,D-galacturonate reductase activity; GO:0019853,L-ascorbic acid biosynthetic process; GO:0003674,molecular_function; GO:0003824,catalytic activity; GO:0016491,oxidoreductase activity; GO:0016614,oxidoreductase activity, acting on CH-OH group of donors; GO:0016616,oxidoreductase activity, acting on the CH-OH group of donors, NAD or NADP as acceptor; GO:0005975,carbohydrate metabolic proc…
evm.TU.Chr1.4465	6840.58	2746.26	4094.32	-1348.05	18.7432	17.5108	18.1012	14.7824	15.6094	14.8484	--	GO:0009941,chloroplast envelope; GO:0016021,integral component of membrane; GO:0005886,plasma membrane; GO:0015386,potassium:proton antiporter activity; GO:0015385,sodium:proton antiporter activity; GO:0071805,potassium ion transmembrane transport; GO:0051453,regulation of intracellular pH; GO:2000377,regulation of reactive oxygen species metabolic process; GO:0042542,response to hydrogen peroxid…
evm.TU.Chr1.4468	8310.4	3314.28	4996.13	-1681.85	14.8496	14.9985	14.7282	10.2515	10.2472	10.1652	--	GO:0005634,nucleus; GO:0006281,DNA repair; GO:0007143,female meiotic nuclear division; GO:0007140,male meiotic nuclear division; GO:0009555,pollen development; GO:0010165,response to X-ray; GO:0006139,nucleobase-containing compound metabolic process; GO:0006259,DNA metabolic process; GO:0006725,cellular aromatic compound metabolic process; GO:0006807,nitrogen compound metabolic process; GO:000695…
evm.TU.Chr1.4469	7731.06	3052.26	4678.79	-1626.53	15.1132	14.3934	15.04	9.3503	7.5114	8.7557	--	GO:0031225,anchored component of membrane; GO:0005886,plasma membrane; GO:0008289,lipid binding; GO:0005319,lipid transporter activity; GO:0015908,fatty acid transport; GO:0010214,seed coat development; GO:0009845,seed germination; GO:0003674,molecular_function; GO:0005488,binding; GO:0005215,transporter activity; GO:0006810,transport; GO:0006869,lipid transport; GO:0008150,biological_process; GO…
evm.TU.Chr1.4472	6878.98	2770.78	4108.2	-1337.42	2.393	2.5344	1.9854	1.2167	1.0162	0.9891	ko00250: Alanine, aspartate and glutamate metabolism; ko00410: beta-Alanine metabolism; ko00430: Taurine and hypotaurine metabolism; ko00650: Butanoate metabolism; ko01100: Metabolic pathways; ko01110: Biosynthesis of secondary metabolites	GO:0005829,cytosol; GO:0005516,calmodulin binding; GO:0004351,glutamate decarboxylase activity; GO:0030170,pyridoxal phosphate binding; GO:0006538,glutamate catabolic process; GO:0003674,molecular_function; GO:0005488,binding; GO:0005515,protein binding; GO:0003824,catalytic activity; GO:0016829,lyase activity; GO:0016830,carbon-carbon lyase activity; GO:0016831,carboxy-lyase activity; GO:0019842…
evm.TU.Chr1.4473	5024.34	1974.25	3050.09	-1075.83	203.214	193.263	199.304	187.481	179.972	176.686	--	GO:0005794,Golgi apparatus; GO:0016021,integral component of membrane; GO:0000325,plant-type vacuole; GO:0009705,plant-type vacuole membrane; GO:0005774,vacuolar membrane; GO:0005773,vacuole; GO:0071916,dipeptide transmembrane transporter activity; GO:0015334,high-affinity oligopeptide transmembrane transporter activity; GO:0042937,tripeptide transmembrane transporter activity; GO:0042938,dipepti…
evm.TU.Chr1.4474	7028.71	2740.09	4288.61	-1548.52	5.7241	6.1727	5.6128	3.4832	3.5127	4.2167	--	GO:0005794,Golgi apparatus; GO:0016021,integral component of membrane; GO:0000325,plant-type vacuole; GO:0009705,plant-type vacuole membrane; GO:0005774,vacuolar membrane; GO:0005773,vacuole; GO:0071916,dipeptide transmembrane transporter activity; GO:0015334,high-affinity oligopeptide transmembrane transporter activity; GO:0042937,tripeptide transmembrane transporter activity; GO:0042938,dipepti…
evm.TU.Chr1.4475	6257.35	2435.4	3821.95	-1386.56	77.4295	81.8396	80.8395	70.3782	73.0112	71.4292	--	GO:0080008,Cul4-RING E3 ubiquitin ligase complex; GO:0016282,eukaryotic 43S preinitiation complex; GO:0033290,eukaryotic 48S preinitiation complex; GO:0071541,eukaryotic translation initiation factor 3 complex, eIF3m; GO:0003723,RNA binding; GO:0003743,translation initiation factor activity; GO:0002183,cytoplasmic translational initiation; GO:0001732,formation of cytoplasmic translation initiatio…
evm.TU.Chr1.4476	4194.87	1630.33	2564.54	-934.206	0.483	0.3713	0.4314	0.2693	0.2863	0.3406	ko00906: Carotenoid biosynthesis; ko01100: Metabolic pathways; ko01110: Biosynthesis of secondary metabolites	GO:0042802,identical protein binding; GO:0016491,oxidoreductase activity; GO:0003674,molecular_function; GO:0005488,binding; GO:0005515,protein binding; GO:0003824,catalytic activity
evm.TU.Chr1.4480	3619.04	1397.08	2221.96	-824.874	0.9131	1.1602	0.7998	0.6411	0.4827	0.6756	--	GO:0003723,RNA binding; GO:0006400,tRNA modification; GO:0003674,molecular_function; GO:0003676,nucleic acid binding; GO:0005488,binding; GO:0097159,organic cyclic compound binding; GO:1901363,heterocyclic compound binding; GO:0006139,nucleobase-containing compound metabolic process; GO:0006396,RNA processing; GO:0006399,tRNA metabolic process; GO:0006725,cellular aromatic compound metabolic proc…
evm.TU.Chr1.449	661.911	133.366	528.545	-395.179	17.0541	17.4629	18.3542	18.1055	16.5697	16.1229	--	GO:0016021,integral component of membrane; GO:0005575,cellular_component; GO:0016020,membrane; GO:0031224,intrinsic component of membrane; GO:0110165,cellular anatomical entity
evm.TU.Chr1.4496	4705.86	1866.65	2839.21	-972.564	2.9596	3.6327	2.9082	2.2759	2.2615	2.3151	--	GO:0046983,protein dimerization activity; GO:0003674,molecular_function; GO:0005488,binding; GO:0005515,protein binding
evm.TU.Chr1.450	5900.98	2214.85	3686.12	-1471.27	1967.06	2042.07	2009.96	1743.27	1719.1	1859.06	--	--
evm.TU.Chr1.4503	3373.75	1154.18	2219.57	-1065.38	14.5985	14.2112	14.4859	10.8849	11.5707	13.7653	--	GO:0016021,integral component of membrane; GO:0005739,mitochondrion; GO:0034551,mitochondrial respiratory chain complex III assembly; GO:0006996,organelle organization; GO:0007005,mitochondrion organization; GO:0008150,biological_process; GO:0009987,cellular process; GO:0016043,cellular component organization; GO:0017004,cytochrome complex assembly; GO:0017062,respiratory chain complex III assemb…
evm.TU.Chr1.4507	5983.66	2298.39	3685.27	-1386.87	2.3988	2.696	2.5932	1.962	2.057	2.1413	--	GO:0030544,Hsp70 protein binding; GO:0051879,Hsp90 protein binding; GO:0006457,protein folding; GO:0003674,molecular_function; GO:0005488,binding; GO:0005515,protein binding; GO:0031072,heat shock protein binding; GO:0008150,biological_process; GO:0009987,cellular process
evm.TU.Chr1.4522	6212.57	2420.82	3791.76	-1370.94	7.0535	6.8971	7.1697	5.612	6.2738	5.9106	ko04075: Plant hormone signal transduction	GO:0016021,integral component of membrane; GO:0005886,plasma membrane; GO:0005524,ATP binding; GO:0004383,guanylate cyclase activity; GO:0001653,peptide receptor activity; GO:0004672,protein kinase activity; GO:0106310,protein serine kinase activity; GO:0004674,protein serine/threonine kinase activity; GO:0045087,innate immune response; GO:0006468,protein phosphorylation; GO:0031347,regulation of…
evm.TU.Chr1.4525	6284.25	2398.2	3886.05	-1487.85	1.0255	1.0052	1.093	0.7155	0.5453	0.7512	--	GO:0016021,integral component of membrane; GO:0005886,plasma membrane; GO:0005524,ATP binding; GO:0004383,guanylate cyclase activity; GO:0001653,peptide receptor activity; GO:0004672,protein kinase activity; GO:0106310,protein serine kinase activity; GO:0004674,protein serine/threonine kinase activity; GO:0045087,innate immune response; GO:0006468,protein phosphorylation; GO:0031347,regulation of…
evm.TU.Chr1.453	6604.67	2531.63	4073.05	-1541.42	6442.03	6907.61	6737.62	5272.83	5313.07	5764.08	--	--
evm.TU.Chr1.4531	7259.69	2850.62	4409.08	-1558.46	1.0104	1.1273	1.0075	0.584	0.3863	0.5088	ko04075: Plant hormone signal transduction	GO:0016021,integral component of membrane; GO:0005886,plasma membrane; GO:0005524,ATP binding; GO:0004672,protein kinase activity; GO:0006468,protein phosphorylation; GO:0000166,nucleotide binding; GO:0003674,molecular_function; GO:0005488,binding; GO:0017076,purine nucleotide binding; GO:0030554,adenyl nucleotide binding; GO:0032553,ribonucleotide binding; GO:0032555,purine ribonucleotide bindin…
evm.TU.Chr1.4542	5513.86	2173.02	3340.84	-1167.82	59.0161	61.9393	59.5437	54.8896	56.4075	55.545	ko03040: Spliceosome	GO:0000974,Prp19 complex; GO:0071006,U2-type catalytic step 1 spliceosome; GO:0071007,U2-type catalytic step 2 spliceosome; GO:0003677,DNA binding; GO:0046872,metal ion binding; GO:0036002,pre-mRNA binding; GO:0017070,U6 snRNA binding; GO:0003674,molecular_function; GO:0003676,nucleic acid binding; GO:0005488,binding; GO:0097159,organic cyclic compound binding; GO:1901363,heterocyclic compound bi…
evm.TU.Chr1.4549	5644.83	2249.47	3395.36	-1145.89	10.2282	9.6431	9.8415	8.874	8.853	8.2517	ko03410: Base excision repair	GO:0005739,mitochondrion; GO:0005634,nucleus; GO:0004844,uracil DNA N-glycosylase activity; GO:0097510,base-excision repair, AP site formation via deaminated base removal; GO:0003674,molecular_function; GO:0003824,catalytic activity; GO:0016787,hydrolase activity; GO:0016798,hydrolase activity, acting on glycosyl bonds; GO:0016799,hydrolase activity, hydrolyzing N-glycosyl compounds; GO:0019104,D…
evm.TU.Chr1.4555	2028.97	771.586	1257.39	-485.802	15.667	14.928	15.1729	14.6419	14.7723	14.9177	ko03040: Spliceosome	GO:0005634,nucleus; GO:0070063,RNA polymerase binding; GO:0003712,transcription coregulator activity; GO:0006397,mRNA processing; GO:0008380,RNA splicing; GO:0003674,molecular_function; GO:0005488,binding; GO:0005515,protein binding; GO:0019899,enzyme binding; GO:0140110,transcription regulator activity; GO:0006139,nucleobase-containing compound metabolic process; GO:0006396,RNA processing; GO:00…
evm.TU.Chr1.4561	1931.94	701.772	1230.17	-528.395	1.184	1.1606	0.8758	0.7274	0.9941	0.5519	--	GO:0030749,loganate O-methyltransferase activity; GO:0046872,metal ion binding; GO:0035834,indole alkaloid metabolic process; GO:0032259,methylation; GO:0003674,molecular_function; GO:0003824,catalytic activity; GO:0008168,methyltransferase activity; GO:0008757,S-adenosylmethionine-dependent methyltransferase activity; GO:0016740,transferase activity; GO:0016741,transferase activity, transferring…
evm.TU.Chr1.4564	7272.9	2908.24	4364.66	-1456.42	70.3612	69.4298	68.7344	63.9613	64.6314	65.194	ko00970: Aminoacyl-tRNA biosynthesis	GO:0009507,chloroplast; GO:0005739,mitochondrion; GO:0005634,nucleus; GO:0004813,alanine-tRNA ligase activity; GO:0016597,amino acid binding; GO:0002161,aminoacyl-tRNA editing activity; GO:0005524,ATP binding; GO:0000049,tRNA binding; GO:0008270,zinc ion binding; GO:0006419,alanyl-tRNA aminoacylation; GO:0070143,mitochondrial alanyl-tRNA aminoacylation; GO:0006400,tRNA modification; GO:0003674,mo…
evm.TU.Chr1.4566	6340.17	2453.06	3887.11	-1434.05	193.792	197.262	196.864	173.906	183.405	180.489	ko03013: Nucleocytoplasmic transport; ko03015: mRNA surveillance pathway; ko03040: Spliceosome	GO:0071013,catalytic step 2 spliceosome; GO:0005737,cytoplasm; GO:0005730,nucleolus; GO:0005524,ATP binding; GO:0016887,ATP hydrolysis activity; GO:0003729,mRNA binding; GO:0003723,RNA binding; GO:0003724,RNA helicase activity; GO:0006397,mRNA processing; GO:0051028,mRNA transport; GO:0000184,nuclear-transcribed mRNA catabolic process, nonsense-mediated decay; GO:0006417,regulation of translation…
evm.TU.Chr1.4567	8249.78	3265.13	4984.65	-1719.52	8.3275	8.7855	8.7013	3.9479	3.8248	4.1711	--	GO:0016021,integral component of membrane; GO:0016020,membrane; GO:0035673,oligopeptide transmembrane transporter activity; GO:0003674,molecular_function; GO:0005215,transporter activity; GO:0022857,transmembrane transporter activity; GO:0042887,amide transmembrane transporter activity; GO:1904680,peptide transmembrane transporter activity; GO:0005575,cellular_component; GO:0031224,intrinsic comp…
evm.TU.Chr1.4571	884.21	235.824	648.386	-412.562	20.6143	21.6822	21.9961	20.9329	20.7688	21.0196	--	GO:0005737,cytoplasm; GO:0005874,microtubule; GO:0015630,microtubule cytoskeleton; GO:0005524,ATP binding; GO:0016887,ATP hydrolysis activity; GO:0016853,isomerase activity; GO:0008017,microtubule binding; GO:0008568,microtubule severing ATPase activity; GO:0043622,cortical microtubule organization; GO:0000226,microtubule cytoskeleton organization; GO:0051013,microtubule severing; GO:0009825,mult…
evm.TU.Chr1.4573	6691.82	2651.32	4040.5	-1389.19	118.975	115.578	118.496	109.455	110.048	111.204	--	GO:0005730,nucleolus; GO:1990904,ribonucleoprotein complex; GO:0003723,RNA binding; GO:0006364,rRNA processing; GO:0003674,molecular_function; GO:0003676,nucleic acid binding; GO:0005488,binding; GO:0097159,organic cyclic compound binding; GO:1901363,heterocyclic compound binding; GO:0006139,nucleobase-containing compound metabolic process; GO:0006396,RNA processing; GO:0006725,cellular aromatic …
evm.TU.Chr1.4574	6893.93	2746.11	4147.81	-1401.7	22.6097	22.2078	22.3724	19.4299	19.7922	18.2838	--	--
evm.TU.Chr1.458	7980.45	3148	4832.45	-1684.45	626.295	677.1	650.374	364.298	313.004	357.331	--	--
evm.TU.Chr1.4580	4291.45	1720.89	2570.56	-849.678	21.1161	19.6009	18.3026	16.8684	16.1296	17.1119	--	GO:0016021,integral component of membrane; GO:0005575,cellular_component; GO:0016020,membrane; GO:0031224,intrinsic component of membrane; GO:0110165,cellular anatomical entity
evm.TU.Chr1.4582	6990.39	2719.79	4270.6	-1550.81	7.1085	6.7743	6.8428	4.695	3.8948	4.9946	ko00073: Cutin, suberine and wax biosynthesis	GO:0005783,endoplasmic reticulum; GO:0005789,endoplasmic reticulum membrane; GO:0016021,integral component of membrane; GO:0020037,heme binding; GO:0005506,iron ion binding; GO:0004497,monooxygenase activity; GO:0016705,oxidoreductase activity, acting on paired donors, with incorporation or reduction of molecular oxygen; GO:0071555,cell wall organization; GO:0010345,suberin biosynthetic process; …
evm.TU.Chr1.4587	3415.86	1222.19	2193.67	-971.484	8.8083	9.3219	9.7544	8.6204	7.2564	7.9687	--	GO:0008936,nicotinamidase activity; GO:0019674,NAD metabolic process; GO:0019363,pyridine nucleotide biosynthetic process; GO:0003674,molecular_function; GO:0003824,catalytic activity; GO:0016787,hydrolase activity; GO:0016810,hydrolase activity, acting on carbon-nitrogen (but not peptide) bonds; GO:0016811,hydrolase activity, acting on carbon-nitrogen (but not peptide) bonds, in linear amides; G…
evm.TU.Chr1.4589	1831.75	633.902	1197.85	-563.947	4.0064	4.3113	4.4558	4.0682	3.985	3.9117	--	GO:0009507,chloroplast; GO:0005575,cellular_component; GO:0005622,intracellular anatomical structure; GO:0005737,cytoplasm; GO:0009536,plastid; GO:0043226,organelle; GO:0043227,membrane-bounded organelle; GO:0043229,intracellular organelle; GO:0043231,intracellular membrane-bounded organelle; GO:0110165,cellular anatomical entity
evm.TU.Chr1.4590	580.579	137.716	442.863	-305.148	37.4274	40.2828	31.6115	35.7026	33.3852	34.5051	--	GO:0005737,cytoplasm; GO:0005634,nucleus; GO:0009536,plastid; GO:0016272,prefoldin complex; GO:0051082,unfolded protein binding; GO:0071370,cellular response to gibberellin stimulus; GO:0009631,cold acclimation; GO:0043622,cortical microtubule organization; GO:0006397,mRNA processing; GO:0006457,protein folding; GO:1901703,protein localization involved in auxin polar transport; GO:0006355,regulat…
evm.TU.Chr1.4591	5988.86	2368.02	3620.85	-1252.83	7.4673	6.9786	7.6855	6.3979	6.0974	6.1544	--	GO:0005829,cytosol; GO:0043186,P granule; GO:0005524,ATP binding; GO:0016887,ATP hydrolysis activity; GO:0003723,RNA binding; GO:0003724,RNA helicase activity; GO:0035194,post-transcriptional gene silencing by RNA; GO:0009616,RNAi-mediated antiviral immune response; GO:0000166,nucleotide binding; GO:0003674,molecular_function; GO:0005488,binding; GO:0017076,purine nucleotide binding; GO:0030554,a…
evm.TU.Chr1.4597	7511.84	2954.09	4557.75	-1603.65	23.4406	24.0595	23.979	21.8883	22.0551	21.959	--	GO:0015629,actin cytoskeleton; GO:0005783,endoplasmic reticulum; GO:0005768,endosome; GO:0016459,myosin complex; GO:0009524,phragmoplast; GO:0009506,plasmodesma; GO:0051015,actin filament binding; GO:0005524,ATP binding; GO:0005516,calmodulin binding; GO:0000146,microfilament motor activity; GO:0007015,actin filament organization; GO:0006897,endocytosis; GO:0030050,vesicle transport along actin f…
evm.TU.Chr1.4600	6940.66	2743.93	4196.72	-1452.79	56.115	56.8485	55.8853	53.5904	53.839	54.2124	--	GO:0016021,integral component of membrane; GO:0016787,hydrolase activity; GO:0003674,molecular_function; GO:0003824,catalytic activity; GO:0005575,cellular_component; GO:0016020,membrane; GO:0031224,intrinsic component of membrane; GO:0110165,cellular anatomical entity
evm.TU.Chr1.4604	5468.33	2060.36	3407.97	-1347.61	37.7753	38.373	39.112	35.4631	36.4707	36.5745	--	GO:0005524,ATP binding; GO:0004672,protein kinase activity; GO:0006468,protein phosphorylation; GO:0000166,nucleotide binding; GO:0003674,molecular_function; GO:0005488,binding; GO:0017076,purine nucleotide binding; GO:0030554,adenyl nucleotide binding; GO:0032553,ribonucleotide binding; GO:0032555,purine ribonucleotide binding; GO:0032559,adenyl ribonucleotide binding; GO:0035639,purine ribonucl…
evm.TU.Chr1.4605	4488.26	1699.7	2788.56	-1088.86	42.708	43.7768	43.651	40.6371	40.6793	37.6473	--	GO:0005509,calcium ion binding; GO:0019722,calcium-mediated signaling; GO:0003674,molecular_function; GO:0005488,binding; GO:0043167,ion binding; GO:0043169,cation binding; GO:0046872,metal ion binding; GO:0007154,cell communication; GO:0007165,signal transduction; GO:0008150,biological_process; GO:0009987,cellular process; GO:0019932,second-messenger-mediated signaling; GO:0023052,signaling; GO:…
evm.TU.Chr1.4610	3649.91	1393.86	2256.05	-862.192	0.5389	0.4585	0.5901	0.4256	0.3959	0.314	--	GO:0004190,aspartic-type endopeptidase activity; GO:0003677,DNA binding; GO:0006508,proteolysis; GO:0003674,molecular_function; GO:0003824,catalytic activity; GO:0004175,endopeptidase activity; GO:0008233,peptidase activity; GO:0016787,hydrolase activity; GO:0070001,aspartic-type peptidase activity; GO:0140096,catalytic activity, acting on a protein; GO:0003676,nucleic acid binding; GO:0005488,bi…
evm.TU.Chr1.4613	5063.24	2023.37	3039.87	-1016.5	0.5184	0.4778	0.3261	0.126	0.1488	0.2302	ko04626: Plant-pathogen interaction	GO:0016021,integral component of membrane; GO:0005886,plasma membrane; GO:0005524,ATP binding; GO:0004714,transmembrane receptor protein tyrosine kinase activity; GO:0006468,protein phosphorylation; GO:0000166,nucleotide binding; GO:0003674,molecular_function; GO:0005488,binding; GO:0017076,purine nucleotide binding; GO:0030554,adenyl nucleotide binding; GO:0032553,ribonucleotide binding; GO:0032…
evm.TU.Chr1.4614	7127.02	2814.12	4312.91	-1498.79	25.4884	23.7202	23.5744	17.3068	15.01	17.581	--	--
evm.TU.Chr1.4615	5668.47	2167.38	3501.09	-1333.71	6.8302	7.1542	6.909	5.8856	6.232	6.3694	--	GO:0004252,serine-type endopeptidase activity; GO:0006508,proteolysis; GO:0003674,molecular_function; GO:0003824,catalytic activity; GO:0004175,endopeptidase activity; GO:0008233,peptidase activity; GO:0008236,serine-type peptidase activity; GO:0016787,hydrolase activity; GO:0017171,serine hydrolase activity; GO:0140096,catalytic activity, acting on a protein; GO:0006807,nitrogen compound metabol…
evm.TU.Chr1.4619	5157.04	2011.38	3145.66	-1134.27	30.6542	28.608	29.5631	25.176	24.0544	20.3765	--	GO:0005758,mitochondrial intermembrane space; GO:0005739,mitochondrion; GO:0005782,peroxisomal matrix; GO:0005777,peroxisome; GO:0015035,protein-disulfide reductase activity; GO:0045041,protein import into mitochondrial intermembrane space; GO:0022417,protein maturation by protein folding; GO:0006626,protein targeting to mitochondrion; GO:0006625,protein targeting to peroxisome; GO:0003674,molecu…
evm.TU.Chr1.4622	7813.94	3103.78	4710.16	-1606.38	31.4386	33.3594	32.4304	24.3175	24.0561	22.8219	ko00010: Glycolysis / Gluconeogenesis; ko00620: Pyruvate metabolism; ko01100: Metabolic pathways; ko01110: Biosynthesis of secondary metabolites; ko01200: Carbon metabolism; ko01230: Biosynthesis of amino acids	GO:0005737,cytoplasm; GO:0043231,intracellular membrane-bounded organelle; GO:0005524,ATP binding; GO:0016301,kinase activity; GO:0000287,magnesium ion binding; GO:0030955,potassium ion binding; GO:0004743,pyruvate kinase activity; GO:0006096,glycolytic process; GO:0000166,nucleotide binding; GO:0003674,molecular_function; GO:0005488,binding; GO:0017076,purine nucleotide binding; GO:0030554,adeny…
evm.TU.Chr1.4627	2363.67	858.948	1504.72	-645.774	59.5181	55.5354	60.024	52.5887	55.4787	55.6796	ko00600: Sphingolipid metabolism; ko01100: Metabolic pathways	GO:0005737,cytoplasm; GO:0043231,intracellular membrane-bounded organelle; GO:0016020,membrane; GO:0005524,ATP binding; GO:0017050,D-erythro-sphingosine kinase activity; GO:0001727,lipid kinase activity; GO:0003951,NAD+ kinase activity; GO:0016310,phosphorylation; GO:0030148,sphingolipid biosynthetic process; GO:0006665,sphingolipid metabolic process; GO:0046512,sphingosine biosynthetic process; …
evm.TU.Chr1.473	2304.63	899.043	1405.59	-506.543	0.3494	0.5707	0.272	0.1226	0.2607	0.1551	ko04626: Plant-pathogen interaction	GO:0005634,nucleus; GO:0003700,DNA-binding transcription factor activity; GO:0000976,transcription cis-regulatory region binding; GO:0009873,ethylene-activated signaling pathway; GO:0003674,molecular_function; GO:0140110,transcription regulator activity; GO:0001067,transcription regulatory region nucleic acid binding; GO:0003676,nucleic acid binding; GO:0003677,DNA binding; GO:0003690,double-stra…
evm.TU.Chr1.474	1957.21	771.549	1185.66	-414.111	0.9386	1.1682	0.8352	0.7767	0.8006	0.7738	--	GO:0016021,integral component of membrane; GO:0046872,metal ion binding; GO:0016740,transferase activity; GO:0016567,protein ubiquitination; GO:0003674,molecular_function; GO:0005488,binding; GO:0043167,ion binding; GO:0043169,cation binding; GO:0003824,catalytic activity; GO:0006807,nitrogen compound metabolic process; GO:0008150,biological_process; GO:0008152,metabolic process; GO:0019538,prote…
evm.TU.Chr1.497	7080.02	2773.18	4306.84	-1533.66	9.4674	9.9904	9.9522	6.4479	7.6078	7.1174	ko00999: Biosynthesis of various plant secondary metabolites; ko01110: Biosynthesis of secondary metabolites	GO:0046872,metal ion binding; GO:0016491,oxidoreductase activity; GO:0003674,molecular_function; GO:0005488,binding; GO:0043167,ion binding; GO:0043169,cation binding; GO:0003824,catalytic activity
evm.TU.Chr1.505	4821.34	1813.44	3007.9	-1194.46	37.3639	37.0463	37.2845	34.446	29.3514	30.8762	--	GO:0016021,integral component of membrane; GO:0005575,cellular_component; GO:0016020,membrane; GO:0031224,intrinsic component of membrane; GO:0110165,cellular anatomical entity
evm.TU.Chr1.511	1321.2	508.392	812.81	-304.418	1.8525	2.029	1.6381	1.6314	1.6873	1.6588	ko04626: Plant-pathogen interaction	GO:0005634,nucleus; GO:0005886,plasma membrane; GO:0043531,ADP binding; GO:0043621,protein self-association; GO:0042742,defense response to bacterium; GO:0050829,defense response to Gram-negative bacterium; GO:0050776,regulation of immune response; GO:0000166,nucleotide binding; GO:0003674,molecular_function; GO:0005488,binding; GO:0017076,purine nucleotide binding; GO:0030554,adenyl nucleotide b…
evm.TU.Chr1.515	8245.22	3283.96	4961.26	-1677.31	30.9189	30.9503	30.595	17.05	15.4016	15.6393	--	GO:0009507,chloroplast; GO:0005737,cytoplasm; GO:0005634,nucleus; GO:0005575,cellular_component; GO:0005622,intracellular anatomical structure; GO:0009536,plastid; GO:0043226,organelle; GO:0043227,membrane-bounded organelle; GO:0043229,intracellular organelle; GO:0043231,intracellular membrane-bounded organelle; GO:0110165,cellular anatomical entity
evm.TU.Chr1.516	7117.79	2848.52	4269.26	-1420.74	10.015	9.442	9.9142	8.2446	8.4743	8.2377	--	GO:0005634,nucleus; GO:0045927,positive regulation of growth; GO:0006109,regulation of carbohydrate metabolic process; GO:0043434,response to peptide hormone; GO:0008150,biological_process; GO:0040007,growth; GO:0040008,regulation of growth; GO:0048518,positive regulation of biological process; GO:0050789,regulation of biological process; GO:0065007,biological regulation; GO:0005975,carbohydrate …
evm.TU.Chr1.522	2166.62	769.896	1396.72	-626.825	46.2954	45.2489	45.7272	43.7898	45.3521	44.696	ko04016: MAPK signaling pathway - plant; ko04075: Plant hormone signal transduction	GO:0005783,endoplasmic reticulum; GO:0005789,endoplasmic reticulum membrane; GO:0016021,integral component of membrane; GO:0005524,ATP binding; GO:0051740,ethylene binding; GO:0038199,ethylene receptor activity; GO:0046872,metal ion binding; GO:0000155,phosphorelay sensor kinase activity; GO:0004674,protein serine/threonine kinase activity; GO:0071456,cellular response to hypoxia; GO:0010105,nega…
evm.TU.Chr1.541	7781.33	3059.78	4721.55	-1661.77	2.3751	2.3062	2.3293	1.4277	1.4173	1.6414	--	GO:0000139,Golgi membrane; GO:0016021,integral component of membrane; GO:0005886,plasma membrane; GO:0016760,cellulose synthase (UDP-forming) activity; GO:0051753,mannan synthase activity; GO:0071555,cell wall organization; GO:0030244,cellulose biosynthetic process; GO:0009833,plant-type primary cell wall biogenesis; GO:0003674,molecular_function; GO:0003824,catalytic activity; GO:0008194,UDP-gly…
evm.TU.Chr1.544	7377.43	2924.67	4452.76	-1528.08	1.1614	1.0541	1.2489	0.5048	0.6398	0.5279	--	GO:0000139,Golgi membrane; GO:0016021,integral component of membrane; GO:0005886,plasma membrane; GO:0016760,cellulose synthase (UDP-forming) activity; GO:0051753,mannan synthase activity; GO:0071555,cell wall organization; GO:0030244,cellulose biosynthetic process; GO:0009833,plant-type primary cell wall biogenesis; GO:0003674,molecular_function; GO:0003824,catalytic activity; GO:0008194,UDP-gly…
evm.TU.Chr1.548	8257.35	3298.36	4958.99	-1660.64	18.1923	18.5098	17.8379	10.9939	11.0477	10.7142	--	GO:0000139,Golgi membrane; GO:0016021,integral component of membrane; GO:0005886,plasma membrane; GO:0016760,cellulose synthase (UDP-forming) activity; GO:0051753,mannan synthase activity; GO:0071555,cell wall organization; GO:0030244,cellulose biosynthetic process; GO:0009833,plant-type primary cell wall biogenesis; GO:0003674,molecular_function; GO:0003824,catalytic activity; GO:0008194,UDP-gly…
evm.TU.Chr1.552	7256.92	2877.08	4379.84	-1502.77	35.0728	34.9008	35.3927	33.149	32.9732	32.3374	--	GO:0000139,Golgi membrane; GO:0016021,integral component of membrane; GO:0005886,plasma membrane; GO:0016760,cellulose synthase (UDP-forming) activity; GO:0051753,mannan synthase activity; GO:0071555,cell wall organization; GO:0030244,cellulose biosynthetic process; GO:0009833,plant-type primary cell wall biogenesis; GO:0003674,molecular_function; GO:0003824,catalytic activity; GO:0008194,UDP-gly…
evm.TU.Chr1.561	7985.41	3158.9	4826.51	-1667.61	4.0561	4.8424	4.8286	0.6572	0.7859	0.5194	--	--
evm.TU.Chr1.568	6636.06	2609.47	4026.59	-1417.12	13.7415	12.8101	17.8184	5.7644	4.8238	4.498	--	GO:0004867,serine-type endopeptidase inhibitor activity; GO:0009611,response to wounding; GO:0003674,molecular_function; GO:0004857,enzyme inhibitor activity; GO:0004866,endopeptidase inhibitor activity; GO:0030234,enzyme regulator activity; GO:0030414,peptidase inhibitor activity; GO:0061134,peptidase regulator activity; GO:0061135,endopeptidase regulator activity; GO:0098772,molecular function …
evm.TU.Chr1.569	2635.39	1066.99	1568.39	-501.401	2.4455	2.5366	0.6801	0.2453	0.3911	0.6204	--	GO:0004867,serine-type endopeptidase inhibitor activity; GO:0009611,response to wounding; GO:0003674,molecular_function; GO:0004857,enzyme inhibitor activity; GO:0004866,endopeptidase inhibitor activity; GO:0030234,enzyme regulator activity; GO:0030414,peptidase inhibitor activity; GO:0061134,peptidase regulator activity; GO:0061135,endopeptidase regulator activity; GO:0098772,molecular function …
evm.TU.Chr1.576	2041.65	712.442	1329.2	-616.763	1.8244	2.2604	2.0527	1.657	1.8176	1.8279	--	GO:0016021,integral component of membrane; GO:0005886,plasma membrane; GO:0005575,cellular_component; GO:0016020,membrane; GO:0031224,intrinsic component of membrane; GO:0110165,cellular anatomical entity; GO:0071944,cell periphery
evm.TU.Chr1.591	7199.03	2876.38	4322.66	-1446.28	36.6391	37.8175	36.391	31.1318	31.7622	29.6339	ko00230: Purine metabolism; ko01100: Metabolic pathways	GO:0005783,endoplasmic reticulum; GO:0009536,plastid; GO:0030145,manganese ion binding; GO:0004848,ureidoglycolate hydrolase activity; GO:0000256,allantoin catabolic process; GO:0006145,purine nucleobase catabolic process; GO:0010136,ureide catabolic process; GO:0003674,molecular_function; GO:0005488,binding; GO:0043167,ion binding; GO:0043169,cation binding; GO:0046872,metal ion binding; GO:0046…
evm.TU.Chr1.597	6623.14	2620.07	4003.07	-1383.01	2.5363	2.5005	2.5094	2.1076	2.2837	2.1591	--	GO:0003677,DNA binding; GO:0008270,zinc ion binding; GO:0003674,molecular_function; GO:0003676,nucleic acid binding; GO:0005488,binding; GO:0097159,organic cyclic compound binding; GO:1901363,heterocyclic compound binding; GO:0043167,ion binding; GO:0043169,cation binding; GO:0046872,metal ion binding; GO:0046914,transition metal ion binding
evm.TU.Chr1.600	3172.52	1175.03	1997.48	-822.449	5.4916	5.4434	5.7115	5.345	5.1982	5.3418	--	GO:0005741,mitochondrial outer membrane; GO:0005524,ATP binding; GO:0005516,calmodulin binding; GO:0003951,NAD+ kinase activity; GO:0006741,NADP biosynthetic process; GO:0016310,phosphorylation; GO:0000166,nucleotide binding; GO:0003674,molecular_function; GO:0005488,binding; GO:0017076,purine nucleotide binding; GO:0030554,adenyl nucleotide binding; GO:0032553,ribonucleotide binding; GO:0032555,…
evm.TU.Chr1.602	7785.05	3105.36	4679.69	-1574.33	479.826	474.916	453.64	348.603	318.775	334.111	ko03010: Ribosome	GO:0022626,cytosolic ribosome; GO:0022627,cytosolic small ribosomal subunit; GO:0005576,extracellular region; GO:0000325,plant-type vacuole; GO:0009506,plasmodesma; GO:0042788,polysomal ribosome; GO:0003729,mRNA binding; GO:0003735,structural constituent of ribosome; GO:0000028,ribosomal small subunit assembly; GO:0006412,translation; GO:0003674,molecular_function; GO:0003676,nucleic acid binding…
evm.TU.Chr1.632	4126.57	1547.33	2579.23	-1031.9	1.1599	1.1911	1.6837	0.6457	0.8162	0.8386	--	GO:0016021,integral component of membrane; GO:0005886,plasma membrane; GO:0005575,cellular_component; GO:0016020,membrane; GO:0031224,intrinsic component of membrane; GO:0110165,cellular anatomical entity; GO:0071944,cell periphery
evm.TU.Chr1.638	3326.36	1240.51	2085.85	-845.342	0.6243	0.5513	0.5321	0.5154	0.3778	0.4045	--	GO:0016021,integral component of membrane; GO:0005886,plasma membrane; GO:0005575,cellular_component; GO:0016020,membrane; GO:0031224,intrinsic component of membrane; GO:0110165,cellular anatomical entity; GO:0071944,cell periphery
evm.TU.Chr1.643	8025.34	3163.43	4861.91	-1698.49	4.529	4.7222	5.0446	2.4248	2.4741	2.5516	--	GO:0016021,integral component of membrane; GO:0005886,plasma membrane; GO:0005575,cellular_component; GO:0016020,membrane; GO:0031224,intrinsic component of membrane; GO:0110165,cellular anatomical entity; GO:0071944,cell periphery
evm.TU.Chr1.651	8066.99	3191.81	4875.18	-1683.37	12.5496	12.6487	13.6052	7.2658	7.5488	7.3646	--	GO:0016021,integral component of membrane; GO:0005886,plasma membrane; GO:0005575,cellular_component; GO:0016020,membrane; GO:0031224,intrinsic component of membrane; GO:0110165,cellular anatomical entity; GO:0071944,cell periphery
evm.TU.Chr1.652	6748.57	2628.77	4119.79	-1491.02	0.3092	0.4077	0.4372	0.0857	0.1458	0.1084	--	GO:0016021,integral component of membrane; GO:0005886,plasma membrane; GO:0005575,cellular_component; GO:0016020,membrane; GO:0031224,intrinsic component of membrane; GO:0110165,cellular anatomical entity; GO:0071944,cell periphery
evm.TU.Chr1.653	7612.62	3013.55	4599.06	-1585.51	27.6415	26.6456	28.717	18.9736	20.7797	19.8286	--	GO:0042803,protein homodimerization activity; GO:0043621,protein self-association; GO:0010088,phloem development; GO:0003674,molecular_function; GO:0005488,binding; GO:0005515,protein binding; GO:0042802,identical protein binding; GO:0046983,protein dimerization activity; GO:0008150,biological_process; GO:0009888,tissue development; GO:0010087,phloem or xylem histogenesis; GO:0032502,developmenta…
evm.TU.Chr1.654	4383.31	1626.41	2756.9	-1130.49	0.3062	0.2135	0.3148	0.0387	0.0411	0.1795	--	GO:0042803,protein homodimerization activity; GO:0043621,protein self-association; GO:0010088,phloem development; GO:0003674,molecular_function; GO:0005488,binding; GO:0005515,protein binding; GO:0042802,identical protein binding; GO:0046983,protein dimerization activity; GO:0008150,biological_process; GO:0009888,tissue development; GO:0010087,phloem or xylem histogenesis; GO:0032502,developmenta…
evm.TU.Chr1.682	1804.42	665.301	1139.12	-473.823	34.3199	38.083	32.5327	32.2048	30.0449	32.5447	--	GO:0005737,cytoplasm; GO:0005783,endoplasmic reticulum; GO:0010008,endosome membrane; GO:0005794,Golgi apparatus; GO:0016021,integral component of membrane; GO:0046739,transport of virus in multicellular host; GO:0016192,vesicle-mediated transport; GO:0008150,biological_process; GO:0016032,viral process; GO:0044000,movement in host; GO:0044001,migration in host; GO:0044403,biological process invo…
evm.TU.Chr1.7	5566.55	2147.15	3419.4	-1272.25	1.1812	1.2221	1.8625	0.4354	0.2645	0.472	--	--
evm.TU.Chr1.704	8076.17	3241.17	4835	-1593.83	56.0897	55.1043	52.5547	30.7201	30.3155	27.767	ko04626: Plant-pathogen interaction	GO:0016021,integral component of membrane; GO:0005886,plasma membrane; GO:0005775,vacuolar lumen; GO:0005524,ATP binding; GO:0004713,protein tyrosine kinase activity; GO:0006952,defense response; GO:0009877,nodulation; GO:1902290,positive regulation of defense response to oomycetes; GO:0006486,protein glycosylation; GO:1900150,regulation of defense response to fungus; GO:0002237,response to molec…
evm.TU.Chr1.709	1223.4	407.964	815.44	-407.476	0.4582	0.2901	0.4854	0.2581	0.3221	0.3548	ko04016: MAPK signaling pathway - plant	GO:0016021,integral component of membrane; GO:0005886,plasma membrane; GO:0005524,ATP binding; GO:0005516,calmodulin binding; GO:0030246,carbohydrate binding; GO:0106310,protein serine kinase activity; GO:0004674,protein serine/threonine kinase activity; GO:0045087,innate immune response; GO:0006468,protein phosphorylation; GO:0009620,response to fungus; GO:0000166,nucleotide binding; GO:0003674,…
evm.TU.Chr1.710	6069.53	2408.87	3660.66	-1251.78	1.1799	1.1423	1.0413	0.8929	0.7437	0.8032	--	GO:0008483,transaminase activity; GO:0010073,meristem maintenance; GO:0003674,molecular_function; GO:0003824,catalytic activity; GO:0016740,transferase activity; GO:0016769,transferase activity, transferring nitrogenous groups; GO:0008150,biological_process; GO:0009888,tissue development; GO:0032501,multicellular organismal process; GO:0032502,developmental process; GO:0048507,meristem developmen…
evm.TU.Chr1.715	5378.77	2032.78	3345.99	-1313.21	13.1005	13.0317	13.6821	11.3531	12.1358	12.1363	--	GO:0009507,chloroplast; GO:0005737,cytoplasm; GO:0005829,cytosol; GO:0005634,nucleus; GO:0005773,vacuole; GO:0070009,serine-type aminopeptidase activity; GO:0004252,serine-type endopeptidase activity; GO:0051289,protein homotetramerization; GO:0006508,proteolysis; GO:0003674,molecular_function; GO:0003824,catalytic activity; GO:0004177,aminopeptidase activity; GO:0008233,peptidase activity; GO:00…
evm.TU.Chr1.716	5014.37	1906.9	3107.47	-1200.58	0.1531	0.2223	0.2385	0.0538	0.1143	0.068	--	GO:0005576,extracellular region; GO:0060320,rejection of self pollen; GO:0008037,cell recognition; GO:0008150,biological_process; GO:0009987,cellular process; GO:0048544,recognition of pollen; GO:0005575,cellular_component; GO:0110165,cellular anatomical entity
evm.TU.Chr1.723	845.199	204.046	641.154	-437.108	37.2606	41.7509	43.3951	40.7125	38.3485	33.4659	--	GO:0016021,integral component of membrane; GO:0005739,mitochondrion; GO:0033617,mitochondrial cytochrome c oxidase assembly; GO:0006996,organelle organization; GO:0007005,mitochondrion organization; GO:0008150,biological_process; GO:0008535,respiratory chain complex IV assembly; GO:0009987,cellular process; GO:0016043,cellular component organization; GO:0017004,cytochrome complex assembly; GO:002…
evm.TU.Chr1.724	8206.69	3283.58	4923.11	-1639.53	5.6752	5.5949	5.4572	2.8425	3.0946	2.878	--	GO:0005737,cytoplasm; GO:0005634,nucleus; GO:0005886,plasma membrane; GO:0070696,transmembrane receptor protein serine/threonine kinase binding; GO:0004842,ubiquitin-protein transferase activity; GO:0010150,leaf senescence; GO:0090359,negative regulation of abscisic acid biosynthetic process; GO:0010115,regulation of abscisic acid biosynthetic process; GO:0010380,regulation of chlorophyll biosynt…
evm.TU.Chr1.725	8069.7	3173.8	4895.89	-1722.09	512.224	518.453	520.75	425.937	425.765	440.615	ko00062: Fatty acid elongation; ko01100: Metabolic pathways; ko01110: Biosynthesis of secondary metabolites; ko04626: Plant-pathogen interaction	GO:0016021,integral component of membrane; GO:0009922,fatty acid elongase activity; GO:0102756,very-long-chain 3-ketoacyl-CoA synthase activity; GO:0006633,fatty acid biosynthetic process; GO:0009409,response to cold; GO:0009416,response to light stimulus; GO:0003674,molecular_function; GO:0003824,catalytic activity; GO:0004312,fatty acid synthase activity; GO:0016740,transferase activity; GO:001…
evm.TU.Chr1.728	5624.55	2159.19	3465.36	-1306.17	0.4396	0.5699	0.6112	0.3086	0.2812	0.3067	ko00053: Ascorbate and aldarate metabolism; ko00520: Amino sugar and nucleotide sugar metabolism; ko01100: Metabolic pathways; ko01110: Biosynthesis of secondary metabolites; ko01240: Biosynthesis of cofactors; ko01250: Biosynthesis of nucleotide sugars	GO:0047918,GDP-mannose 3,5-epimerase activity; GO:0051287,NAD binding; GO:0019853,L-ascorbic acid biosynthetic process; GO:0003674,molecular_function; GO:0003824,catalytic activity; GO:0016853,isomerase activity; GO:0016854,racemase and epimerase activity; GO:0016857,racemase and epimerase activity, acting on carbohydrates and derivatives; GO:0000166,nucleotide binding; GO:0005488,binding; GO:003…
evm.TU.Chr1.732	2381.42	808.916	1572.5	-763.584	80.217	84.605	83.0659	75.8051	80.7383	78.8119	ko00010: Glycolysis / Gluconeogenesis; ko00620: Pyruvate metabolism; ko01100: Metabolic pathways; ko01110: Biosynthesis of secondary metabolites; ko01200: Carbon metabolism; ko01230: Biosynthesis of amino acids	GO:0009507,chloroplast; GO:0005524,ATP binding; GO:0016301,kinase activity; GO:0000287,magnesium ion binding; GO:0030955,potassium ion binding; GO:0004743,pyruvate kinase activity; GO:0000166,nucleotide binding; GO:0003674,molecular_function; GO:0005488,binding; GO:0017076,purine nucleotide binding; GO:0030554,adenyl nucleotide binding; GO:0032553,ribonucleotide binding; GO:0032555,purine ribonuc…
evm.TU.Chr1.743	4130.02	1578.04	2551.98	-973.943	3.6687	3.4589	4.8606	2.7681	2.0229	2.4067	ko04016: MAPK signaling pathway - plant; ko04070: Phosphatidylinositol signaling system; ko04626: Plant-pathogen interaction	GO:0005509,calcium ion binding; GO:0003674,molecular_function; GO:0005488,binding; GO:0043167,ion binding; GO:0043169,cation binding; GO:0046872,metal ion binding
evm.TU.Chr1.747	5717.19	2184.57	3532.61	-1348.04	2.7162	3.1058	3.033	2.0637	2.3364	2.3446	--	GO:0005887,integral component of plasma membrane; GO:0043231,intracellular membrane-bounded organelle; GO:0005524,ATP binding; GO:0016887,ATP hydrolysis activity; GO:0019829,ATPase-coupled cation transmembrane transporter activity; GO:0005516,calmodulin binding; GO:0046872,metal ion binding; GO:0005388,P-type calcium transporter activity; GO:0000166,nucleotide binding; GO:0003674,molecular_functi…
evm.TU.Chr1.764	797.184	200.856	596.328	-395.472	3.0066	2.4014	3.1606	2.2166	2.6928	2.7364	--	GO:0005887,integral component of plasma membrane; GO:0043231,intracellular membrane-bounded organelle; GO:0005524,ATP binding; GO:0016887,ATP hydrolysis activity; GO:0019829,ATPase-coupled cation transmembrane transporter activity; GO:0005516,calmodulin binding; GO:0046872,metal ion binding; GO:0005388,P-type calcium transporter activity; GO:0000166,nucleotide binding; GO:0003674,molecular_functi…
evm.TU.Chr1.774	4475.93	1757.34	2718.59	-961.253	2.5983	2.3583	2.4635	2.2213	2.1009	2.2324	--	GO:0005887,integral component of plasma membrane; GO:0043231,intracellular membrane-bounded organelle; GO:0005524,ATP binding; GO:0016887,ATP hydrolysis activity; GO:0019829,ATPase-coupled cation transmembrane transporter activity; GO:0005516,calmodulin binding; GO:0046872,metal ion binding; GO:0005388,P-type calcium transporter activity; GO:0000166,nucleotide binding; GO:0003674,molecular_functi…
evm.TU.Chr1.780	7202.87	2882.24	4320.63	-1438.39	33.4107	32.896	33.0867	30.1522	30.8122	29.6565	ko04016: MAPK signaling pathway - plant	GO:0005737,cytoplasm; GO:0005768,endosome; GO:0005634,nucleus; GO:0005886,plasma membrane; GO:0005524,ATP binding; GO:0003677,DNA binding; GO:0019900,kinase binding; GO:0004709,MAP kinase kinase kinase activity; GO:0106310,protein serine kinase activity; GO:0004674,protein serine/threonine kinase activity; GO:0009631,cold acclimation; GO:0045087,innate immune response; GO:0000165,MAPK cascade; GO…
evm.TU.Chr1.822	7984.13	3171.26	4812.87	-1641.61	5.1363	4.639	5.0237	2.2869	2.244	2.5584	--	GO:0009535,chloroplast thylakoid membrane; GO:0016021,integral component of membrane; GO:0009522,photosystem I; GO:0009523,photosystem II; GO:0071483,cellular response to blue light; GO:0071490,cellular response to far red light; GO:0034605,cellular response to heat; GO:0071486,cellular response to high light intensity; GO:0071491,cellular response to red light; GO:0071492,cellular response to UV…
evm.TU.Chr1.823	7509.67	3031.42	4478.25	-1446.83	39.3703	39.6598	34.8763	21.6571	22.2061	19.514	--	GO:0031969,chloroplast membrane; GO:0016021,integral component of membrane; GO:0005575,cellular_component; GO:0005622,intracellular anatomical structure; GO:0005737,cytoplasm; GO:0009507,chloroplast; GO:0009526,plastid envelope; GO:0009536,plastid; GO:0009941,chloroplast envelope; GO:0016020,membrane; GO:0031090,organelle membrane; GO:0031967,organelle envelope; GO:0031975,envelope; GO:0042170,pl…
evm.TU.Chr1.831	8022.3	3165.09	4857.21	-1692.12	10.9498	10.871	12.0064	5.4915	5.4205	5.8534	--	GO:0005576,extracellular region; GO:0010052,guard cell differentiation; GO:0010374,stomatal complex development; GO:0007275,multicellular organism development; GO:0008150,biological_process; GO:0009653,anatomical structure morphogenesis; GO:0009791,post-embryonic development; GO:0009888,tissue development; GO:0009987,cellular process; GO:0010016,shoot system morphogenesis; GO:0010103,stomatal com…
evm.TU.Chr1.836	6333.17	2471.6	3861.57	-1389.97	8.3494	8.0851	7.76	6.501	5.7285	6.5987	--	GO:0009734,auxin-activated signaling pathway; GO:0010305,leaf vascular tissue pattern formation; GO:0010087,phloem or xylem histogenesis; GO:0006892,post-Golgi vesicle-mediated transport; GO:0009733,response to auxin; GO:0007154,cell communication; GO:0007165,signal transduction; GO:0008150,biological_process; GO:0009719,response to endogenous stimulus; GO:0009725,response to hormone; GO:0009755,…
evm.TU.Chr1.839	2610.29	867.282	1743.01	-875.729	1.482	2.0389	1.9132	0.8215	1.3099	1.5064	--	--
evm.TU.Chr1.846	7744.22	3090.26	4653.96	-1563.7	163.243	166.436	163.629	142.491	143.271	137.527	--	GO:0009507,chloroplast; GO:0005887,integral component of plasma membrane; GO:0015301,NA; GO:0008271,secondary active sulfate transmembrane transporter activity; GO:0015116,sulfate transmembrane transporter activity; GO:0015293,symporter activity; GO:0008272,sulfate transport; GO:0003674,molecular_function; GO:0005215,transporter activity; GO:0008509,anion transmembrane transporter activity; GO:00…
evm.TU.Chr1.858	3501.18	1324.9	2176.29	-851.389	98.6655	88.1138	108.364	74.9795	85.3	79.0067	ko00270: Cysteine and methionine metabolism; ko01100: Metabolic pathways; ko01110: Biosynthesis of secondary metabolites	GO:0047150,betaine-homocysteine S-methyltransferase activity; GO:0008898,S-adenosylmethionine-homocysteine S-methyltransferase activity; GO:0061627,S-methylmethionine-homocysteine S-methyltransferase activity; GO:0008270,zinc ion binding; GO:0009086,methionine biosynthetic process; GO:0032259,methylation; GO:0033528,S-methylmethionine cycle; GO:0003674,molecular_function; GO:0003824,catalytic act…
evm.TU.Chr1.893	8242.83	3299.15	4943.68	-1644.53	7.9356	7.6595	7.3077	1.835	1.8619	1.6877	ko00460: Cyanoamino acid metabolism; ko01100: Metabolic pathways; ko01110: Biosynthesis of secondary metabolites	GO:0005576,extracellular region; GO:0050660,flavin adenine dinucleotide binding; GO:0046593,mandelonitrile lyase activity; GO:0016614,oxidoreductase activity, acting on CH-OH group of donors; GO:0007267,cell-cell signaling; GO:0009553,embryo sac development; GO:0010430,fatty acid omega-oxidation; GO:0000166,nucleotide binding; GO:0003674,molecular_function; GO:0005488,binding; GO:0036094,small mo…
evm.TU.Chr1.918	7339.07	2924.33	4414.74	-1490.4	72.6376	75.1759	71.5355	62.5037	59.8589	59.0584	--	GO:0005789,endoplasmic reticulum membrane; GO:0016021,integral component of membrane; GO:0043231,intracellular membrane-bounded organelle; GO:0016020,membrane; GO:0020037,heme binding; GO:0046872,metal ion binding; GO:0003674,molecular_function; GO:0005488,binding; GO:0046906,tetrapyrrole binding; GO:0097159,organic cyclic compound binding; GO:1901363,heterocyclic compound binding; GO:0043167,ion…
evm.TU.Chr1.940	2788.57	975.618	1812.95	-837.334	2.8332	3.1486	3.2754	2.588	2.8482	2.7338	--	GO:0005634,nucleus; GO:0019005,SCF ubiquitin ligase complex; GO:0010629,negative regulation of gene expression; GO:0010608,post-transcriptional regulation of gene expression; GO:0016567,protein ubiquitination; GO:0009737,response to abscisic acid; GO:0031146,SCF-dependent proteasomal ubiquitin-dependent protein catabolic process; GO:0006511,ubiquitin-dependent protein catabolic process; GO:000815…
evm.TU.Chr1.978	3166.16	1130.09	2036.07	-905.985	18.0445	19.2925	18.9901	17.611	17.269	18.0073	--	GO:0009535,chloroplast thylakoid membrane; GO:0016021,integral component of membrane; GO:0010287,plastoglobule; GO:0005524,ATP binding; GO:0004672,protein kinase activity; GO:0106310,protein serine kinase activity; GO:0004674,protein serine/threonine kinase activity; GO:0034599,cellular response to oxidative stress; GO:0055072,iron ion homeostasis; GO:0046467,membrane lipid biosynthetic process; …
evm.TU.Chr1.982	750.88	208.661	542.219	-333.558	3.4797	2.4686	2.5355	2.5552	2.1801	2.5936	--	GO:0030246,carbohydrate binding; GO:0003674,molecular_function; GO:0005488,binding
evm.TU.Chr1.991	3400.83	1289.8	2111.03	-821.233	817.399	790.702	828.024	767.229	776.54	787.774	ko00071: Fatty acid degradation; ko00280: Valine, leucine and isoleucine degradation; ko00592: alpha-Linolenic acid metabolism; ko01040: Biosynthesis of unsaturated fatty acids; ko01100: Metabolic pathways; ko01110: Biosynthesis of secondary metabolites; ko01212: Fatty acid metabolism; ko04146: Peroxisome	GO:0005783,endoplasmic reticulum; GO:0009514,glyoxysome; GO:0005739,mitochondrion; GO:0005730,nucleolus; GO:0005777,peroxisome; GO:0000325,plant-type vacuole; GO:0003988,acetyl-CoA C-acyltransferase activity; GO:0006635,fatty acid beta-oxidation; GO:0006633,fatty acid biosynthetic process; GO:0010111,glyoxysome organization; GO:0009695,jasmonic acid biosynthetic process; GO:0031408,oxylipin biosy…
evm.TU.Chr2.100	2749.34	1034.83	1714.51	-679.679	33.0033	32.9935	31.0819	31.173	29.3642	30.6308	--	GO:0005634,nucleus; GO:0016301,kinase activity; GO:0016310,phosphorylation; GO:0006979,response to oxidative stress; GO:0010043,response to zinc ion; GO:0003674,molecular_function; GO:0003824,catalytic activity; GO:0016740,transferase activity; GO:0016772,transferase activity, transferring phosphorus-containing groups; GO:0006793,phosphorus metabolic process; GO:0006796,phosphate-containing compo…
evm.TU.Chr2.1001	2489.39	970.9	1518.49	-547.587	1.9702	1.4672	1.7308	1.4188	1.3951	1.3233	--	GO:0005634,nucleus; GO:0003700,DNA-binding transcription factor activity; GO:0000981,DNA-binding transcription factor activity, RNA polymerase II-specific; GO:0046983,protein dimerization activity; GO:0000978,RNA polymerase II cis-regulatory region sequence-specific DNA binding; GO:0006357,regulation of transcription by RNA polymerase II; GO:0003674,molecular_function; GO:0140110,transcription re…
evm.TU.Chr2.1002	4535.24	1744.36	2790.87	-1046.51	72.0766	70.2617	76.5245	64.767	67.356	65.3038	--	GO:0005634,nucleus; GO:0030891,VCB complex; GO:0004518,nuclease activity; GO:0050832,defense response to fungus; GO:0016567,protein ubiquitination; GO:0003674,molecular_function; GO:0003824,catalytic activity; GO:0016787,hydrolase activity; GO:0016788,hydrolase activity, acting on ester bonds; GO:0006950,response to stress; GO:0006952,defense response; GO:0008150,biological_process; GO:0009605,re…
evm.TU.Chr2.1009	7766.45	3088.6	4677.84	-1589.24	4.4554	4.1759	4.3783	3.2937	3.1894	3.3379	ko00592: alpha-Linolenic acid metabolism; ko01110: Biosynthesis of secondary metabolites	GO:0005737,cytoplasm; GO:0005634,nucleus; GO:0046872,metal ion binding; GO:0030795,methyl jasmonate methylesterase activity; GO:0008757,S-adenosylmethionine-dependent methyltransferase activity; GO:0032259,methylation; GO:0031408,oxylipin biosynthetic process; GO:0003674,molecular_function; GO:0005488,binding; GO:0043167,ion binding; GO:0043169,cation binding; GO:0003824,catalytic activity; GO:00…
evm.TU.Chr2.1012	6805.54	2663.45	4142.09	-1478.64	1.6478	1.7626	2.0277	1.0536	0.8235	0.7838	--	GO:0016021,integral component of membrane; GO:0005575,cellular_component; GO:0016020,membrane; GO:0031224,intrinsic component of membrane; GO:0110165,cellular anatomical entity
evm.TU.Chr2.1017	8073.42	3233.04	4840.38	-1607.34	0.4961	0.5146	0.4415	0.0498	0.0793	0.0629	ko00941: Flavonoid biosynthesis; ko01100: Metabolic pathways; ko01110: Biosynthesis of secondary metabolites	GO:0045552,dihydrokaempferol 4-reductase activity; GO:0047890,flavanone 4-reductase activity; GO:0009813,flavonoid biosynthetic process; GO:0003674,molecular_function; GO:0003824,catalytic activity; GO:0016491,oxidoreductase activity; GO:0016614,oxidoreductase activity, acting on CH-OH group of donors; GO:0016616,oxidoreductase activity, acting on the CH-OH group of donors, NAD or NADP as accepto…
evm.TU.Chr2.1020	8130.89	3226.49	4904.4	-1677.91	25.5133	24.1594	26.4886	9.6783	10.9491	11.0752	ko00941: Flavonoid biosynthesis; ko01100: Metabolic pathways; ko01110: Biosynthesis of secondary metabolites	GO:0045552,dihydrokaempferol 4-reductase activity; GO:0047890,flavanone 4-reductase activity; GO:0009813,flavonoid biosynthetic process; GO:0003674,molecular_function; GO:0003824,catalytic activity; GO:0016491,oxidoreductase activity; GO:0016614,oxidoreductase activity, acting on CH-OH group of donors; GO:0016616,oxidoreductase activity, acting on the CH-OH group of donors, NAD or NADP as accepto…
evm.TU.Chr2.1021	7123.31	2782.47	4340.83	-1558.36	52.7206	52.3955	51.9969	47.4354	47.5249	49.1206	ko00220: Arginine biosynthesis; ko01100: Metabolic pathways; ko01110: Biosynthesis of secondary metabolites; ko01230: Biosynthesis of amino acids	GO:0009507,chloroplast; GO:0016597,amino acid binding; GO:0004585,ornithine carbamoyltransferase activity; GO:0006526,arginine biosynthetic process; GO:0003674,molecular_function; GO:0005488,binding; GO:0036094,small molecule binding; GO:0043177,organic acid binding; GO:0003824,catalytic activity; GO:0016740,transferase activity; GO:0016741,transferase activity, transferring one-carbon groups; GO…
evm.TU.Chr2.1024	6490.4	2504.18	3986.22	-1482.03	157.183	153.968	158.704	142.524	140.596	146.856	ko03050: Proteasome	GO:0005829,cytosol; GO:0005634,nucleus; GO:0009506,plasmodesma; GO:0000502,proteasome complex; GO:0005839,proteasome core complex; GO:0019773,proteasome core complex, alpha-subunit complex; GO:0010498,proteasomal protein catabolic process; GO:0006511,ubiquitin-dependent protein catabolic process; GO:0006508,proteolysis; GO:0006807,nitrogen compound metabolic process; GO:0008150,biological_process…
evm.TU.Chr2.1027	1925.89	630.267	1295.62	-665.351	29.5599	28.1818	28.4715	26.6653	26.8103	28.5292	--	GO:0005801,cis-Golgi network; GO:0005783,endoplasmic reticulum; GO:0005794,Golgi apparatus; GO:0030173,integral component of Golgi membrane; GO:0006621,protein retention in ER lumen; GO:0006890,retrograde vesicle-mediated transport, Golgi to endoplasmic reticulum; GO:0008104,protein localization; GO:0008150,biological_process; GO:0009987,cellular process; GO:0032507,maintenance of protein locatio…
evm.TU.Chr2.103	8205.03	3272.71	4932.32	-1659.61	7.6186	7.3476	7.6413	4.8084	4.7062	4.5606	ko04016: MAPK signaling pathway - plant	GO:0009535,chloroplast thylakoid membrane; GO:0016021,integral component of membrane; GO:0016020,membrane; GO:0005524,ATP binding; GO:0016887,ATP hydrolysis activity; GO:0005507,copper ion binding; GO:0005375,copper ion transmembrane transporter activity; GO:0043682,P-type divalent copper transporter activity; GO:0055070,copper ion homeostasis; GO:0006825,copper ion transport; GO:0009767,photosyn…
evm.TU.Chr2.1030	5175.53	1927.53	3248.01	-1320.48	2.2938	2.382	2.9283	1.0674	1.3437	1.7762	--	GO:0016491,oxidoreductase activity; GO:0009807,lignan biosynthetic process; GO:0003674,molecular_function; GO:0003824,catalytic activity; GO:0006725,cellular aromatic compound metabolic process; GO:0008150,biological_process; GO:0008152,metabolic process; GO:0009058,biosynthetic process; GO:0009698,phenylpropanoid metabolic process; GO:0009699,phenylpropanoid biosynthetic process; GO:0009806,lign…
evm.TU.Chr2.1039	6374.37	2445.11	3929.26	-1484.15	3.1181	3.6631	3.4373	2.1401	2.118	2.5198	--	GO:0009570,chloroplast stroma; GO:0005737,cytoplasm; GO:0008379,thioredoxin peroxidase activity; GO:0045454,cell redox homeostasis; GO:0034599,cellular response to oxidative stress; GO:0042744,hydrogen peroxide catabolic process; GO:0003674,molecular_function; GO:0003824,catalytic activity; GO:0004601,peroxidase activity; GO:0016209,antioxidant activity; GO:0016491,oxidoreductase activity; GO:001…
evm.TU.Chr2.104	4870.76	1899.06	2971.7	-1072.63	13.9464	12.8386	12.7988	10.4216	11.0781	11.7641	--	GO:0009535,chloroplast thylakoid membrane; GO:0016021,integral component of membrane; GO:0010020,chloroplast fission; GO:0090143,nucleoid organization; GO:0006996,organelle organization; GO:0008150,biological_process; GO:0009657,plastid organization; GO:0009658,chloroplast organization; GO:0009987,cellular process; GO:0016043,cellular component organization; GO:0043572,plastid fission; GO:0048285…
evm.TU.Chr2.1044	6515.74	2546.23	3969.5	-1423.27	69.7766	70.7782	73.9626	63.2133	64.4528	62.6651	ko03410: Base excision repair	GO:0008725,DNA-3-methyladenine glycosylase activity; GO:0052822,DNA-3-methylguanine glycosylase activity; GO:0052821,DNA-7-methyladenine glycosylase activity; GO:0043916,DNA-7-methylguanine glycosylase activity; GO:0006284,base-excision repair; GO:0003674,molecular_function; GO:0003824,catalytic activity; GO:0003905,alkylbase DNA N-glycosylase activity; GO:0016787,hydrolase activity; GO:0016798,h…
evm.TU.Chr2.1047	7252.04	2904.33	4347.72	-1443.39	25.4145	23.3247	24.638	19.3788	18.532	18.1432	--	GO:0005794,Golgi apparatus; GO:0016021,integral component of membrane; GO:0016020,membrane; GO:0005739,mitochondrion; GO:0000325,plant-type vacuole; GO:0009705,plant-type vacuole membrane; GO:0051119,sugar transmembrane transporter activity; GO:0022857,transmembrane transporter activity; GO:0042593,glucose homeostasis; GO:0010030,positive regulation of seed germination; GO:0055085,transmembrane t…
evm.TU.Chr2.1048	8098.77	3214.23	4884.54	-1670.31	75.3847	74.9819	74.7599	61.3711	62.8594	63.7096	ko00062: Fatty acid elongation; ko01100: Metabolic pathways; ko01110: Biosynthesis of secondary metabolites; ko04626: Plant-pathogen interaction	GO:0016021,integral component of membrane; GO:0102756,very-long-chain 3-ketoacyl-CoA synthase activity; GO:0006633,fatty acid biosynthetic process; GO:0003674,molecular_function; GO:0003824,catalytic activity; GO:0016740,transferase activity; GO:0016746,acyltransferase activity; GO:0016747,acyltransferase activity, transferring groups other than amino-acyl groups; GO:0006082,organic acid metaboli…
evm.TU.Chr2.1051	8116.8	3238.42	4878.38	-1639.95	41.3228	40.0568	41.3307	26.4595	28.3507	26.6939	ko04626: Plant-pathogen interaction	GO:0016021,integral component of membrane; GO:0009505,plant-type cell wall; GO:0005886,plasma membrane; GO:0009506,plasmodesma; GO:0005524,ATP binding; GO:0106310,protein serine kinase activity; GO:0004674,protein serine/threonine kinase activity; GO:0006468,protein phosphorylation; GO:0000166,nucleotide binding; GO:0003674,molecular_function; GO:0005488,binding; GO:0017076,purine nucleotide bind…
evm.TU.Chr2.1058	3474.96	1261.83	2213.14	-951.312	21.5654	21.9362	22.1706	21.2123	20.2628	19.3051	--	GO:0005739,mitochondrion; GO:0051539,4 iron, 4 sulfur cluster binding; GO:0010181,FMN binding; GO:0046872,metal ion binding; GO:0016651,oxidoreductase activity, acting on NAD(P)H; GO:0102521,tRNA-4-demethylwyosine synthase activity; GO:0031591,wybutosine biosynthetic process; GO:0003674,molecular_function; GO:0005488,binding; GO:0051536,iron-sulfur cluster binding; GO:0051540,metal cluster bindin…
evm.TU.Chr2.1061	7400.67	2973.97	4426.7	-1452.73	114.649	114.342	107.707	87.2459	90.3838	90.7987	--	GO:0016021,integral component of membrane; GO:0004617,phosphoglycerate dehydrogenase activity; GO:0003674,molecular_function; GO:0003824,catalytic activity; GO:0016491,oxidoreductase activity; GO:0016614,oxidoreductase activity, acting on CH-OH group of donors; GO:0016616,oxidoreductase activity, acting on the CH-OH group of donors, NAD or NADP as acceptor; GO:0005575,cellular_component; GO:00160…
evm.TU.Chr2.1071	4966.59	1890.59	3076.01	-1185.42	26.3116	26.6604	26.1175	24.7941	22.4801	22.2958	--	GO:0016021,integral component of membrane; GO:0005575,cellular_component; GO:0016020,membrane; GO:0031224,intrinsic component of membrane; GO:0110165,cellular anatomical entity
evm.TU.Chr2.1081	7069.49	2734.74	4334.76	-1600.02	15.1393	15.9491	15.9175	13.2693	13.0814	13.7019	--	--
evm.TU.Chr2.1091	3822.98	1481.44	2341.54	-860.095	2.5441	2.0781	2.776	1.9743	1.6115	1.5604	--	GO:0101005,deubiquitinase activity; GO:0016579,protein deubiquitination; GO:0070646,protein modification by small protein removal; GO:0003674,molecular_function; GO:0003824,catalytic activity; GO:0008233,peptidase activity; GO:0016787,hydrolase activity; GO:0019783,ubiquitin-like protein peptidase activity; GO:0140096,catalytic activity, acting on a protein; GO:0006508,proteolysis; GO:0006807,nit…
evm.TU.Chr2.1098	2142.75	834.697	1308.05	-473.356	0.3595	0.4475	0.2399	0.1983	0.2683	0.1368	--	GO:0047213,anthocyanidin 3-O-glucosyltransferase activity; GO:0009718,anthocyanin-containing compound biosynthetic process; GO:0003674,molecular_function; GO:0003824,catalytic activity; GO:0008194,UDP-glycosyltransferase activity; GO:0016740,transferase activity; GO:0016757,glycosyltransferase activity; GO:0016758,hexosyltransferase activity; GO:0035251,UDP-glucosyltransferase activity; GO:004652…
evm.TU.Chr2.1108	6603.82	2643.47	3960.34	-1316.87	18.1144	17.1258	17.6547	15.8415	15.672	15.9039	--	GO:0016020,membrane; GO:0046872,metal ion binding; GO:0004222,metalloendopeptidase activity; GO:0007155,cell adhesion; GO:0006508,proteolysis; GO:0003674,molecular_function; GO:0005488,binding; GO:0043167,ion binding; GO:0043169,cation binding; GO:0003824,catalytic activity; GO:0004175,endopeptidase activity; GO:0008233,peptidase activity; GO:0008237,metallopeptidase activity; GO:0016787,hydrolas…
evm.TU.Chr2.1109	2408.44	920.857	1487.58	-566.725	0.7848	0.6716	0.6547	0.5018	0.6276	0.5973	--	GO:0006952,defense response; GO:0009737,response to abscisic acid; GO:0009607,response to biotic stimulus; GO:0006950,response to stress; GO:0008150,biological_process; GO:0050896,response to stimulus; GO:0009719,response to endogenous stimulus; GO:0009725,response to hormone; GO:0010033,response to organic substance; GO:0033993,response to lipid; GO:0042221,response to chemical; GO:0097305,respo…
evm.TU.Chr2.111	3469.58	1251.1	2218.49	-967.387	0.95	0.8047	0.9452	0.6299	0.5515	0.7966	--	--
evm.TU.Chr2.1117	7105.21	2869.1	4236.11	-1367	1.3568	1.4778	1.1391	0.5359	0.5696	0.4518	ko04626: Plant-pathogen interaction	GO:0005509,calcium ion binding; GO:0030234,enzyme regulator activity; GO:0003674,molecular_function; GO:0005488,binding; GO:0043167,ion binding; GO:0043169,cation binding; GO:0046872,metal ion binding; GO:0098772,molecular function regulator activity
evm.TU.Chr2.112	7223.75	2867.74	4356.01	-1488.28	63.6732	64.3511	64.0601	59.2311	60.2763	58.3327	--	GO:0019005,SCF ubiquitin ligase complex; GO:0010252,auxin homeostasis; GO:1905393,plant organ formation; GO:0031146,SCF-dependent proteasomal ubiquitin-dependent protein catabolic process; GO:0008150,biological_process; GO:0042592,homeostatic process; GO:0048878,chemical homeostasis; GO:0065007,biological regulation; GO:0065008,regulation of biological quality; GO:0009653,anatomical structure mor…
evm.TU.Chr2.1120	7693.57	3093.55	4600.02	-1506.47	19.3712	18.6963	18.3259	15.073	14.546	14.2897	--	--
evm.TU.Chr2.1121	8104.68	3219.03	4885.65	-1666.62	9.0524	10.1934	9.4383	3.3036	3.4927	3.3604	--	GO:0016021,integral component of membrane; GO:0016020,membrane; GO:0005634,nucleus; GO:0000325,plant-type vacuole; GO:0015297,antiporter activity; GO:0022857,transmembrane transporter activity; GO:0042910,xenobiotic transmembrane transporter activity; GO:1990961,xenobiotic detoxification by transmembrane export across the plasma membrane; GO:0003674,molecular_function; GO:0005215,transporter acti…
evm.TU.Chr2.1125	1093.25	369.728	723.525	-353.797	7.146	7.0819	6.5153	6.7091	6.5036	6.6821	--	GO:0005737,cytoplasm; GO:0000151,ubiquitin ligase complex; GO:0046872,metal ion binding; GO:0031624,ubiquitin conjugating enzyme binding; GO:0061630,ubiquitin protein ligase activity; GO:0004842,ubiquitin-protein transferase activity; GO:0032436,positive regulation of proteasomal ubiquitin-dependent protein catabolic process; GO:0000209,protein polyubiquitination; GO:0006511,ubiquitin-dependent p…
evm.TU.Chr2.1129	7824.56	3120.95	4703.6	-1582.65	1.9806	1.7976	1.9645	1.1589	1.0559	1.0468	ko00592: alpha-Linolenic acid metabolism; ko01100: Metabolic pathways; ko01110: Biosynthesis of secondary metabolites	GO:0009507,chloroplast; GO:0009978,allene oxide synthase activity; GO:0020037,heme binding; GO:0005506,iron ion binding; GO:0004497,monooxygenase activity; GO:0016491,oxidoreductase activity; GO:0016705,oxidoreductase activity, acting on paired donors, with incorporation or reduction of molecular oxygen; GO:0006952,defense response; GO:0006633,fatty acid biosynthetic process; GO:0009695,jasmonic …
evm.TU.Chr2.113	3732.15	1388.13	2344.03	-955.899	209.714	205.496	210	198.815	202.455	204.423	ko00908: Zeatin biosynthesis; ko01110: Biosynthesis of secondary metabolites	GO:0019139,cytokinin dehydrogenase activity; GO:0071949,FAD binding; GO:0016491,oxidoreductase activity; GO:0009823,cytokinin catabolic process; GO:0003674,molecular_function; GO:0003824,catalytic activity; GO:0016645,oxidoreductase activity, acting on the CH-NH group of donors; GO:0000166,nucleotide binding; GO:0005488,binding; GO:0036094,small molecule binding; GO:0043167,ion binding; GO:004316…
evm.TU.Chr2.1130	8337.81	3319.06	5018.75	-1699.68	116.673	117.951	118.309	45.6113	45.953	44.8021	ko04626: Plant-pathogen interaction	GO:0016021,integral component of membrane; GO:0005886,plasma membrane; GO:0005524,ATP binding; GO:0106310,protein serine kinase activity; GO:0004674,protein serine/threonine kinase activity; GO:0007166,cell surface receptor signaling pathway; GO:0006468,protein phosphorylation; GO:0000166,nucleotide binding; GO:0003674,molecular_function; GO:0005488,binding; GO:0017076,purine nucleotide binding; …
evm.TU.Chr2.1142	2365.78	848.285	1517.5	-669.212	15.2727	16.0833	15.1818	13.8415	15.2389	13.9457	--	GO:0005789,endoplasmic reticulum membrane; GO:0016021,integral component of membrane; GO:0005886,plasma membrane; GO:0005575,cellular_component; GO:0005622,intracellular anatomical structure; GO:0005737,cytoplasm; GO:0005783,endoplasmic reticulum; GO:0012505,endomembrane system; GO:0016020,membrane; GO:0031090,organelle membrane; GO:0031984,organelle subcompartment; GO:0042175,nuclear outer membr…
evm.TU.Chr2.1146	737.339	221.574	515.765	-294.191	30.4555	31.3883	28.4855	29.5694	28.935	29.234	--	GO:0005634,nucleus; GO:0003677,DNA binding; GO:0003700,DNA-binding transcription factor activity; GO:0046872,metal ion binding; GO:0006355,regulation of DNA-templated transcription; GO:0003674,molecular_function; GO:0003676,nucleic acid binding; GO:0005488,binding; GO:0097159,organic cyclic compound binding; GO:1901363,heterocyclic compound binding; GO:0140110,transcription regulator activity; GO…
evm.TU.Chr2.115	3266.2	1207.79	2058.41	-850.622	12.5799	12.8217	13.7126	11.9904	12.2938	11.6575	ko00905: Brassinosteroid biosynthesis; ko01110: Biosynthesis of secondary metabolites	GO:0016021,integral component of membrane; GO:0020037,heme binding; GO:0005506,iron ion binding; GO:0016712,oxidoreductase activity, acting on paired donors, with incorporation or reduction of molecular oxygen, reduced flavin or flavoprotein as one donor, and incorporation of one atom of oxygen; GO:0016134,saponin metabolic process; GO:0003674,molecular_function; GO:0005488,binding; GO:0046906,te…
evm.TU.Chr2.1153	7670.06	3028.42	4641.64	-1613.22	63.5853	61.3134	64.1709	47.8382	50.1774	51.1098	--	GO:0016021,integral component of membrane; GO:0005886,plasma membrane; GO:0009506,plasmodesma; GO:0015207,adenine transmembrane transporter activity; GO:0015208,guanine transmembrane transporter activity; GO:0015294,solute:cation symporter activity; GO:0015210,uracil transmembrane transporter activity; GO:0098702,adenine import across plasma membrane; GO:0098710,guanine import across plasma membr…
evm.TU.Chr2.1154	8234.47	3288.43	4946.04	-1657.61	275.24	273.986	272.348	197.639	192.762	188.001	ko04626: Plant-pathogen interaction	GO:0048046,apoplast; GO:0043531,ADP binding; GO:0005524,ATP binding; GO:0042742,defense response to bacterium; GO:0000166,nucleotide binding; GO:0003674,molecular_function; GO:0005488,binding; GO:0017076,purine nucleotide binding; GO:0030554,adenyl nucleotide binding; GO:0032553,ribonucleotide binding; GO:0032555,purine ribonucleotide binding; GO:0032559,adenyl ribonucleotide binding; GO:0036094,…
evm.TU.Chr2.1155	7860.4	3120.13	4740.27	-1620.14	42.129	41.8344	43.3347	29.7005	32.3792	30.184	--	GO:0005737,cytoplasm; GO:0005829,cytosol; GO:0005886,plasma membrane; GO:0005524,ATP binding; GO:0004709,MAP kinase kinase kinase activity; GO:0106310,protein serine kinase activity; GO:0004674,protein serine/threonine kinase activity; GO:0050832,defense response to fungus; GO:0000165,MAPK cascade; GO:0002221,pattern recognition receptor signaling pathway; GO:0046777,protein autophosphorylation; …
evm.TU.Chr2.1160	1473.85	448.147	1025.7	-577.553	35.7277	35.1116	30.3009	34.0329	25.9862	26.975	ko03010: Ribosome	GO:0022625,cytosolic large ribosomal subunit; GO:0005886,plasma membrane; GO:0005773,vacuole; GO:0003729,mRNA binding; GO:0003735,structural constituent of ribosome; GO:0006412,translation; GO:0003674,molecular_function; GO:0003676,nucleic acid binding; GO:0003723,RNA binding; GO:0005488,binding; GO:0097159,organic cyclic compound binding; GO:1901363,heterocyclic compound binding; GO:0005198,stru…
evm.TU.Chr2.1174	7041.29	2784.41	4256.88	-1472.46	32.3883	33.1877	32.9585	28.0846	29.4962	27.6401	--	GO:0005768,endosome; GO:0005794,Golgi apparatus; GO:0016021,integral component of membrane; GO:0005802,trans-Golgi network; GO:0046872,metal ion binding; GO:0003674,molecular_function; GO:0005488,binding; GO:0043167,ion binding; GO:0043169,cation binding; GO:0005575,cellular_component; GO:0005622,intracellular anatomical structure; GO:0005737,cytoplasm; GO:0012505,endomembrane system; GO:0031410,…
evm.TU.Chr2.1187	6383.47	2544.27	3839.2	-1294.93	147.309	137.956	146.546	127.539	123.252	122.184	--	GO:0005524,ATP binding; GO:0106310,protein serine kinase activity; GO:0004674,protein serine/threonine kinase activity; GO:0030007,cellular potassium ion homeostasis; GO:0050832,defense response to fungus; GO:0006468,protein phosphorylation; GO:0001666,response to hypoxia; GO:0007165,signal transduction; GO:0000166,nucleotide binding; GO:0003674,molecular_function; GO:0005488,binding; GO:0017076,…
evm.TU.Chr2.1190	8087.43	3209.86	4877.57	-1667.72	3.6289	3.6155	3.9496	1.5852	1.4543	1.3182	ko04626: Plant-pathogen interaction	GO:0005634,nucleus; GO:0003700,DNA-binding transcription factor activity; GO:0000976,transcription cis-regulatory region binding; GO:0042742,defense response to bacterium; GO:0050832,defense response to fungus; GO:0045892,negative regulation of DNA-templated transcription; GO:0031347,regulation of defense response; GO:0002237,response to molecule of bacterial origin; GO:0009751,response to salicy…
evm.TU.Chr2.1191	6535.3	2577.41	3957.89	-1380.48	0.6809	0.5297	0.7101	0.2561	0.0545	0.0648	ko04626: Plant-pathogen interaction	GO:0005634,nucleus; GO:0003700,DNA-binding transcription factor activity; GO:0043565,sequence-specific DNA binding; GO:0009617,response to bacterium; GO:0010200,response to chitin; GO:0009620,response to fungus; GO:0009751,response to salicylic acid; GO:0003674,molecular_function; GO:0140110,transcription regulator activity; GO:0003676,nucleic acid binding; GO:0003677,DNA binding; GO:0005488,bind…
evm.TU.Chr2.1193	6498.63	2506.3	3992.33	-1486.03	32.1275	32.5148	33.1017	29.4004	30.5023	30.2718	--	GO:0004721,phosphoprotein phosphatase activity; GO:0003674,molecular_function; GO:0003824,catalytic activity; GO:0016787,hydrolase activity; GO:0016788,hydrolase activity, acting on ester bonds; GO:0016791,phosphatase activity; GO:0042578,phosphoric ester hydrolase activity; GO:0140096,catalytic activity, acting on a protein
evm.TU.Chr2.1198	7391.65	2918.92	4472.73	-1553.81	15.1447	15.7143	15.4182	13.493	12.9225	12.7841	ko00280: Valine, leucine and isoleucine degradation; ko00410: beta-Alanine metabolism; ko00640: Propanoate metabolism; ko01100: Metabolic pathways; ko01200: Carbon metabolism	GO:0005739,mitochondrion; GO:0003860,3-hydroxyisobutyryl-CoA hydrolase activity; GO:0006574,valine catabolic process; GO:0003674,molecular_function; GO:0003824,catalytic activity; GO:0016289,CoA hydrolase activity; GO:0016787,hydrolase activity; GO:0016788,hydrolase activity, acting on ester bonds; GO:0016790,thiolester hydrolase activity; GO:0006082,organic acid metabolic process; GO:0006520,cel…
evm.TU.Chr2.1199	7501.22	2940.64	4560.58	-1619.94	17.0791	16.9498	17.618	14.9279	14.3315	14.8602	ko00564: Glycerophospholipid metabolism; ko00565: Ether lipid metabolism; ko01100: Metabolic pathways; ko01110: Biosynthesis of secondary metabolites	GO:0016021,integral component of membrane; GO:0070290,N-acylphosphatidylethanolamine-specific phospholipase D activity; GO:0004630,phospholipase D activity; GO:0003674,molecular_function; GO:0003824,catalytic activity; GO:0004620,phospholipase activity; GO:0008081,phosphoric diester hydrolase activity; GO:0016298,lipase activity; GO:0016787,hydrolase activity; GO:0016788,hydrolase activity, actin…
evm.TU.Chr2.1201	8070.81	3218.4	4852.41	-1634.01	272.414	274.166	270.194	225.095	232.692	229.582	--	GO:0005768,endosome; GO:0010008,endosome membrane; GO:0005794,Golgi apparatus; GO:0005797,Golgi medial cisterna; GO:0000139,Golgi membrane; GO:0016021,integral component of membrane; GO:0016020,membrane; GO:0009505,plant-type cell wall; GO:0000325,plant-type vacuole; GO:0005802,trans-Golgi network; GO:0072657,protein localization to membrane; GO:0008104,protein localization; GO:0008150,biological…
evm.TU.Chr2.1210	8314.79	3298.08	5016.72	-1718.64	81.0778	81.3273	81.6343	68.9039	68.8695	69.5867	--	GO:0005737,cytoplasm; GO:0016281,eukaryotic translation initiation factor 4F complex; GO:0005634,nucleus; GO:0009536,plastid; GO:0003729,mRNA binding; GO:0003743,translation initiation factor activity; GO:0003674,molecular_function; GO:0003676,nucleic acid binding; GO:0003723,RNA binding; GO:0005488,binding; GO:0097159,organic cyclic compound binding; GO:1901363,heterocyclic compound binding; GO:…
evm.TU.Chr2.1214	5780.16	2205.61	3574.55	-1368.94	4.4218	4.3325	4.9918	3.3412	2.834	3.5029	--	GO:0016021,integral component of membrane; GO:0005575,cellular_component; GO:0016020,membrane; GO:0031224,intrinsic component of membrane; GO:0110165,cellular anatomical entity
evm.TU.Chr2.1219	6574.66	2628.61	3946.04	-1317.43	1.5823	1.335	1.2234	0.5398	0.5739	0.7421	--	GO:0016021,integral component of membrane; GO:0005575,cellular_component; GO:0016020,membrane; GO:0031224,intrinsic component of membrane; GO:0110165,cellular anatomical entity
evm.TU.Chr2.1228	8001.4	3173.34	4828.06	-1654.72	31.725	33.7444	33.323	20.3823	21.9885	20.532	ko00860: Porphyrin metabolism; ko01110: Biosynthesis of secondary metabolites	GO:0009706,chloroplast inner membrane; GO:0016021,integral component of membrane; GO:0051537,2 iron, 2 sulfur cluster binding; GO:0010277,chlorophyllide a oxygenase [overall] activity; GO:0046872,metal ion binding; GO:0015031,protein transport; GO:0003674,molecular_function; GO:0005488,binding; GO:0051536,iron-sulfur cluster binding; GO:0051540,metal cluster binding; GO:0003824,catalytic activity…
evm.TU.Chr2.1231	8303.31	3293.28	5010.03	-1716.75	880.87	884.267	910.14	491.099	492.126	506.36	--	GO:0031225,anchored component of membrane; GO:0005886,plasma membrane; GO:0004190,aspartic-type endopeptidase activity; GO:0006508,proteolysis; GO:0003674,molecular_function; GO:0003824,catalytic activity; GO:0004175,endopeptidase activity; GO:0008233,peptidase activity; GO:0016787,hydrolase activity; GO:0070001,aspartic-type peptidase activity; GO:0140096,catalytic activity, acting on a protein;…
evm.TU.Chr2.1236	6883.86	2717.46	4166.41	-1448.95	30.1677	29.3409	28.8849	25.1301	22.4881	23.6119	ko04712: Circadian rhythm - plant	GO:0005634,nucleus; GO:0008270,zinc ion binding; GO:0009909,regulation of flower development; GO:0003674,molecular_function; GO:0005488,binding; GO:0043167,ion binding; GO:0043169,cation binding; GO:0046872,metal ion binding; GO:0046914,transition metal ion binding; GO:0000003,reproduction; GO:0003006,developmental process involved in reproduction; GO:0007275,multicellular organism development; G…
evm.TU.Chr2.1237	5377.6	2009.08	3368.53	-1359.45	52.8246	51.7793	52.6121	44.4771	45.5755	49.0964	--	GO:0009507,chloroplast; GO:0005739,mitochondrion; GO:0005634,nucleus; GO:0010287,plastoglobule; GO:0009579,thylakoid; GO:0044877,protein-containing complex binding; GO:0006979,response to oxidative stress; GO:1901006,ubiquinone-6 biosynthetic process; GO:0003674,molecular_function; GO:0005488,binding; GO:0006950,response to stress; GO:0008150,biological_process; GO:0050896,response to stimulus; G…
evm.TU.Chr2.1239	3168.14	1139.03	2029.11	-890.078	0.4703	0.6114	0.6911	0.4634	0.2548	0.3435	ko04016: MAPK signaling pathway - plant	GO:0016021,integral component of membrane; GO:0005886,plasma membrane; GO:0005524,ATP binding; GO:0106310,protein serine kinase activity; GO:0004674,protein serine/threonine kinase activity; GO:0006468,protein phosphorylation; GO:0000166,nucleotide binding; GO:0003674,molecular_function; GO:0005488,binding; GO:0017076,purine nucleotide binding; GO:0030554,adenyl nucleotide binding; GO:0032553,rib…
evm.TU.Chr2.1251	4521.76	1815.44	2706.32	-890.877	27.1888	25.5621	26.0594	24.7186	24.3902	24.0056	--	GO:0005829,cytosol; GO:0005634,nucleus; GO:0046872,metal ion binding; GO:0017018,myosin phosphatase activity; GO:0006470,protein dephosphorylation; GO:0050688,regulation of defense response to virus; GO:0003674,molecular_function; GO:0005488,binding; GO:0043167,ion binding; GO:0043169,cation binding; GO:0003824,catalytic activity; GO:0004721,phosphoprotein phosphatase activity; GO:0004722,protein…
evm.TU.Chr2.1252	1157.61	381.469	776.144	-394.675	6.8621	6.3219	7.0988	6.407	6.1277	6.6012	ko02010: ABC transporters	GO:0016021,integral component of membrane; GO:0005886,plasma membrane; GO:0140359,ABC-type transporter activity; GO:0005524,ATP binding; GO:0009914,hormone transport; GO:2000032,regulation of secondary shoot formation; GO:0003674,molecular_function; GO:0005215,transporter activity; GO:0015399,primary active transmembrane transporter activity; GO:0022804,active transmembrane transporter activity; …
evm.TU.Chr2.1259	1998.74	634.185	1364.56	-730.372	23.8582	22.7297	23.3288	21.7699	20.409	23.0196	--	GO:0000139,Golgi membrane; GO:0004402,histone acetyltransferase activity; GO:0004596,peptide alpha-N-acetyltransferase activity; GO:0006325,chromatin organization; GO:0007059,chromosome segregation; GO:0043966,histone H3 acetylation; GO:0043967,histone H4 acetylation; GO:0051321,meiotic cell cycle; GO:0017196,N-terminal peptidyl-methionine acetylation; GO:0003674,molecular_function; GO:0003824,ca…
evm.TU.Chr2.1261	7350.45	2933.91	4416.53	-1482.62	6.4411	6.4756	6.3659	5.827	5.7203	5.5543	ko03018: RNA degradation	GO:0005737,cytoplasm; GO:0005634,nucleus; GO:0000175,3'-5'-exoribonuclease activity; GO:0046872,metal ion binding; GO:0004535,poly(A)-specific ribonuclease activity; GO:0003723,RNA binding; GO:0003674,molecular_function; GO:0003824,catalytic activity; GO:0004518,nuclease activity; GO:0004527,exonuclease activity; GO:0004532,exoribonuclease activity; GO:0004540,ribonuclease activity; GO:0008408,3'…
evm.TU.Chr2.1265	2340.84	787.255	1553.59	-766.332	3.6101	4.4391	4.8967	3.986	1.6949	1.7837	--	GO:0048046,apoplast; GO:0009627,systemic acquired resistance; GO:0006950,response to stress; GO:0006952,defense response; GO:0008150,biological_process; GO:0009605,response to external stimulus; GO:0009607,response to biotic stimulus; GO:0043207,response to external biotic stimulus; GO:0044419,biological process involved in interspecies interaction between organisms; GO:0050896,response to stimul…
evm.TU.Chr2.1284	3055.44	1159.24	1896.19	-736.951	5.6185	5.8064	5.2202	4.5389	5.218	4.2093	ko00564: Glycerophospholipid metabolism	GO:0004622,lysophospholipase activity; GO:0102545,phosphatidyl phospholipase B activity; GO:0003674,molecular_function; GO:0003824,catalytic activity; GO:0004620,phospholipase activity; GO:0016298,lipase activity; GO:0016787,hydrolase activity; GO:0016788,hydrolase activity, acting on ester bonds; GO:0052689,carboxylic ester hydrolase activity
evm.TU.Chr2.1288	7825.07	3152.49	4672.58	-1520.09	0.832	0.7607	0.7078	0.3137	0.3105	0.2873	ko04016: MAPK signaling pathway - plant	GO:0016021,integral component of membrane; GO:0005886,plasma membrane; GO:0009506,plasmodesma; GO:0005773,vacuole; GO:0005524,ATP binding; GO:0030246,carbohydrate binding; GO:0106310,protein serine kinase activity; GO:0004674,protein serine/threonine kinase activity; GO:0004675,transmembrane receptor protein serine/threonine kinase activity; GO:0031625,ubiquitin protein ligase binding; GO:0006468…
evm.TU.Chr2.1290	8030.31	3209.66	4820.65	-1610.99	3.356	3.5052	3.1284	1.561	1.4934	1.551	ko04016: MAPK signaling pathway - plant	GO:0016021,integral component of membrane; GO:0005886,plasma membrane; GO:0005524,ATP binding; GO:0005516,calmodulin binding; GO:0030246,carbohydrate binding; GO:0106310,protein serine kinase activity; GO:0004674,protein serine/threonine kinase activity; GO:0031625,ubiquitin protein ligase binding; GO:0045087,innate immune response; GO:0006468,protein phosphorylation; GO:0048544,recognition of po…
evm.TU.Chr2.1301	1714.84	544.411	1170.43	-626.015	0.978	0.9489	1.2461	0.7865	0.9754	0.8289	--	GO:0016021,integral component of membrane; GO:0005886,plasma membrane; GO:0005575,cellular_component; GO:0016020,membrane; GO:0031224,intrinsic component of membrane; GO:0110165,cellular anatomical entity; GO:0071944,cell periphery
evm.TU.Chr2.1304	6547.57	2606.61	3940.96	-1334.36	16.3468	15.2426	15.7263	13.7809	12.9082	13.2349	--	GO:0016021,integral component of membrane; GO:0005575,cellular_component; GO:0016020,membrane; GO:0031224,intrinsic component of membrane; GO:0110165,cellular anatomical entity
evm.TU.Chr2.1308	4278.31	1568.84	2709.48	-1140.64	350.092	365.684	361.649	325.44	339.558	342.438	--	GO:0005768,endosome; GO:0005794,Golgi apparatus; GO:0016021,integral component of membrane; GO:0005886,plasma membrane; GO:0005802,trans-Golgi network; GO:0016760,cellulose synthase (UDP-forming) activity; GO:0016759,cellulose synthase activity; GO:0046872,metal ion binding; GO:0071555,cell wall organization; GO:0030244,cellulose biosynthetic process; GO:0042538,hyperosmotic salinity response; GO…
evm.TU.Chr2.131	8282.79	3305.59	4977.2	-1671.6	21.9196	20.9579	20.5652	4.4479	4.3619	4.8723	--	GO:0005634,nucleus; GO:0003677,DNA binding; GO:0031542,positive regulation of anthocyanin biosynthetic process; GO:0045893,positive regulation of DNA-templated transcription; GO:0003674,molecular_function; GO:0003676,nucleic acid binding; GO:0005488,binding; GO:0097159,organic cyclic compound binding; GO:1901363,heterocyclic compound binding; GO:0008150,biological_process; GO:0008152,metabolic pr…
evm.TU.Chr2.1314	7206.3	2817.35	4388.95	-1571.6	0.6568	0.7785	0.88	0.2848	0.2379	0.2573	--	GO:0016021,integral component of membrane; GO:0005886,plasma membrane; GO:0005575,cellular_component; GO:0016020,membrane; GO:0031224,intrinsic component of membrane; GO:0110165,cellular anatomical entity; GO:0071944,cell periphery
evm.TU.Chr2.1321	8151.8	3227.31	4924.49	-1697.18	53.923	56.3797	57.4959	34.0998	35.1211	34.2179	--	GO:0005794,Golgi apparatus; GO:0016021,integral component of membrane; GO:0015297,antiporter activity; GO:0008643,carbohydrate transport; GO:0015780,nucleotide-sugar transmembrane transport; GO:0003674,molecular_function; GO:0005215,transporter activity; GO:0015291,secondary active transmembrane transporter activity; GO:0022804,active transmembrane transporter activity; GO:0022857,transmembrane t…
evm.TU.Chr2.1325	7133.57	2818.87	4314.7	-1495.83	217.878	217.704	222.977	201.71	201.801	195.926	ko03013: Nucleocytoplasmic transport; ko03015: mRNA surveillance pathway; ko03040: Spliceosome	GO:0005829,cytosol; GO:0005730,nucleolus; GO:0005634,nucleus; GO:0009506,plasmodesma; GO:0005524,ATP binding; GO:0016887,ATP hydrolysis activity; GO:0003690,double-stranded DNA binding; GO:0003725,double-stranded RNA binding; GO:0003729,mRNA binding; GO:0003723,RNA binding; GO:0003724,RNA helicase activity; GO:0003727,single-stranded RNA binding; GO:0006397,mRNA processing; GO:0051028,mRNA transp…
evm.TU.Chr2.1331	7616.09	2973.45	4642.64	-1669.19	8.1966	9.4339	9.4483	4.1466	3.6465	4.6242	--	GO:0005634,nucleus; GO:0003677,DNA binding; GO:0003700,DNA-binding transcription factor activity; GO:0009873,ethylene-activated signaling pathway; GO:0003674,molecular_function; GO:0003676,nucleic acid binding; GO:0005488,binding; GO:0097159,organic cyclic compound binding; GO:1901363,heterocyclic compound binding; GO:0140110,transcription regulator activity; GO:0000160,phosphorelay signal transd…
evm.TU.Chr2.1332	7116.24	2854.5	4261.74	-1407.24	2.6211	1.973	2.435	0.842	0.9064	0.7683	ko00564: Glycerophospholipid metabolism; ko00565: Ether lipid metabolism; ko01100: Metabolic pathways; ko01110: Biosynthesis of secondary metabolites; ko04144: Endocytosis	GO:0005783,endoplasmic reticulum; GO:0005886,plasma membrane; GO:0009536,plastid; GO:0005773,vacuole; GO:0005509,calcium ion binding; GO:0070290,N-acylphosphatidylethanolamine-specific phospholipase D activity; GO:0004630,phospholipase D activity; GO:0016042,lipid catabolic process; GO:0046470,phosphatidylcholine metabolic process; GO:0003674,molecular_function; GO:0005488,binding; GO:0043167,ion…
evm.TU.Chr2.1333	2635.74	967.929	1667.81	-699.878	87.9217	84.8678	90.4529	83.2824	85.0309	81.4396	--	--
evm.TU.Chr2.1334	7917.73	3171.32	4746.41	-1575.1	449.357	439.255	445.112	387.973	395.14	386.345	ko04016: MAPK signaling pathway - plant; ko04075: Plant hormone signal transduction	GO:0005737,cytoplasm; GO:0005634,nucleus; GO:0019005,SCF ubiquitin ligase complex; GO:0009873,ethylene-activated signaling pathway; GO:0010105,negative regulation of ethylene-activated signaling pathway; GO:0016567,protein ubiquitination; GO:0009723,response to ethylene; GO:0031146,SCF-dependent proteasomal ubiquitin-dependent protein catabolic process; GO:0006511,ubiquitin-dependent protein cata…
evm.TU.Chr2.1337	8159.76	3237.77	4921.98	-1684.21	12.7948	12.4472	12.7414	9.6099	9.4163	9.8038	--	GO:0016021,integral component of membrane; GO:0005886,plasma membrane; GO:0005524,ATP binding; GO:0005516,calmodulin binding; GO:0030246,carbohydrate binding; GO:0004672,protein kinase activity; GO:0106310,protein serine kinase activity; GO:0004674,protein serine/threonine kinase activity; GO:0031625,ubiquitin protein ligase binding; GO:0046777,protein autophosphorylation; GO:0000166,nucleotide b…
evm.TU.Chr2.1344	2104.28	763.989	1340.29	-576.298	0.256	0.6134	0.3588	0.2157	0.1146	0.2046	ko00260: Glycine, serine and threonine metabolism; ko00630: Glyoxylate and dicarboxylate metabolism; ko01100: Metabolic pathways; ko01110: Biosynthesis of secondary metabolites; ko01200: Carbon metabolism	GO:0030267,glyoxylate reductase (NADP+) activity; GO:0016618,hydroxypyruvate reductase activity; GO:0051287,NAD binding; GO:0009854,oxidative photosynthetic carbon pathway; GO:0009853,photorespiration; GO:0003674,molecular_function; GO:0003824,catalytic activity; GO:0016491,oxidoreductase activity; GO:0016614,oxidoreductase activity, acting on CH-OH group of donors; GO:0016616,oxidoreductase acti…
evm.TU.Chr2.1348	3935.76	1576.07	2359.69	-783.612	21.4557	21.5066	20.3666	19.8969	19.9093	18.9793	--	GO:0000139,Golgi membrane; GO:0016021,integral component of membrane; GO:0015297,antiporter activity; GO:0005338,nucleotide-sugar transmembrane transporter activity; GO:0005461,UDP-glucuronic acid transmembrane transporter activity; GO:0005463,UDP-N-acetylgalactosamine transmembrane transporter activity; GO:0005462,UDP-N-acetylglucosamine transmembrane transporter activity; GO:0008643,carbohydrat…
evm.TU.Chr2.1350	3809.72	1567.16	2242.56	-675.406	34.4378	33.8541	31.2495	29.7385	30.3893	30.024	ko00190: Oxidative phosphorylation; ko00195: Photosynthesis; ko01100: Metabolic pathways	GO:0009535,chloroplast thylakoid membrane; GO:0016021,integral component of membrane; GO:0045263,proton-transporting ATP synthase complex, coupling factor F(o); GO:0005524,ATP binding; GO:0015078,proton transmembrane transporter activity; GO:0015986,proton motive force-driven ATP synthesis; GO:0000166,nucleotide binding; GO:0003674,molecular_function; GO:0005488,binding; GO:0017076,purine nucleot…
evm.TU.Chr2.1351	6089.53	2368.03	3721.5	-1353.46	78.0108	80.0801	79.2277	74.3727	75.9259	75.2727	--	GO:0005769,early endosome; GO:0005802,trans-Golgi network; GO:0005524,ATP binding; GO:0046872,metal ion binding; GO:0004672,protein kinase activity; GO:0043621,protein self-association; GO:0106310,protein serine kinase activity; GO:0004674,protein serine/threonine kinase activity; GO:0004842,ubiquitin-protein transferase activity; GO:0009738,abscisic acid-activated signaling pathway; GO:0006952,d…
evm.TU.Chr2.136	6938.34	2768.68	4169.65	-1400.97	66.3718	71.0828	65.9573	55.1592	54.4137	51.3795	ko03010: Ribosome	GO:0022626,cytosolic ribosome; GO:0022627,cytosolic small ribosomal subunit; GO:0005730,nucleolus; GO:0005634,nucleus; GO:0009506,plasmodesma; GO:0009536,plastid; GO:0003729,mRNA binding; GO:0003735,structural constituent of ribosome; GO:0006412,translation; GO:0003674,molecular_function; GO:0003676,nucleic acid binding; GO:0003723,RNA binding; GO:0005488,binding; GO:0097159,organic cyclic compou…
evm.TU.Chr2.137	8048.9	3202.18	4846.72	-1644.54	0.5686	0.5419	0.6088	0.0998	0.1591	0.0947	--	GO:0005737,cytoplasm; GO:0016768,spermine synthase activity; GO:0010487,thermospermine synthase activity; GO:0009926,auxin polar transport; GO:0010087,phloem or xylem histogenesis; GO:0006596,polyamine biosynthetic process; GO:0048759,xylem vessel member cell differentiation; GO:0003674,molecular_function; GO:0003824,catalytic activity; GO:0016740,transferase activity; GO:0016765,transferase acti…
evm.TU.Chr2.1377	6063.22	2356.76	3706.47	-1349.71	1.8561	1.7709	2.2755	1.0501	1.1678	1.2054	ko00531: Glycosaminoglycan degradation; ko01100: Metabolic pathways	GO:0005576,extracellular region; GO:0005765,lysosomal membrane; GO:0004566,beta-glucuronidase activity; GO:0003674,molecular_function; GO:0003824,catalytic activity; GO:0004553,hydrolase activity, hydrolyzing O-glycosyl compounds; GO:0016787,hydrolase activity; GO:0016798,hydrolase activity, acting on glycosyl bonds; GO:0005575,cellular_component; GO:0110165,cellular anatomical entity; GO:0000323…
evm.TU.Chr2.1379	1910.31	646.684	1263.63	-616.943	0.4975	0.4858	0.3606	0.3794	0.2112	0.3656	ko04626: Plant-pathogen interaction	GO:0016021,integral component of membrane; GO:0005886,plasma membrane; GO:0005524,ATP binding; GO:0106310,protein serine kinase activity; GO:0004674,protein serine/threonine kinase activity; GO:0006468,protein phosphorylation; GO:0000166,nucleotide binding; GO:0003674,molecular_function; GO:0005488,binding; GO:0017076,purine nucleotide binding; GO:0030554,adenyl nucleotide binding; GO:0032553,rib…
evm.TU.Chr2.1384	8343.68	3321.08	5022.6	-1701.52	6.9659	6.9682	6.9953	3.0143	3.0177	3.0455	ko03008: Ribosome biogenesis in eukaryotes	GO:0005634,nucleus; GO:0010072,primary shoot apical meristem specification; GO:0006355,regulation of DNA-templated transcription; GO:0000003,reproduction; GO:0003006,developmental process involved in reproduction; GO:0007275,multicellular organism development; GO:0008150,biological_process; GO:0009653,anatomical structure morphogenesis; GO:0009790,embryo development; GO:0009791,post-embryonic dev…
evm.TU.Chr2.1392	8006.83	3157.6	4849.23	-1691.63	151.571	148.504	154.474	113.242	109.071	116.311	--	--
evm.TU.Chr2.1398	3700.19	1406.15	2294.04	-887.887	80.8396	82.6609	79.9351	75.5083	78.4289	72.4177	ko00514: Other types of O-glycan biosynthesis	GO:0005801,cis-Golgi network; GO:0005768,endosome; GO:0005794,Golgi apparatus; GO:0005797,Golgi medial cisterna; GO:0016021,integral component of membrane; GO:0000325,plant-type vacuole; GO:0005886,plasma membrane; GO:0009536,plastid; GO:0005802,trans-Golgi network; GO:1990585,hydroxyproline O-arabinosyltransferase activity; GO:0102562,hydroxyproline O-arbinofuranose transferase activity; GO:0003…
evm.TU.Chr2.1400	5804.94	2263.89	3541.06	-1277.17	21.3253	21.1079	21.8178	19.2689	18.987	17.4963	--	--
evm.TU.Chr2.1404	8201.43	3249.12	4952.31	-1703.19	130.173	127.063	133.271	76.2973	77.8172	81.5651	--	GO:0005634,nucleus; GO:0003677,DNA binding; GO:0006355,regulation of DNA-templated transcription; GO:0003674,molecular_function; GO:0003676,nucleic acid binding; GO:0005488,binding; GO:0097159,organic cyclic compound binding; GO:1901363,heterocyclic compound binding; GO:0006139,nucleobase-containing compound metabolic process; GO:0006351,DNA-templated transcription; GO:0006725,cellular aromatic c…
evm.TU.Chr2.1405	7377.11	2881.62	4495.5	-1613.88	21.6643	22.5203	22.7406	19.0078	19.4093	19.4691	--	GO:0005769,early endosome; GO:0005886,plasma membrane; GO:0005802,trans-Golgi network; GO:0000919,cell plate assembly; GO:0000911,cytokinesis by cell plate formation; GO:0000910,cytokinesis; GO:0007049,cell cycle; GO:0008150,biological_process; GO:0009987,cellular process; GO:0016043,cellular component organization; GO:0022402,cell cycle process; GO:0022607,cellular component assembly; GO:0044085…
evm.TU.Chr2.1406	8141.93	3251.63	4890.3	-1638.67	4.7794	4.7111	4.7044	3.9283	4.017	4.0045	--	GO:0005737,cytoplasm; GO:0005634,nucleus; GO:0055105,ubiquitin-protein transferase inhibitor activity; GO:0003674,molecular_function; GO:0004857,enzyme inhibitor activity; GO:0030234,enzyme regulator activity; GO:0055106,ubiquitin-protein transferase regulator activity; GO:0098772,molecular function regulator activity; GO:0005575,cellular_component; GO:0005622,intracellular anatomical structure; …
evm.TU.Chr2.1407	5516.05	2101.78	3414.27	-1312.49	21.4627	22.1519	23.5544	18.8116	19.6741	19.7223	--	--
evm.TU.Chr2.1408	4942.37	1813.05	3129.32	-1316.27	1647.35	1653.98	1716.69	1462.43	1499.64	1582.94	--	--
evm.TU.Chr2.1409	2683.52	919.995	1763.53	-843.534	12.7203	13.6159	13.4181	11.7641	12.7055	12.5212	ko04626: Plant-pathogen interaction	GO:0016021,integral component of membrane; GO:0005886,plasma membrane; GO:0005524,ATP binding; GO:0106310,protein serine kinase activity; GO:0004674,protein serine/threonine kinase activity; GO:0006468,protein phosphorylation; GO:0000166,nucleotide binding; GO:0003674,molecular_function; GO:0005488,binding; GO:0017076,purine nucleotide binding; GO:0030554,adenyl nucleotide binding; GO:0032553,rib…
evm.TU.Chr2.144	3813.47	1565.57	2247.9	-682.329	31.6802	31.1624	29.1498	28.4383	28.2811	27.9944	ko00250: Alanine, aspartate and glutamate metabolism; ko01100: Metabolic pathways	GO:0009507,chloroplast; GO:0009570,chloroplast stroma; GO:0009536,plastid; GO:0050152,omega-amidase activity; GO:0008270,zinc ion binding; GO:0006528,asparagine metabolic process; GO:0006541,glutamine metabolic process; GO:0006108,malate metabolic process; GO:0006107,oxaloacetate metabolic process; GO:0003674,molecular_function; GO:0003824,catalytic activity; GO:0016787,hydrolase activity; GO:001…
evm.TU.Chr2.1457	6652.9	2654.26	3998.63	-1344.37	0.4087	0.291	0.4039	0.1324	0.088	0.0628	--	GO:0016021,integral component of membrane; GO:0031966,mitochondrial membrane; GO:0005739,mitochondrion; GO:0015185,gamma-aminobutyric acid transmembrane transporter activity; GO:0015180,L-alanine transmembrane transporter activity; GO:0005313,L-glutamate transmembrane transporter activity; GO:0015189,L-lysine transmembrane transporter activity; GO:0015812,gamma-aminobutyric acid transport; GO:000…
evm.TU.Chr2.146	2477.93	842.048	1635.89	-793.839	18.7825	18.542	18.5542	18.4787	17.6384	18.0792	--	GO:0005634,nucleus; GO:0003677,DNA binding; GO:0042393,histone binding; GO:0046872,metal ion binding; GO:0000976,transcription cis-regulatory region binding; GO:0003712,transcription coregulator activity; GO:0003714,transcription corepressor activity; GO:0006325,chromatin organization; GO:0009651,response to salt stress; GO:0009414,response to water deprivation; GO:0003674,molecular_function; GO:…
evm.TU.Chr2.1462	6623.97	2593.56	4030.41	-1436.84	2.62	2.8248	2.4143	1.5669	0.9286	1.3327	--	GO:0016021,integral component of membrane; GO:0005886,plasma membrane; GO:0005524,ATP binding; GO:0106310,protein serine kinase activity; GO:0004674,protein serine/threonine kinase activity; GO:0004714,transmembrane receptor protein tyrosine kinase activity; GO:0000166,nucleotide binding; GO:0003674,molecular_function; GO:0005488,binding; GO:0017076,purine nucleotide binding; GO:0030554,adenyl nu…
evm.TU.Chr2.1467	8301.83	3305.8	4996.03	-1690.23	123.021	118.675	120.369	39.8205	41.5878	44.3657	--	GO:0016021,integral component of membrane; GO:0016020,membrane; GO:0031965,nuclear membrane; GO:0005886,plasma membrane; GO:0015171,amino acid transmembrane transporter activity; GO:0015174,basic amino acid transmembrane transporter activity; GO:0015293,symporter activity; GO:0003333,amino acid transmembrane transport; GO:0015802,basic amino acid transport; GO:0006952,defense response; GO:0003674…
evm.TU.Chr2.147	3775.11	1438.03	2337.08	-899.049	7.3731	8.1328	7.8139	6.9465	7.2259	6.9337	--	GO:0031969,chloroplast membrane; GO:0016021,integral component of membrane; GO:0005743,mitochondrial inner membrane; GO:0000095,S-adenosyl-L-methionine transmembrane transporter activity; GO:0003674,molecular_function; GO:0005215,transporter activity; GO:0008324,cation transmembrane transporter activity; GO:0015075,ion transmembrane transporter activity; GO:0015101,organic cation transmembrane tr…
evm.TU.Chr2.1470	7889.46	3094.5	4794.96	-1700.46	141.578	143.514	143.144	113.952	109.01	117.001	--	--
evm.TU.Chr2.1474	8037.3	3229.2	4808.1	-1578.9	8.6816	8.2274	7.7258	3.0874	2.9873	2.5528	--	--
evm.TU.Chr2.1483	1612.61	497.057	1115.55	-618.492	7.028	7.4174	7.5734	6.9205	7.0398	7.158	ko03410: Base excision repair	GO:0005634,nucleus; GO:0034039,8-oxo-7,8-dihydroguanine DNA N-glycosylase activity; GO:0140078,class I DNA-(apurinic or apyrimidinic site) endonuclease activity; GO:0003684,damaged DNA binding; GO:0008534,oxidized purine nucleobase lesion DNA N-glycosylase activity; GO:0006285,base-excision repair, AP site formation; GO:0006281,DNA repair; GO:0006289,nucleotide-excision repair; GO:0000702,oxidize…
evm.TU.Chr2.1488	3615.22	1322.6	2292.62	-970.02	19.757	19.4647	20.1646	18.3821	19.3451	18.4775	--	GO:0010330,cellulose synthase complex; GO:0055028,cortical microtubule; GO:0012505,endomembrane system; GO:0005886,plasma membrane; GO:0008017,microtubule binding; GO:0051211,anisotropic cell growth; GO:0052324,plant-type cell wall cellulose biosynthetic process; GO:0072699,protein localization to cortical microtubule cytoskeleton; GO:0008360,regulation of cell shape; GO:2001006,regulation of cel…
evm.TU.Chr2.1489	2075.02	725.203	1349.82	-624.612	8.6522	9.7432	10.5808	8.5176	8.7001	8.2442	ko03030: DNA replication; ko03420: Nucleotide excision repair; ko03430: Mismatch repair	GO:0005663,DNA replication factor C complex; GO:0005634,nucleus; GO:0005524,ATP binding; GO:0016887,ATP hydrolysis activity; GO:0003677,DNA binding; GO:0006952,defense response; GO:0006281,DNA repair; GO:0006261,DNA-templated DNA replication; GO:0031348,negative regulation of defense response; GO:0000166,nucleotide binding; GO:0003674,molecular_function; GO:0005488,binding; GO:0017076,purine nucl…
evm.TU.Chr2.1493	5365.89	2164.82	3201.06	-1036.24	59.5348	57.4357	56.4259	53.4378	53.2408	51.0227	--	GO:0004190,aspartic-type endopeptidase activity; GO:0006508,proteolysis; GO:0003674,molecular_function; GO:0003824,catalytic activity; GO:0004175,endopeptidase activity; GO:0008233,peptidase activity; GO:0016787,hydrolase activity; GO:0070001,aspartic-type peptidase activity; GO:0140096,catalytic activity, acting on a protein; GO:0006807,nitrogen compound metabolic process; GO:0008150,biological_…
evm.TU.Chr2.1494	2831.21	1002.34	1828.87	-826.535	0.621	0.4638	0.601	0.1869	0.3774	0.449	--	GO:0005634,nucleus; GO:0043531,ADP binding; GO:0005524,ATP binding; GO:0050135,NAD(P)+ nucleosidase activity; GO:0061809,NAD+ nucleotidase, cyclic ADP-ribose generating; GO:0042742,defense response to bacterium; GO:0002758,innate immune response-activating signal transduction; GO:0000166,nucleotide binding; GO:0003674,molecular_function; GO:0005488,binding; GO:0017076,purine nucleotide binding; G…
evm.TU.Chr2.1496	8295.65	3309.12	4986.54	-1677.42	297.151	297.919	296.883	202.938	208.516	201.981	ko00010: Glycolysis / Gluconeogenesis; ko00053: Ascorbate and aldarate metabolism; ko00071: Fatty acid degradation; ko00280: Valine, leucine and isoleucine degradation; ko00310: Lysine degradation; ko00330: Arginine and proline metabolism; ko00340: Histidine metabolism; ko00380: Tryptophan metabolism; ko00410: beta-Alanine metabolism; ko00561: Glycerolipid metabolism; ko00620: Pyruvate metabolism…	GO:0005737,cytoplasm; GO:0005783,endoplasmic reticulum; GO:0005794,Golgi apparatus; GO:0005634,nucleus; GO:0000325,plant-type vacuole; GO:0009506,plasmodesma; GO:0009536,plastid; GO:0004028,3-chloroallyl aldehyde dehydrogenase activity; GO:0004029,aldehyde dehydrogenase (NAD+) activity; GO:0043878,glyceraldehyde-3-phosphate dehydrogenase (NAD+) (non-phosphorylating) activity; GO:0006081,cellular …
evm.TU.Chr2.1498	7884.85	3149.7	4735.15	-1585.46	14.3402	13.5277	14.1626	8.0471	9.1326	8.1363	ko00053: Ascorbate and aldarate metabolism; ko00480: Glutathione metabolism; ko01100: Metabolic pathways	GO:0009507,chloroplast; GO:0009534,chloroplast thylakoid; GO:0009535,chloroplast thylakoid membrane; GO:0016021,integral component of membrane; GO:0005739,mitochondrion; GO:0009579,thylakoid; GO:0020037,heme binding; GO:0016688,L-ascorbate peroxidase activity; GO:0046872,metal ion binding; GO:0004601,peroxidase activity; GO:0034599,cellular response to oxidative stress; GO:0010019,chloroplast-nuc…
evm.TU.Chr2.1502	3067.32	1202.91	1864.41	-661.505	9.9509	9.4311	9.7529	9.3594	9.3176	9.183	--	GO:0005886,plasma membrane; GO:0030154,cell differentiation; GO:0008150,biological_process; GO:0009987,cellular process; GO:0032502,developmental process; GO:0048869,cellular developmental process; GO:0005575,cellular_component; GO:0016020,membrane; GO:0071944,cell periphery; GO:0110165,cellular anatomical entity
evm.TU.Chr2.1504	8143.66	3236.57	4907.08	-1670.51	329.933	324.346	340.947	229.705	233.899	226.954	ko04141: Protein processing in endoplasmic reticulum	GO:0005788,endoplasmic reticulum lumen; GO:0003756,protein disulfide isomerase activity; GO:0003674,molecular_function; GO:0003824,catalytic activity; GO:0016853,isomerase activity; GO:0016860,intramolecular oxidoreductase activity; GO:0016864,intramolecular oxidoreductase activity, transposing S-S bonds; GO:0140096,catalytic activity, acting on a protein; GO:0005575,cellular_component; GO:000562…
evm.TU.Chr2.1511	6847	2655.9	4191.1	-1535.2	31.294	32.4226	31.7572	25.0122	26.8286	27.5177	ko00860: Porphyrin metabolism; ko01100: Metabolic pathways; ko01110: Biosynthesis of secondary metabolites; ko01240: Biosynthesis of cofactors	GO:0009507,chloroplast; GO:0009570,chloroplast stroma; GO:0005829,cytosol; GO:0005739,mitochondrion; GO:0004655,porphobilinogen synthase activity; GO:0008270,zinc ion binding; GO:0015995,chlorophyll biosynthetic process; GO:0006783,heme biosynthetic process; GO:0006779,porphyrin-containing compound biosynthetic process; GO:0006782,protoporphyrinogen IX biosynthetic process; GO:0003674,molecular_f…
evm.TU.Chr2.1512	7275.28	2868.57	4406.71	-1538.14	6.1455	6.2644	6.8381	4.5252	4.5804	4.1952	--	GO:0016787,hydrolase activity; GO:1990206,jasmonyl-Ile conjugate hydrolase activity; GO:0046872,metal ion binding; GO:0009850,auxin metabolic process; GO:0009694,jasmonic acid metabolic process; GO:0010112,regulation of systemic acquired resistance; GO:0009753,response to jasmonic acid; GO:0003674,molecular_function; GO:0003824,catalytic activity; GO:0016810,hydrolase activity, acting on carbon-n…
evm.TU.Chr2.1516	6596.17	2655.13	3941.04	-1285.9	9.7837	9.976	8.1736	4.8586	5.514	5.7288	ko00380: Tryptophan metabolism; ko00940: Phenylpropanoid biosynthesis; ko01100: Metabolic pathways; ko01110: Biosynthesis of secondary metabolites	GO:0047763,caffeate O-methyltransferase activity; GO:0046983,protein dimerization activity; GO:0009809,lignin biosynthetic process; GO:0032259,methylation; GO:0003674,molecular_function; GO:0003824,catalytic activity; GO:0008168,methyltransferase activity; GO:0008171,O-methyltransferase activity; GO:0016740,transferase activity; GO:0016741,transferase activity, transferring one-carbon groups; GO:…
evm.TU.Chr2.1519	4023.83	1504.99	2518.83	-1013.84	2.9	3.2929	3.1951	2.7943	2.4638	2.2737	--	--
evm.TU.Chr2.1527	5294.43	1974.36	3320.07	-1345.71	1.0608	1.1214	1.1479	0.9529	0.8383	0.9558	--	GO:0003676,nucleic acid binding; GO:0008270,zinc ion binding; GO:0003674,molecular_function; GO:0005488,binding; GO:0097159,organic cyclic compound binding; GO:1901363,heterocyclic compound binding; GO:0043167,ion binding; GO:0043169,cation binding; GO:0046872,metal ion binding; GO:0046914,transition metal ion binding
evm.TU.Chr2.153	3987.54	1459.69	2527.85	-1068.16	4.8948	5.5652	5.9103	4.4585	3.9988	4.6031	--	GO:0005730,nucleolus; GO:0008168,methyltransferase activity; GO:0003729,mRNA binding; GO:0001510,RNA methylation; GO:0070475,rRNA base methylation; GO:0003674,molecular_function; GO:0003824,catalytic activity; GO:0016740,transferase activity; GO:0016741,transferase activity, transferring one-carbon groups; GO:0003676,nucleic acid binding; GO:0003723,RNA binding; GO:0005488,binding; GO:0097159,org…
evm.TU.Chr2.1537	8183.94	3278.16	4905.79	-1627.63	11.7307	11.7359	10.9473	4.2439	4.5781	4.0948	ko00195: Photosynthesis; ko01100: Metabolic pathways	GO:0009535,chloroplast thylakoid membrane; GO:0016021,integral component of membrane; GO:0009523,photosystem II; GO:0042802,identical protein binding; GO:0051219,phosphoprotein binding; GO:0015979,photosynthesis; GO:0003674,molecular_function; GO:0005488,binding; GO:0005515,protein binding; GO:0008150,biological_process; GO:0008152,metabolic process; GO:0009987,cellular process; GO:0044237,cellul…
evm.TU.Chr2.1538	4643.1	1870.51	2772.59	-902.085	9.5402	8.9518	7.3144	5.3587	5.8606	6.3858	--	GO:0009507,chloroplast; GO:0005575,cellular_component; GO:0005622,intracellular anatomical structure; GO:0005737,cytoplasm; GO:0009536,plastid; GO:0043226,organelle; GO:0043227,membrane-bounded organelle; GO:0043229,intracellular organelle; GO:0043231,intracellular membrane-bounded organelle; GO:0110165,cellular anatomical entity
evm.TU.Chr2.1539	2819.02	1036	1783.01	-747.011	0.954	1.016	0.8667	0.4912	0.8544	0.6494	--	GO:0016788,hydrolase activity, acting on ester bonds; GO:0019863,IgE binding; GO:0006952,defense response; GO:0003674,molecular_function; GO:0003824,catalytic activity; GO:0016787,hydrolase activity; GO:0005488,binding; GO:0019865,immunoglobulin binding; GO:0044877,protein-containing complex binding; GO:0006950,response to stress; GO:0008150,biological_process; GO:0050896,response to stimulus
evm.TU.Chr2.154	2818.57	996.734	1821.83	-825.098	3.6714	3.4728	3.8535	3.0616	3.4796	3.2822	ko03008: Ribosome biogenesis in eukaryotes	GO:0005856,cytoskeleton; GO:0005634,nucleus; GO:0009524,phragmoplast; GO:0005524,ATP binding; GO:0016887,ATP hydrolysis activity; GO:1990275,preribosome binding; GO:0007049,cell cycle; GO:0051301,cell division; GO:0051973,positive regulation of telomerase activity; GO:0015031,protein transport; GO:0042254,ribosome biogenesis; GO:0000166,nucleotide binding; GO:0003674,molecular_function; GO:000548…
evm.TU.Chr2.1540	8122.9	3238.11	4884.8	-1646.69	11.5755	10.6892	11.8145	4.4331	4.2796	3.8614	--	GO:0016788,hydrolase activity, acting on ester bonds; GO:0019863,IgE binding; GO:0006952,defense response; GO:0003674,molecular_function; GO:0003824,catalytic activity; GO:0016787,hydrolase activity; GO:0005488,binding; GO:0019865,immunoglobulin binding; GO:0044877,protein-containing complex binding; GO:0006950,response to stress; GO:0008150,biological_process; GO:0050896,response to stimulus
evm.TU.Chr2.1542	5182.09	2003.51	3178.58	-1175.07	2.6787	3.7674	3.2027	1.5994	1.9363	1.9384	--	GO:0016788,hydrolase activity, acting on ester bonds; GO:0019863,IgE binding; GO:0006952,defense response; GO:0003674,molecular_function; GO:0003824,catalytic activity; GO:0016787,hydrolase activity; GO:0005488,binding; GO:0019865,immunoglobulin binding; GO:0044877,protein-containing complex binding; GO:0006950,response to stress; GO:0008150,biological_process; GO:0050896,response to stimulus
evm.TU.Chr2.155	7653.7	3058.8	4594.9	-1536.1	1.5799	1.6634	1.4148	0.1664	0.4717	0.3507	ko04016: MAPK signaling pathway - plant; ko04626: Plant-pathogen interaction	GO:0005634,nucleus; GO:0003700,DNA-binding transcription factor activity; GO:0043565,sequence-specific DNA binding; GO:0050832,defense response to fungus; GO:0009867,jasmonic acid mediated signaling pathway; GO:0003674,molecular_function; GO:0140110,transcription regulator activity; GO:0003676,nucleic acid binding; GO:0003677,DNA binding; GO:0005488,binding; GO:0097159,organic cyclic compound bin…
evm.TU.Chr2.1552	2931.72	1002.35	1929.38	-927.033	6.2651	6.1474	6.3236	5.9244	5.8247	6.1624	--	GO:0005634,nucleus; GO:0051301,cell division; GO:0006310,DNA recombination; GO:0006281,DNA repair; GO:0035825,homologous recombination; GO:0009965,leaf morphogenesis; GO:0007064,mitotic sister chromatid cohesion; GO:0009954,proximal/distal pattern formation; GO:0008150,biological_process; GO:0009987,cellular process; GO:0006139,nucleobase-containing compound metabolic process; GO:0006259,DNA meta…
evm.TU.Chr2.1559	840.934	243.989	596.945	-352.956	265.764	266.327	252.328	258.942	252.062	257.276	--	--
evm.TU.Chr2.156	6177.56	2414.52	3763.03	-1348.51	8.9036	8.9725	8.7754	7.9915	8.2857	8.3538	--	GO:0005737,cytoplasm; GO:0030048,actin filament-based movement; GO:0009903,chloroplast avoidance movement; GO:0009902,chloroplast relocation; GO:0031022,nuclear migration along microfilament; GO:0009637,response to blue light; GO:0008150,biological_process; GO:0009987,cellular process; GO:0030029,actin filament-based process; GO:0006996,organelle organization; GO:0009657,plastid organization; GO:…
evm.TU.Chr2.1563	8180.4	3245.92	4934.48	-1688.56	6.7628	7.4635	7.4267	1.8457	1.6853	1.4364	--	GO:0016021,integral component of membrane; GO:0005886,plasma membrane; GO:0022857,transmembrane transporter activity; GO:0003674,molecular_function; GO:0005215,transporter activity; GO:0005575,cellular_component; GO:0016020,membrane; GO:0031224,intrinsic component of membrane; GO:0110165,cellular anatomical entity; GO:0071944,cell periphery
evm.TU.Chr2.1564	8132.75	3249.92	4882.83	-1632.92	2.0025	1.8761	1.9365	0.3402	0.5544	0.3728	--	GO:0016021,integral component of membrane; GO:0005886,plasma membrane; GO:0022857,transmembrane transporter activity; GO:0003674,molecular_function; GO:0005215,transporter activity; GO:0005575,cellular_component; GO:0016020,membrane; GO:0031224,intrinsic component of membrane; GO:0110165,cellular anatomical entity; GO:0071944,cell periphery
evm.TU.Chr2.1567	7123.88	2827.1	4296.78	-1469.68	10.869	10.0565	10.3869	8.2654	7.4128	7.9264	ko00220: Arginine biosynthesis; ko01100: Metabolic pathways; ko01110: Biosynthesis of secondary metabolites; ko01210: 2-Oxocarboxylic acid metabolism; ko01230: Biosynthesis of amino acids	GO:0005634,nucleus; GO:0003700,DNA-binding transcription factor activity; GO:0000976,transcription cis-regulatory region binding; GO:0071497,cellular response to freezing; GO:0034605,cellular response to heat; GO:0009873,ethylene-activated signaling pathway; GO:0045893,positive regulation of DNA-templated transcription; GO:0009753,response to jasmonic acid; GO:0009751,response to salicylic acid; …
evm.TU.Chr2.1573	4182.67	1661.24	2521.43	-860.194	2.0917	1.5545	1.7533	1.1403	1.2122	1.3438	--	GO:0046872,metal ion binding; GO:0061630,ubiquitin protein ligase activity; GO:0004842,ubiquitin-protein transferase activity; GO:1902006,negative regulation of proline biosynthetic process; GO:0047484,regulation of response to osmotic stress; GO:2000070,regulation of response to water deprivation; GO:0006970,response to osmotic stress; GO:0009414,response to water deprivation; GO:0030104,water h…
evm.TU.Chr2.1584	797.423	218.643	578.779	-360.136	1.2677	1.0097	1.0608	0.7971	1.1226	0.9828	--	--
evm.TU.Chr2.1586	8183.75	3244.04	4939.72	-1695.68	147.922	153.944	152.953	110.301	111.21	110.175	ko03010: Ribosome	GO:0009507,chloroplast; GO:0022626,cytosolic ribosome; GO:0022627,cytosolic small ribosomal subunit; GO:0005783,endoplasmic reticulum; GO:0009505,plant-type cell wall; GO:0000325,plant-type vacuole; GO:0009506,plasmodesma; GO:0042788,polysomal ribosome; GO:0005840,ribosome; GO:0003729,mRNA binding; GO:0019843,rRNA binding; GO:0003735,structural constituent of ribosome; GO:0000028,ribosomal small …
evm.TU.Chr2.1587	1670.23	639.947	1030.29	-390.341	0.2575	0.27	0.1448	0.0904	0.1708	0.1524	ko04016: MAPK signaling pathway - plant; ko04075: Plant hormone signal transduction; ko04626: Plant-pathogen interaction	GO:0016021,integral component of membrane; GO:0005886,plasma membrane; GO:0005524,ATP binding; GO:0005516,calmodulin binding; GO:0030246,carbohydrate binding; GO:0106310,protein serine kinase activity; GO:0004674,protein serine/threonine kinase activity; GO:0031625,ubiquitin protein ligase binding; GO:0006468,protein phosphorylation; GO:0000166,nucleotide binding; GO:0003674,molecular_function; G…
evm.TU.Chr2.159	7829.96	3115.62	4714.34	-1598.71	42.5635	41.8239	41.4195	33.5934	34.7485	35.299	--	GO:0005737,cytoplasm; GO:0005829,cytosol; GO:0005783,endoplasmic reticulum; GO:0005886,plasma membrane; GO:0004177,aminopeptidase activity; GO:0070006,metalloaminopeptidase activity; GO:0010013,N-1-naphthylphthalamic acid binding; GO:0042277,peptide binding; GO:0008270,zinc ion binding; GO:0009926,auxin polar transport; GO:0043171,peptide catabolic process; GO:0006508,proteolysis; GO:0003674,mole…
evm.TU.Chr2.1591	7998.68	3171.79	4826.89	-1655.1	7.779	8.2058	7.8287	5.7709	5.7694	5.908	--	GO:0016021,integral component of membrane; GO:0016020,membrane; GO:0009705,plant-type vacuole membrane; GO:0005774,vacuolar membrane; GO:0015299,solute:proton antiporter activity; GO:0022857,transmembrane transporter activity; GO:0042910,xenobiotic transmembrane transporter activity; GO:0009813,flavonoid biosynthetic process; GO:0010231,maintenance of seed dormancy; GO:0010023,proanthocyanidin bi…
evm.TU.Chr2.1594	1522.7	456.785	1065.91	-609.13	8.5744	8.5419	8.4253	7.5075	8.3613	8.2932	--	GO:0016021,integral component of membrane; GO:0005886,plasma membrane; GO:1903425,fluoride transmembrane transporter activity; GO:0003674,molecular_function; GO:0005215,transporter activity; GO:0008509,anion transmembrane transporter activity; GO:0015075,ion transmembrane transporter activity; GO:0015103,inorganic anion transmembrane transporter activity; GO:0015318,inorganic molecular entity tra…
evm.TU.Chr2.160	5140.06	1948.52	3191.54	-1243.02	15.7813	15.2386	15.7543	14.1566	14.1405	14.8734	--	GO:0005737,cytoplasm; GO:0005829,cytosol; GO:0005783,endoplasmic reticulum; GO:0005886,plasma membrane; GO:0004177,aminopeptidase activity; GO:0070006,metalloaminopeptidase activity; GO:0010013,N-1-naphthylphthalamic acid binding; GO:0042277,peptide binding; GO:0008270,zinc ion binding; GO:0009926,auxin polar transport; GO:0043171,peptide catabolic process; GO:0006508,proteolysis; GO:0003674,mole…
evm.TU.Chr2.1606	1792.02	608.526	1183.5	-574.97	1.2641	1.1659	1.1839	0.9596	1.173	1.0921	--	--
evm.TU.Chr2.1614	4791.59	1855.25	2936.34	-1081.09	36.9283	36.1903	35.3233	32.3438	33.2586	34.3429	ko00780: Biotin metabolism; ko01100: Metabolic pathways	GO:0009507,chloroplast; GO:0005737,cytoplasm; GO:0005829,cytosol; GO:0009536,plastid; GO:0005524,ATP binding; GO:0004077,biotin-[acetyl-CoA-carboxylase] ligase activity; GO:0004078,biotin-[methylcrotonoyl-CoA-carboxylase] ligase activity; GO:0042966,biotin carboxyl carrier protein biosynthetic process; GO:0000166,nucleotide binding; GO:0003674,molecular_function; GO:0005488,binding; GO:0017076,pu…
evm.TU.Chr2.1624	2891.83	1020.88	1870.95	-850.07	0.4725	0.3859	0.5518	0.3732	0	0.1573	--	GO:0005737,cytoplasm; GO:0016020,membrane; GO:0005874,microtubule; GO:0009524,phragmoplast; GO:0005886,plasma membrane; GO:0005525,GTP binding; GO:0003924,GTPase activity; GO:0008017,microtubule binding; GO:0007049,cell cycle; GO:0051301,cell division; GO:0006898,receptor-mediated endocytosis; GO:0000166,nucleotide binding; GO:0003674,molecular_function; GO:0005488,binding; GO:0017076,purine nucl…
evm.TU.Chr2.1641	5472.84	2104.68	3368.16	-1263.49	0.2568	0.2797	0.3599	0.1623	0.0575	0.0684	ko04016: MAPK signaling pathway - plant; ko04075: Plant hormone signal transduction	GO:0010427,abscisic acid binding; GO:0004864,protein phosphatase inhibitor activity; GO:0038023,signaling receptor activity; GO:0009738,abscisic acid-activated signaling pathway; GO:0006952,defense response; GO:0009607,response to biotic stimulus; GO:0003674,molecular_function; GO:0005488,binding; GO:0008289,lipid binding; GO:0019840,isoprenoid binding; GO:0031406,carboxylic acid binding; GO:0033…
evm.TU.Chr2.1643	2707.63	865.095	1842.53	-977.435	58.7293	59.9248	60.1289	56.2762	56.9791	59.0659	ko00020: Citrate cycle (TCA cycle); ko00620: Pyruvate metabolism; ko01100: Metabolic pathways; ko01110: Biosynthesis of secondary metabolites; ko01200: Carbon metabolism	GO:0005829,cytosol; GO:0005739,mitochondrion; GO:0045239,tricarboxylic acid cycle enzyme complex; GO:0004333,fumarate hydratase activity; GO:0006106,fumarate metabolic process; GO:0006108,malate metabolic process; GO:0048868,pollen tube development; GO:0051262,protein tetramerization; GO:0006099,tricarboxylic acid cycle; GO:0003674,molecular_function; GO:0003824,catalytic activity; GO:0016829,lya…
evm.TU.Chr2.1646	1022.61	264.353	758.257	-493.905	315.529	315.002	300.465	304.565	285.636	308.884	ko03010: Ribosome	GO:0005829,cytosol; GO:0022625,cytosolic large ribosomal subunit; GO:0022626,cytosolic ribosome; GO:0005576,extracellular region; GO:0005730,nucleolus; GO:0009506,plasmodesma; GO:0042788,polysomal ribosome; GO:0003729,mRNA binding; GO:0003723,RNA binding; GO:0003735,structural constituent of ribosome; GO:0006412,translation; GO:0003674,molecular_function; GO:0003676,nucleic acid binding; GO:00054…
evm.TU.Chr2.165	8107.5	3251.45	4856.05	-1604.6	93.8569	91.4229	88.104	59.1188	57.9075	57.5994	--	GO:0035098,ESC/E(Z) complex; GO:0005634,nucleus; GO:0035102,PRC1 complex; GO:0003682,chromatin binding; GO:0046872,metal ion binding; GO:0004518,nuclease activity; GO:0040029,epigenetic regulation of gene expression; GO:0003674,molecular_function; GO:0005488,binding; GO:0043167,ion binding; GO:0043169,cation binding; GO:0003824,catalytic activity; GO:0016787,hydrolase activity; GO:0016788,hydrola…
evm.TU.Chr2.1657	2927.88	1113	1814.88	-701.879	7.3802	6.9204	8.0209	6.8167	6.3404	6.518	--	GO:0009507,chloroplast; GO:0003723,RNA binding; GO:0003674,molecular_function; GO:0003676,nucleic acid binding; GO:0005488,binding; GO:0097159,organic cyclic compound binding; GO:1901363,heterocyclic compound binding; GO:0005575,cellular_component; GO:0005622,intracellular anatomical structure; GO:0005737,cytoplasm; GO:0009536,plastid; GO:0043226,organelle; GO:0043227,membrane-bounded organelle; …
evm.TU.Chr2.1663	4888.1	1968.55	2919.55	-950.999	0.7559	0.547	0.5563	0.3871	0.3072	0.2827	--	GO:0005739,mitochondrion; GO:0003968,RNA-directed 5'-3' RNA polymerase activity; GO:0003964,RNA-directed DNA polymerase activity; GO:0003674,molecular_function; GO:0003824,catalytic activity; GO:0016740,transferase activity; GO:0016772,transferase activity, transferring phosphorus-containing groups; GO:0016779,nucleotidyltransferase activity; GO:0034062,5'-3' RNA polymerase activity; GO:0097747,R…
evm.TU.Chr2.1664	8081.14	3203.5	4877.64	-1674.13	273.369	271.77	276.225	225.368	232.848	231.502	ko00500: Starch and sucrose metabolism; ko01100: Metabolic pathways; ko01110: Biosynthesis of secondary metabolites	GO:0016157,sucrose synthase activity; GO:0005985,sucrose metabolic process; GO:0003674,molecular_function; GO:0003824,catalytic activity; GO:0008194,UDP-glycosyltransferase activity; GO:0016740,transferase activity; GO:0016757,glycosyltransferase activity; GO:0016758,hexosyltransferase activity; GO:0035251,UDP-glucosyltransferase activity; GO:0046527,glucosyltransferase activity; GO:0005975,carbo…
evm.TU.Chr2.1666	1186.07	345.141	840.927	-495.786	0.4406	0.4958	0.3774	0.1547	0.411	0.3716	ko00040: Pentose and glucuronate interconversions; ko01100: Metabolic pathways	GO:0045330,aspartyl esterase activity; GO:0030599,pectinesterase activity; GO:0042545,cell wall modification; GO:0045490,pectin catabolic process; GO:0003674,molecular_function; GO:0003824,catalytic activity; GO:0016787,hydrolase activity; GO:0016788,hydrolase activity, acting on ester bonds; GO:0052689,carboxylic ester hydrolase activity; GO:0008150,biological_process; GO:0009987,cellular proces…
evm.TU.Chr2.1668	8245.08	3291.38	4953.69	-1662.31	47.7964	48.0914	46.7888	32.2551	31.1521	31.0935	ko00040: Pentose and glucuronate interconversions; ko01100: Metabolic pathways	GO:0005576,extracellular region; GO:0045330,aspartyl esterase activity; GO:0030599,pectinesterase activity; GO:0046910,pectinesterase inhibitor activity; GO:0042545,cell wall modification; GO:0045490,pectin catabolic process; GO:0003674,molecular_function; GO:0003824,catalytic activity; GO:0016787,hydrolase activity; GO:0016788,hydrolase activity, acting on ester bonds; GO:0052689,carboxylic este…
evm.TU.Chr2.1676	6602.4	2660.81	3941.59	-1280.77	24.4394	24.1462	20.8988	16.0973	15.0966	16.1884	--	GO:0005737,cytoplasm; GO:0005634,nucleus; GO:0016787,hydrolase activity; GO:1902348,cellular response to strigolactone; GO:0010223,secondary shoot formation; GO:1901601,strigolactone biosynthetic process; GO:0003674,molecular_function; GO:0003824,catalytic activity; GO:0008150,biological_process; GO:0009987,cellular process; GO:0010033,response to organic substance; GO:0014070,response to organic…
evm.TU.Chr2.1677	7269.21	2847.38	4421.83	-1574.45	112.94	109.69	114.449	96.4822	95.7656	99.9306	ko03010: Ribosome	GO:0009507,chloroplast; GO:0005829,cytosol; GO:0022625,cytosolic large ribosomal subunit; GO:0015934,large ribosomal subunit; GO:0000325,plant-type vacuole; GO:0005773,vacuole; GO:0003729,mRNA binding; GO:0003723,RNA binding; GO:0003735,structural constituent of ribosome; GO:0006412,translation; GO:0003674,molecular_function; GO:0003676,nucleic acid binding; GO:0005488,binding; GO:0097159,organic…
evm.TU.Chr2.1680	5925.05	2354.7	3570.35	-1215.66	1.6935	1.7359	1.5126	1.3114	1.1152	1.1941	--	--
evm.TU.Chr2.1691	8146.33	3233.6	4912.73	-1679.13	64.1676	65.5975	66.6645	40.1429	36.8266	36.1934	--	GO:0003904,deoxyribodipyrimidine photo-lyase activity; GO:0003677,DNA binding; GO:0071949,FAD binding; GO:0009881,photoreceptor activity; GO:0000719,photoreactive repair; GO:0003674,molecular_function; GO:0003824,catalytic activity; GO:0003913,DNA photolyase activity; GO:0016829,lyase activity; GO:0016830,carbon-carbon lyase activity; GO:0140097,catalytic activity, acting on DNA; GO:0140640,catal…
evm.TU.Chr2.17	4448.5	1622.77	2825.73	-1202.95	51.1822	50.813	52.4093	48.1059	47.8934	50.0024	--	GO:0016021,integral component of membrane; GO:0046872,metal ion binding; GO:0004842,ubiquitin-protein transferase activity; GO:0003674,molecular_function; GO:0005488,binding; GO:0043167,ion binding; GO:0043169,cation binding; GO:0003824,catalytic activity; GO:0016740,transferase activity; GO:0019787,ubiquitin-like protein transferase activity; GO:0140096,catalytic activity, acting on a protein; G…
evm.TU.Chr2.170	7430.71	2950.95	4479.76	-1528.8	6.3737	6.5099	6.4839	5.0423	5.3928	4.9096	--	GO:0005737,cytoplasm; GO:0005634,nucleus; GO:0018025,calmodulin-lysine N-methyltransferase activity; GO:0009738,abscisic acid-activated signaling pathway; GO:0009734,auxin-activated signaling pathway; GO:0009630,gravitropism; GO:0032259,methylation; GO:0009787,regulation of abscisic acid-activated signaling pathway; GO:0010928,regulation of auxin mediated signaling pathway; GO:1901000,regulation …
evm.TU.Chr2.1703	2277.94	782.311	1495.63	-713.32	9.0556	8.319	10.1172	7.2152	7.4934	8.6001	--	GO:0005759,mitochondrial matrix; GO:0034551,mitochondrial respiratory chain complex III assembly; GO:0006996,organelle organization; GO:0007005,mitochondrion organization; GO:0008150,biological_process; GO:0009987,cellular process; GO:0016043,cellular component organization; GO:0017004,cytochrome complex assembly; GO:0017062,respiratory chain complex III assembly; GO:0022607,cellular component as…
evm.TU.Chr2.1705	2396.15	933.201	1462.95	-529.751	4.0174	3.5863	3.5827	3.3916	3.4701	3.2276	ko03018: RNA degradation	GO:0005524,ATP binding; GO:0016887,ATP hydrolysis activity; GO:0003677,DNA binding; GO:0003678,DNA helicase activity; GO:0046872,metal ion binding; GO:0003729,mRNA binding; GO:0003723,RNA binding; GO:0003724,RNA helicase activity; GO:0000166,nucleotide binding; GO:0003674,molecular_function; GO:0005488,binding; GO:0017076,purine nucleotide binding; GO:0030554,adenyl nucleotide binding; GO:0032553…
evm.TU.Chr2.172	8201.8	3268.27	4933.53	-1665.26	204.897	206.599	201.576	144.125	149.349	149.699	--	GO:0005524,ATP binding; GO:0016887,ATP hydrolysis activity; GO:0003723,RNA binding; GO:0003724,RNA helicase activity; GO:0003743,translation initiation factor activity; GO:0002183,cytoplasmic translational initiation; GO:0000166,nucleotide binding; GO:0003674,molecular_function; GO:0005488,binding; GO:0017076,purine nucleotide binding; GO:0030554,adenyl nucleotide binding; GO:0032553,ribonucleoti…
evm.TU.Chr2.1720	7677.97	3091.08	4586.89	-1495.81	901.388	859.143	856.481	689.452	710.38	696.94	--	GO:0009507,chloroplast; GO:0005829,cytosol; GO:0005524,ATP binding; GO:0002238,response to molecule of fungal origin; GO:0000166,nucleotide binding; GO:0003674,molecular_function; GO:0005488,binding; GO:0017076,purine nucleotide binding; GO:0030554,adenyl nucleotide binding; GO:0032553,ribonucleotide binding; GO:0032555,purine ribonucleotide binding; GO:0032559,adenyl ribonucleotide binding; GO:0…
evm.TU.Chr2.1724	5558.92	2111.24	3447.68	-1336.45	10.7828	10.6761	10.404	7.5858	8.3977	9.2526	--	GO:0005730,nucleolus; GO:0005575,cellular_component; GO:0005622,intracellular anatomical structure; GO:0005634,nucleus; GO:0031974,membrane-enclosed lumen; GO:0031981,nuclear lumen; GO:0043226,organelle; GO:0043227,membrane-bounded organelle; GO:0043228,non-membrane-bounded organelle; GO:0043229,intracellular organelle; GO:0043231,intracellular membrane-bounded organelle; GO:0043232,intracellular…
evm.TU.Chr2.173	6190.24	2435.12	3755.12	-1320	46.4131	43.2093	44.5534	38.5638	34.0702	35.9056	--	--
evm.TU.Chr2.1732	6919.9	2736.63	4183.26	-1446.63	67.9666	71.2679	67.3274	60.1589	57.9151	59.5733	--	GO:0005634,nucleus; GO:0005524,ATP binding; GO:0016887,ATP hydrolysis activity; GO:0006310,DNA recombination; GO:0006281,DNA repair; GO:0045128,negative regulation of reciprocal meiotic recombination; GO:0000166,nucleotide binding; GO:0003674,molecular_function; GO:0005488,binding; GO:0017076,purine nucleotide binding; GO:0030554,adenyl nucleotide binding; GO:0032553,ribonucleotide binding; GO:00…
evm.TU.Chr2.1733	5608.35	2229.56	3378.79	-1149.23	41.6357	42.2277	40.5515	37.8887	38.8064	39.1169	--	GO:0009507,chloroplast; GO:0009941,chloroplast envelope; GO:0009707,chloroplast outer membrane; GO:0005829,cytosol; GO:0016021,integral component of membrane; GO:0009536,plastid; GO:0061927,TOC-TIC supercomplex I; GO:0051087,chaperone binding; GO:0004930,G protein-coupled receptor activity; GO:0005525,GTP binding; GO:0003924,GTPase activity; GO:0046872,metal ion binding; GO:0043024,ribosomal smal…
evm.TU.Chr2.1737	5525.9	2094.29	3431.6	-1337.31	22.1888	22.1741	22.2631	18.9186	20.3357	20.5627	--	GO:0005829,cytosol; GO:0005768,endosome; GO:0005794,Golgi apparatus; GO:0000139,Golgi membrane; GO:0000138,Golgi trans cisterna; GO:0016021,integral component of membrane; GO:0005802,trans-Golgi network; GO:0016758,hexosyltransferase activity; GO:0042803,protein homodimerization activity; GO:0035252,UDP-xylosyltransferase activity; GO:0033843,xyloglucan 6-xylosyltransferase activity; GO:0000271,p…
evm.TU.Chr2.1738	7038.75	2711.44	4327.32	-1615.88	80.1972	85.2452	84.5138	63.0311	57.9852	66.5872	--	GO:0031969,chloroplast membrane; GO:0005783,endoplasmic reticulum; GO:0005789,endoplasmic reticulum membrane; GO:0005794,Golgi apparatus; GO:0000139,Golgi membrane; GO:0005795,Golgi stack; GO:0016021,integral component of membrane; GO:0016020,membrane; GO:0020037,heme binding; GO:0006778,porphyrin-containing compound metabolic process; GO:0009737,response to abscisic acid; GO:0006970,response to …
evm.TU.Chr2.1742	7438.11	2940.88	4497.23	-1556.35	4.2419	4.5417	3.8629	1.7416	1.6098	2.2025	--	GO:0048046,apoplast; GO:0009505,plant-type cell wall; GO:0009506,plasmodesma; GO:0005179,hormone activity; GO:0019722,calcium-mediated signaling; GO:0007267,cell-cell signaling; GO:0003674,molecular_function; GO:0005102,signaling receptor binding; GO:0005488,binding; GO:0005515,protein binding; GO:0030545,signaling receptor regulator activity; GO:0030546,signaling receptor activator activity; GO:…
evm.TU.Chr2.1748	2682.32	986.847	1695.47	-708.628	0.5702	0.7057	1.1807	0.4914	0.2902	0.2071	--	--
evm.TU.Chr2.1751	2574.78	1012.63	1562.15	-549.518	0.742	0.9236	0.4952	0.2233	0.4747	0.4235	--	--
evm.TU.Chr2.1826	1576.11	563.068	1013.04	-449.977	2.5838	3.9397	2.7765	2.177	2.2563	2.5466	--	GO:0009507,chloroplast; GO:0005829,cytosol; GO:0005524,ATP binding; GO:0002238,response to molecule of fungal origin; GO:0000166,nucleotide binding; GO:0003674,molecular_function; GO:0005488,binding; GO:0017076,purine nucleotide binding; GO:0030554,adenyl nucleotide binding; GO:0032553,ribonucleotide binding; GO:0032555,purine ribonucleotide binding; GO:0032559,adenyl ribonucleotide binding; GO:0…
evm.TU.Chr2.1828	2717.52	957.944	1759.58	-801.635	6.7016	5.7822	6.3027	3.4832	5.2616	5.3323	--	GO:0005634,nucleus; GO:0000325,plant-type vacuole; GO:0005575,cellular_component; GO:0005622,intracellular anatomical structure; GO:0043226,organelle; GO:0043227,membrane-bounded organelle; GO:0043229,intracellular organelle; GO:0043231,intracellular membrane-bounded organelle; GO:0110165,cellular anatomical entity; GO:0005737,cytoplasm; GO:0005773,vacuole
evm.TU.Chr2.1831	2048.68	713.77	1334.91	-621.143	1.4917	1.5782	1.2445	1.3466	0.9543	1.1353	--	GO:0005730,nucleolus; GO:0005575,cellular_component; GO:0005622,intracellular anatomical structure; GO:0005634,nucleus; GO:0031974,membrane-enclosed lumen; GO:0031981,nuclear lumen; GO:0043226,organelle; GO:0043227,membrane-bounded organelle; GO:0043228,non-membrane-bounded organelle; GO:0043229,intracellular organelle; GO:0043231,intracellular membrane-bounded organelle; GO:0043232,intracellular…
evm.TU.Chr2.1834	6324.86	2445.12	3879.73	-1434.61	1.2419	1.2814	1.2596	0.9293	0.622	0.74	--	GO:0051879,Hsp90 protein binding; GO:0003674,molecular_function; GO:0005488,binding; GO:0005515,protein binding; GO:0031072,heat shock protein binding
evm.TU.Chr2.1836	3365.7	1341.77	2023.92	-682.149	0.8324	0.8461	0.6481	0.6429	0.5591	0.5174	ko03018: RNA degradation; ko03040: Spliceosome	GO:0000932,P-body; GO:0005681,spliceosomal complex; GO:0097526,spliceosomal tri-snRNP complex; GO:0005688,U6 snRNP; GO:0003723,RNA binding; GO:0017070,U6 snRNA binding; GO:0000956,nuclear-transcribed mRNA catabolic process; GO:0033962,P-body assembly; GO:0000387,spliceosomal snRNP assembly; GO:0003674,molecular_function; GO:0003676,nucleic acid binding; GO:0005488,binding; GO:0097159,organic cycl…
evm.TU.Chr2.184	4495.01	1772.81	2722.2	-949.395	2.0058	1.6009	1.7705	1.3223	1.3199	0.9789	--	GO:0016021,integral component of membrane; GO:0020037,heme binding; GO:0005506,iron ion binding; GO:0004497,monooxygenase activity; GO:0016705,oxidoreductase activity, acting on paired donors, with incorporation or reduction of molecular oxygen; GO:0009926,auxin polar transport; GO:0016117,carotenoid biosynthetic process; GO:0009963,positive regulation of flavonoid biosynthetic process; GO:000993…
evm.TU.Chr2.1840	2542.92	832.964	1709.95	-876.989	1.8948	1.9668	2.0249	1.5333	1.8849	1.7466	--	GO:0009507,chloroplast; GO:0009941,chloroplast envelope; GO:0009707,chloroplast outer membrane; GO:0005829,cytosol; GO:0016021,integral component of membrane; GO:0009536,plastid; GO:0061927,TOC-TIC supercomplex I; GO:0051087,chaperone binding; GO:0004930,G protein-coupled receptor activity; GO:0005525,GTP binding; GO:0003924,GTPase activity; GO:0046872,metal ion binding; GO:0043024,ribosomal smal…
evm.TU.Chr2.1846	638.485	130.264	508.221	-377.957	0.6585	0.6973	0.5769	0.4046	0.6758	0.6091	--	GO:0005829,cytosol; GO:0005768,endosome; GO:0005794,Golgi apparatus; GO:0000139,Golgi membrane; GO:0000138,Golgi trans cisterna; GO:0016021,integral component of membrane; GO:0005802,trans-Golgi network; GO:0016758,hexosyltransferase activity; GO:0042803,protein homodimerization activity; GO:0035252,UDP-xylosyltransferase activity; GO:0033843,xyloglucan 6-xylosyltransferase activity; GO:0000271,p…
[truncated: 5,052 more rows]

## Sheet: Count of enriched KEGG pathway 
Supplemental Table S2b. Count of enriched KEGG pathway in blue module
KEGG pathway	KEGG pathway (count)
ko04626: Plant-pathogen interaction	301
ko03010: Ribosome	144
ko04075: Plant hormone signal transduction	119
ko04016: MAPK signaling pathway - plant	105
ko04016: MAPK signaling pathway - plant; ko04626: Plant-pathogen interaction	42
ko00940: Phenylpropanoid biosynthesis; ko01100: Metabolic pathways; ko01110: Biosynthesis of secondary metabolites	42
[truncated: 338 more rows]

## Sheet: Turquoise module genes
Supplemental Table S2c. Genes enriched in the turquoise module determined by WGCNA analysis
[truncated: 8,245 more rows]

[truncated: 1 more sheets: Count of enrichend KEGG pathway]
