# Supplementary material for: Saline-alkali stress affects the accumulation of proanthocyanidins and sesquiterpenoids via the MYB5-ANR/TPS31 cascades in the rose petals
Source: Hortic Res. 2024 Aug 30;11(11):uhae243. doi: 10.1093/hr/uhae243 (PMC11554761; doi:10.1093/hr/uhae243)
Supplement: Web_Material_uhae243 [file web_material_uhae243.zip › Supplemental datas/Supplemental Table S3.xlsx]

## Sheet: Sheet1
Supplemental Table S3a Abundance of flavonoids in rose petals quantified by LC-MS/MS
Class	Compounds	Formula	SALT1	SALT2	SALT3	CK1	CK2	CK3	VIP	P-value	Fold_Change	Log2FoldChange
Flavones	Velutin (5,4'-dihydroxy-7,3'-dimethoxyflavone)*	C17H14O6	2.96392e+06	3.09312e+06	2.98544e+06	1.26289e+06	1.14318e+06	1.1255e+06	1.45612	6.61709e-06	2.56047	1.35641
	Cirsimaritin (4',5-dihydroxy-6,7-dimethoxyflavone)*	C17H14O6	479141	505779	481174	245808	217237	225979	1.45275	2.75551e-05	2.12778	1.08935
	Ayanin (3',5-Dihydroxy-3,4',7-Trimethoxyflavone)*	C18H16O7	2.02555e+06	2.05504e+06	2.12356e+06	932442	899850	804442	1.45228	2.89166e-05	2.35297	1.23448
	6,7,8-Tetrahydroxy-5-methoxyflavone*	C16H12O6	4.68546e+06	5.04442e+06	4.9405e+06	2.49607e+06	2.20137e+06	2.2586e+06	1.45086	6.24152e-05	2.10901	1.07657
	Galangin (3,5,7-Trihydroxyflavone)	C15H10O5	139980	148990	151759	73435.1	62444.2	66686.6	1.44757	8.3335e-05	2.17573	1.1215
	Genkwanin (Apigenin 7-methyl ether)*	C16H12O5	573042	619968	571708	269548	228346	272805	1.44441	0.00010833	2.28976	1.1952
	5-Hydroxy-3,7,3',4'-tetramethoxyflavone (Retusin)	C19H18O7	642990	689002	633970	318551	308860	351090	1.44832	0.000167565	2.00916	1.00659
	Apigenin-7,4'-dimethyl ether	C17H14O5	1.75702e+06	1.86194e+06	1.76804e+06	862893	707482	719872	1.44403	0.000169283	2.35215	1.23398
	5,7,2'-Trihydroxy-8-methoxyflavone*	C16H12O6	339149	389747	343895	174726	141983	151504	1.43754	0.00115503	2.29125	1.19613
	Diosmetin (5,7,3'-Trihydroxy-4'-methoxyflavone)*	C16H12O6	4.03478e+06	4.62686e+06	4.08148e+06	2.19116e+06	2.05968e+06	1.78576e+06	1.43278	0.00129912	2.11097	1.07791
	Hispidulin (5,7,4'-Trihydroxy-6-methoxyflavone)*	C16H12O6	4.48067e+06	5.05564e+06	4.72064e+06	2.44555e+06	2.23017e+06	2.22743e+06	1.44906	0.00141832	2.06528	1.04634
	Dihydroxy-dimethoxyflavone*	C17H14O6	481021	515901	530430	238941	237143	233063	1.45639	0.00256923	2.15379	1.10688
	Acacetin*	C16H12O5	3.15826e+06	3.83078e+06	3.5745e+06	1.80447e+06	1.45774e+06	1.51875e+06	1.42766	0.00290174	2.2095	1.14372
	5,2'-Dihydroxy-7,8-dimethoxyflavone	C17H14O6	53303.2	50963.9	49043.8	17960	18383.1	26880.4	1.40148	0.0037689	2.42491	1.27793
	7,3',4'-Trihydroxyquercetin*	C18H16O7	1.74695e+06	1.95655e+06	1.72145e+06	804246	833782	773633	1.45174	0.00380912	2.24946	1.16958
	Pectolinarigenin*	C17H14O6	489115	586576	535323	274014	252807	235154	1.43708	0.00440568	2.11426	1.08015
	pilloin	C17H14O6	56099.2	69684	58174.8	30084.6	25840.6	22149	1.41484	0.00475135	2.35619	1.23646
	Demethoxysudachitin*	C17H14O7	94213.6	77719.1	78845.8	35560.5	44439.9	39300.5	1.42025	0.0057749	2.10207	1.07181
	4',5-Dihydroxy-3,3',7-Trimethoxyflavone; Pachypodol*	C18H16O7	1.95116e+06	2.32247e+06	2.15804e+06	975319	893291	950297	1.44729	0.00581708	2.28162	1.19006
	Andrographidine C	C23H24O10	17619.4	32995.8	27464.6	66131.6	51318	66008.3	1.3247	0.00634408	0.425601	-1.23243
	4',5-Dihydroxy-3',5'-dimethoxyflavone	C17H14O6	126921	134543	161558	70679.4	61060.4	53969.9	1.41413	0.00784571	2.27787	1.18768
	Nepetin (5,7,3',4'-Tetrahydroxy-6-methoxyflavone)*	C16H12O7	61612.3	79551.2	116147	204342	174320	256049	1.32463	0.0159616	0.405399	-1.30259
	5-Hydroxy-6,7,3',4'-tetramethoxyflavone	C19H18O7	145111	119275	110162	83779.7	41405	49815.7	1.27197	0.0176375	2.14026	1.09779
	Chrysin	C15H10O4	24762.1	72888.6	35216.3	139189	135741	123613	1.28882	0.0183549	0.333383	-1.58475
	5,2'-Dihydroxy-7,8-dimethoxyflavone glycoside	C23H24O11	122807	42852.4	25464.4	176755	216183	229645	1.21133	0.0233909	0.306986	-1.70376
	3,5,6,7-Tetramethoxyflavone	C19H18O6	49610.6	53860.7	41657	15779.9	16296.7	33876.8	1.24525	0.0273096	2.20047	1.13781
	5-Hydroxy-7,3',4'-trimethoxyflavone*	C18H16O6	47091.8	32303.9	36472.4	13882.5	16680.9	14582.2	1.41172	0.0294631	2.56654	1.35983
	Eupatilin (5,7-Dihydroxy-3',4',6-Trimethoxyflavone)*	C18H16O7	32325	21247	30623.9	15899	13151.4	11875.3	1.33616	0.0408138	2.05729	1.04074
	4'-Hydroxy-5,6,7-trimethoxyflavone	C18H16O6	32007.8	33012.6	49103.2	15875.5	11524.8	24299.2	1.23814	0.042689	2.20744	1.14238
	Eupatorin; 3',5-Dihydroxy-4',6,7-Trimethoxyflavone	C18H16O7	17260.6	13149.5	23148.8	6675.08	5462.06	10511	1.26295	0.0509514	2.36483	1.24174
	Chrysoeriol-7-O-rutinoside*	C28H32O15	1.06442e+07	7.87128e+06	8.80188e+06	934715	531969	8.08273e+06	1.05405	0.126031	2.86064	1.51634
	Diosmetin-7-O-Neohesperidoside (Neodiosmin)*	C28H32O15	1.06442e+07	7.87128e+06	8.80188e+06	934715	531969	8.08273e+06	1.05405	0.126031	2.86064	1.51634
	Galangin-7-O-glucoside	C21H20O10	178450	96056	160026	450715	255560	223487	1.15764	0.134202	0.467358	-1.0974
Flavonols	Quercetagetin-4'-Methyl Ether	C16H12O8	29841.7	32521.5	31158.4	82224.9	81817.6	85192.4	1.45847	6.10592e-06	0.375235	-1.41414
	Tamarixetin (3,3',5,7-Tetrahydroxy-4'-Methoxyflavone)	C16H12O7	332461	398359	373004	917039	916495	963160	1.45061	3.08238e-05	0.394689	-1.34121
	Quercetin-3-O-(2''-O-acetyl)glucuronide	C23H20O14	395928	458942	409398	939269	883043	879156	1.44846	6.18418e-05	0.467993	-1.09544
	Tupichinol E*	C17H14O6	38346598	3.99896e+07	3.75897e+07	1.52967e+07	1.45816e+07	1.40887e+07	1.45817	9.49776e-05	2.63666	1.39871
	Izalpinin*	C16H12O5	573042	619968	571708	269548	228346	272805	1.44441	0.00010833	2.28976	1.1952
	Kaempferol-3-O-(6''-Rhamnosyl-2''-Glucosyl)Glucoside (Camelliaside A)	C33H40O20	6.66588e+06	6.0638e+06	6.02295e+06	1.32759e+07	1.32188e+07	1.2345e+07	1.45201	0.000121147	0.482821	-1.05044
	Quercetin-3-O-(6''-O-acetyl)galactoside	C23H22O13	32012.5	37827.8	37370.8	80392.4	71057	78805.3	1.43959	0.000653681	0.46562	-1.10278
	3,5,4'-Trihydroxy-7-methoxyflavone (Rhamnocitrin)*	C16H12O6	4.48067e+06	5.05564e+06	4.72064e+06	2.44555e+06	2.23017e+06	2.22743e+06	1.44906	0.00141832	2.06528	1.04634
	Quercetagetin-3-Methyl Ether	C16H12O8	102223	119568	109004	281356	289543	324100	1.44933	0.00186719	0.369604	-1.43595
	Patuletin (Quercetagetin-6-methyl ether)	C16H12O8	55856	61180.5	56409.2	162345	169070	185712	1.45491	0.00236221	0.335403	-1.57603
	3,5-Dihydroxy-7,3',4'-trimethoxyflavone	C18H16O7	567351	615981	644732	233156	238038	251617	1.45435	0.00241098	2.5291	1.33863
	Laricitrin-3-O-xyloside*	C21H20O12	28637.3	15862.6	26421.3	73108.1	84267	62329.5	1.37766	0.00488323	0.322802	-1.63128
	6-Methoxyquercetin-3-O-Xyloside*	C21H20O12	28637.3	15862.6	26421.3	73108.1	84267	62329.5	1.37766	0.00488323	0.322802	-1.63128
	3,5-Dihydroxy-7,4'-dimethoxyflavone	C17H14O6	158045	186808	187549	62456.4	60582.6	60792.9	1.45245	0.00675512	2.89613	1.53413
	Kaempferol-3-O-(2'''-p-Coumaroyl)sophoroside-7-O-Glucoside	C42H46O23	62704	51287.3	64664.3	28217.1	22928.1	25005	1.42605	0.00807574	2.34609	1.23026
	Isorhamnetin-7-O-glucoside (Brassicin)*	C22H22O12	0	0	0	9870480	7003140	8.08864e+06	1.46059	0.00994017	0	#DIV/0!
	3,7-Di-O-methylquercetin	C17H14O7	20959.5	31993.9	24049.8	72541.5	53739.6	54553.5	1.3705	0.0149074	0.425821	-1.23168
	5,4'-Dihydroxy-3,7-dimethoxyflavone(Kumatakenin)*	C17H14O6	2.11738e+06	3.02065e+06	2.81377e+06	1.10189e+06	915293	847386	1.41292	0.0189199	2.77591	1.47296
	Isorhamnetin-3-O-rutinoside-4'-O-glucoside	C34H42O21	0	0	0	94994.4	85899	53472.5	1.45781	0.0250454	0	#DIV/0!
	Kaempferol-3-O-glucoside-7-O-rhamnoside*	C27H30O15	462643	505988	740255	2103765	1.66068e+06	2722450	1.398	0.0280805	0.263437	-1.92447
	Myricetindiglucoside	C27H30O18	361069	509984	514015	126730	323928	173445	1.19966	0.0324809	2.21929	1.1501
	Rehderianin I*	C17H14O7	105272	114710	98534.1	61582.7	45141.1	5960.57	1.01785	0.0444286	2.82662	1.49908
	Patuletin-3-O-glucoside*	C22H22O13	87145.5	125181	98855.2	202689	213502	319595	1.34636	0.0528261	0.422924	-1.24153
	Laricitrin-3-O-glucoside*	C22H22O13	243545	317025	141904	669910	370618	638100	1.20638	0.0552438	0.418481	-1.25677
	Quercetin-3-O-(6''-O-sinapoyl)glucoside-7-O-(6''-O-malonyl)glucoside	C41H42O24	25009.9	25344.8	15543.8	15005	11670	4548.58	1.06084	0.0604327	2.11053	1.07761
	Isorhamnetin-3-O-arabinoside-7-O-rhamnoside	C27H30O15	41260.2	46680	16155	12595	6948.68	7246.29	1.25643	0.106323	3.8856	1.95814
	Quercetin-3-O-xylosyl(1→2)glucosyl(1→2)glucoside	C32H38O21	56276.4	45121.8	43214.2	11231.2	42635.1	18082.2	1.06288	0.111007	2.00994	1.00715
	Isorhamnetin-3-O-sophoroside*	C28H32O17	578986	624932	657672	812533	988745	2274695	1.06708	0.250185	0.456723	-1.13061
	Kaempferol-3-O-sophoroside	C27H30O16	330880	389707	428380	1779385	602025	516942	1.01651	0.288362	0.396421	-1.3349
Flavanones	Pinocembrin (Dihydrochrysin)	C15H12O4	16694.6	59302.1	20301.2	92961.3	89034	88813.4	1.22	0.0495808	0.355594	-1.4917
	Isosakuranetin 7-Alpha-L-Arabinofuranosyl-(1->6)-Glucoside	C27H32O14	133406	170946	141425	312857	237253	995135	1.11084	0.267589	0.288483	-1.79344
	Prunetin (5,4'-Dihydroxy-7-methoxyisoflavone)	C16H12O5	1.87214e+06	1.99828e+06	1.84942e+06	1.03059e+06	887689	877393	1.44292	0.000139273	2.04597	1.03278
Isoflavones	7-O-Methyltectorigenin; 4',5-Dihydroxy-6,7-Dimethoxyisoflavone*	C17H14O6	510636	573094	493331	269408	257764	218306	1.43024	0.00138417	2.1155	1.081
Chalcones	4'-hydroxy-2,4,6-trimethoxydihydrochalcone	C18H20O5	112228	116678	140704	235495	243134	264208	1.42656	0.000544591	0.497566	-1.00704
Flavanols	Gallocatechin-(4α→8)-gallocatechin	C30H26O14	7.34732e+06	4.09667e+07	4.77378e+07	1.04668e+08	6.11694e+07	7.54198e+07	1.00329	0.0537857	0.39813	-1.32869
Other Flavonoids	6-Demethoxy-4'-O-methylcapillarisin*	C16H12O6	4.71048e+06	5.19197e+06	4.62615e+06	2.47848e+06	2.18236e+06	2.13471e+06	1.44399	0.000676229	2.13796	1.09623
	(Z)-4,6-Dihydroxy-2-(4-Hydroxy-3-Methoxybenzylidene)-7-Methylbenzofuran-3(2h)-One*	C17H14O6	3.53989e+07	3.53775e+07	3.45744e+07	1.54638e+07	1.38114e+07	1.44608e+07	1.45669	2.79598e-05	2.40879	1.26831
	(2s)-4,8,10-trihydroxy-2-methoxy-1h,2h-furo[3,2-a]xanthen-11-one*	C16H12O7	61612.3	79551.2	116147	204342	174320	256049	1.32463	0.0159616	0.405399	-1.30259
	3',4',6-Trihydroxyaurone	C15H10O5	679508	329854	467096	151394	169518	71082.9	1.30168	0.0607033	3.76652	1.91323

## Sheet: Sheet2
Supplemental Table S3b DEGs involved in flavonoid metabolism in stressed rose petals
ID	CK1_fpkm	CK2_fpkm	CK3_fpkm	SALT1_fpkm	SALT2_fpkm	SALT3_fpkm	log2FoldChange	p value	Description
evm.TU.Chr3.237	86.3709	85.0635	85.7518	11.8116	12.1522	11.6335	-2.91579	0	polyketide synthase 1 [Rosa chinensis]
evm.TU.Chr3.238	39.8781	39.8764	41.2045	5.0908	5.7438	5.7885	-2.93111	0	polyketide synthase 1 [Rosa chinensis]
evm.TU.Chr3.242	158.347	154.564	153.18	20.5642	21.6935	21.4598	-2.93596	0	chalcone synthase, partial [Rosa rugosa]
evm.TU.Chr6.1383	208.947	206.525	205.264	97.7199	94.0361	96.2745	-1.17139	0	flavonoid 3-hydroxylase [Rosa rugosa]
evm.TU.Chr7.508	42.513	42.4376	43.0922	5.9687	5.4461	6.0086	-2.9426	0	flavonoid 3'-hydroxylase [Rosa hybrid cultivar]
evm.TU.Chr1.3606	34.1564	33.5575	32.8238	5.8053	5.7491	5.0198	-2.65863	1.21597e-224	leucoanthocyanidin reductase [Rosa rugosa]
evm.TU.Chr5.6631	48.6364	47.9389	49.9623	18.7221	17.9685	19.3363	-1.45197	2.44942e-139	anthocyanidin reductase [Rosa rugosa]
evm.TU.Chr5.7040	21.0839	22.2479	21.8425	4.6357	4.0293	4.3725	-2.38405	1.31612e-128	anthocyanidin reductase [Rosa hybrid cultivar]
novel.943	10.6903	11.1876	11.5094	1.8994	1.6094	1.6362	-2.75612	2.02354e-73	probable chalcone--flavonone isomerase 3 [Rosa chinensis]
evm.TU.Chr2.1020	25.5133	24.1594	26.4886	9.6783	10.9491	11.0752	-1.33091	3.01795e-64	dihydroflavonol 4-reductase 1 [Rosa rugosa]
evm.TU.Chr2.1593	8.7604	9.1391	9.025	23.3508	23.7474	23.8599	1.33482	4.98122e-63	flavonol synthase [Rosa rugosa]
evm.TU.Chr6.2385	9.4074	9.5127	9.617	3.1269	3.0919	2.299	-1.79731	4.02342e-54	putative UDP-rhamnose:rhamnosyltransferase 1 [Rosa chinensis]
evm.TU.Chr3.4755	12.3506	13.0386	12.1521	5.2973	4.8982	5.6897	-1.30775	3.47084e-46	UDP-glycosyltransferase 88A1 [Rosa chinensis]
evm.TU.Chr3.4758	3.9946	4.0466	3.5858	8.7447	9.0027	9.4557	1.15947	7.03806e-28	RecName: Full=Anthocyanidin 5,3-O-glucosyltransferase; AltName: Full=UDP-glucose: anthocyanidin 5,3-O-glucosyltransferase [Rosa hybrid cultivar]
evm.TU.Chr5.3276	4.3886	4.6842	5.1054	2.0892	2.2797	1.8938	-1.23689	3.5439e-17	UDP-glycosyltransferase 88F3 [Rosa chinensis]
evm.TU.Chr1.428	1.369	1.2164	1.3255	0.1707	0.1613	0.2399	-2.85561	1.76126e-14	anthocyanidin 3-O-galactosyltransferase F3GT1 [Rosa chinensis]
evm.TU.Chr5.5328	3.3471	3.3892	3.3811	1.391	1.6001	1.5904	-1.20976	1.37969e-12	UDP-glycosyltransferase 43 [Rosa chinensis]
evm.TU.Chr7.4258	3.6498	3.5606	3.273	1.676	1.2587	1.9352	-1.1781	8.6479e-12	UDP-glycosyltransferase 88F3 [Rosa chinensis]
evm.TU.Chr6.5290	2.8999	2.4628	2.6411	1.0544	1.1208	1.2415	-1.29811	1.44226e-11	putative UDP-glucose flavonoid 3-O-glucosyltransferase 3 [Rosa chinensis]
evm.TU.Chr5.6256	2.8296	2.2813	2.6611	1.045	1.0696	1.2725	-1.26939	3.63035e-10	putative anthocyanidin 3-O-glucoside 2''-O-glucosyltransferase [Rosa chinensis]
evm.TU.Chr5.4160	0.7411	0.8072	0.8115	1.7074	1.5298	1.7583	1.01879	0.000161934	putative anthocyanidin reductase [Rosa chinensis]

## Sheet: Sheet3
Supplemental Table S3c Abundance of non-flavonoid phenylpropanoid products in rose petals quantified by LC-MS/MS
Class	Compounds	Formula	SALT1	SALT2	SALT3	CK1	CK2	CK3	VIP	P-value	Fold_Change	Log2FoldChange
Phenolic acids	1-O-p-Coumaroyl-β-D-glucose*	C15H18O8	150563	117341	154111	1464160	752160	786074	1.42004	0.065252	0.140559	-2.83075
Phenolic acids	6-O-p-Coumaroyl-β-D-glucose*	C15H18O8	150563	117341	154111	1464160	752160	786074	1.42004	0.065252	0.140559	-2.83075
Phenolic acids	2-Acetyl-3-hydroxyphenyl-1-O-glucoside	C15H20O7	15004.2	18865.9	24100.2	58299.5	38198.3	48325.2	1.35688	0.0232906	0.400284	-1.3209
Phenolic acids	4-Methoxysalicylic Acid	C8H8O4	33300.5	36030.9	38237.9	83504.7	86865.4	67589.4	1.42633	0.0142335	0.452049	-1.14545
Phenolic acids	Phenyl acetate	C8H8O2	8991.99	5005.67	6792.93	14483.8	26675	9492.83	1.12386	0.185558	0.410462	-1.28468
Phenolic acids	5-O-p-Coumaroylquinic acid	C16H18O8	358553	331702	281555	825514	726803	693259	1.42937	0.00209736	0.432766	-1.20834
Phenolic acids	Elemicin	C12H16O3	6.045e+06	7.15257e+06	6.60877e+06	2.80687e+06	2.89539e+06	2.90331e+06	1.4506	0.00684371	2.30157	1.20262
Phenolic acids	3,4,5,6-tetrahydroxy-6-[4-(2-methylpropanoyloxymethyl)phenoxy]oxane-2-carboxylic acid	C17H22O10	2.61404e+06	2.10655e+06	1.94817e+06	8397290	3.32911e+06	3.96873e+06	1.16114	0.197972	0.424893	-1.23483
Phenolic acids	2-O-(4-Hydroxybenzoyl)-6-O-(Galloyl)-Beta-D-Glucopyranose	C20H20O12	61777.6	34677.5	42264.6	60895.3	131735	84837.5	1.12238	0.144244	0.499949	-1.00015
Phenolic acids	p-Coumaric acid-4-O-glucoside	C15H18O8	61881.9	71724.4	63888.4	431570	449455	122276	1.26239	0.127073	0.196845	-2.34487
Phenolic acids	Methyleugenol*	C11H14O2	2.13972e+06	1.86606e+06	1.59812e+06	763701	610958	761975	1.423	0.0115856	2.62277	1.39109
Phenolic acids	Caffeic aldehyde	C9H8O3	181170	180764	178612	84662.4	56312.5	44937.6	1.38476	0.00958832	2.90753	1.53979
Phenolic acids	3,4-Dimethoxyphenol	C8H10O3	216034	260927	228843	133400	93717.5	120486	1.38679	0.00270332	2.03048	1.02182
Phenolic acids	2,3-O-Digalloyl-1,4,6-tri-O-galloyl-glucose	C55H40O34	50887.7	62994.2	37640.5	88967.3	126329	95515	1.30382	0.0241143	0.487507	-1.03651
Phenolic acids	4-Allylcatechol	C9H10O2	87854.7	91665.4	80582.5	33346.4	31871.9	30159.1	1.45444	0.00193162	2.72709	1.44736
Phenolic acids	Ferulic acid	C10H10O4	189732	120298	119424	328189	271874	302446	1.34424	0.00712384	0.475845	-1.07144
Phenolic acids	1-O-Feruloylquinic acid*	C17H20O9	0	0	0	26111.2	45010	3833.38	1.36571	0.170603	0	#DIV/0!
Phenolic acids	3-O-caffeoylshikimic acid*	C16H16O8	69411.2	35682.9	66877.1	146513	110805	96232.3	1.21715	0.0349219	0.486413	-1.03975
Phenolic acids	4-caffeoylshikimic acid*	C16H16O8	69411.2	35682.9	66877.1	146513	110805	96232.3	1.21715	0.0349219	0.486413	-1.03975
Phenolic acids	Citrusin C; Eugenol Glucoside	C16H22O7	38469.9	27029.7	30667.1	13644.3	15477.4	15776.4	1.39913	0.0327466	2.14189	1.09888

## Sheet: Sheet4
Supplemental Table S3d DEGs involved in phenylpropanoid metabolism in stressed rose petals
ID	CK1_fpkm	CK2_fpkm	CK3_fpkm	SALT1_fpkm	SALT2_fpkm	SALT3_fpkm	log2FoldChange	pvalue	Description
evm.TU.Chr4.1818	43.1809	42.4897	42.8609	8.385	9.1802	9.0609	-2.33701	0	phenylalanine ammonia-lyase 1 [Rosa chinensis]
evm.TU.Chr4.2484	80.0692	81.178	78.3915	15.9646	15.9953	15.6668	-2.39415	0	PREDICTED: uncharacterized protein LOC101304719 [Fragaria vesca subsp. vesca]
evm.TU.Chr5.5616	96.9317	100.409	99.456	44.8794	46.6047	46.1467	-1.17254	1.31363e-249	berberine bridge enzyme-like 13 [Rosa chinensis]
evm.TU.Chr5.2958	50.4283	47.674	47.9875	111.505	110.419	111.623	1.12668	4.72707e-175	phenylacetaldehyde reductase [Rosa rugosa]
evm.TU.Chr3.5019	63.8187	62.1499	62.5613	27.5514	25.6957	28.4935	-1.27106	2.44483e-143	caffeic acid 3-O-methyltransferase [Rosa chinensis]
evm.TU.Chr2.3765	85.3604	87.8441	87.1061	44.1039	44.6399	43.832	-1.03659	8.39342e-142	putative peroxidase [Rosa chinensis]
evm.TU.Chr5.5612	12.6133	11.7288	12.4869	2.6338	2.6772	3.1018	-2.20068	5.44151e-102	berberine bridge enzyme-like 18 [Rosa chinensis]
evm.TU.Chr5.5609	24.4116	26.4503	27.8519	11.6879	13.744	12.4359	-1.11873	2.77569e-59	berberine bridge enzyme-like 18 [Rosa chinensis]
evm.TU.Chr7.2042	6.5066	5.8939	6.2837	1.755	1.7412	1.6064	-1.93325	1.80346e-46	PREDICTED: flavonoid 3'-monooxygenase-like [Fragaria vesca subsp. vesca]
evm.TU.Chr6.2118	7.3015	7.8414	8.2607	2.3846	2.3355	3.0496	-1.66284	1.23693e-28	peroxidase 73 [Rosa chinensis]
evm.TU.Chr6.4484	5.6959	5.7282	5.9285	12.5056	12.8563	13.3371	1.09315	5.25384e-28	probable cinnamyl alcohol dehydrogenase 1 [Rosa chinensis]
evm.TU.Chr2.4387	3.1086	2.9493	3.2565	0.8438	0.4664	0.6616	-2.29823	1.57271e-27	cytochrome P450 84A1 [Rosa chinensis]
evm.TU.Chr5.858	3.6878	3.6583	4.3897	0.9648	0.8415	0.657	-2.30037	1.64871e-24	peroxidase 4 [Rosa chinensis]
evm.TU.Chr1.3390	5.5689	5.1912	5.3399	12.0375	11.3529	12.2431	1.0811	4.05262e-24	peroxidase 57 [Rosa chinensis]
evm.TU.Chr3.3892	7.0543	7.7329	7.2229	2.7016	3.0257	3.1725	-1.37426	6.89021e-24	anthranilate N-methyltransferase isoform X1 [Rosa chinensis]
evm.TU.Chr3.3734	9.2394	9.6054	9.4427	3.7873	4.4373	4.6846	-1.20079	1.68115e-21	caffeoylshikimate esterase [Rosa chinensis]
evm.TU.Chr5.5566	5.3482	5.1721	5.1159	2.6868	2.3916	2.6405	-1.08304	3.87726e-18	berberine bridge enzyme-like 8 [Rosa chinensis]
evm.TU.Chr6.3107	7.4184	7.4792	8.6647	3.6283	3.4712	4.3743	-1.10657	6.28583e-17	probable cinnamyl alcohol dehydrogenase 9 [Rosa chinensis]
evm.TU.Chr5.5598	4.5968	4.6099	4.554	1.9493	2.3439	2.5055	-1.0874	9.03626e-16	putative tetrahydroberberine oxidase [Rosa chinensis]
evm.TU.Chr1.4390	3.443	2.5455	2.9353	5.9553	5.9366	6.8952	1.00451	7.05812e-11	peroxidase 6 [Rosa chinensis]
evm.TU.Chr3.287	2.9674	3.4805	3.1401	0.9883	1.5901	1.4863	-1.30931	3.28688e-09	phenylacetaldehyde reductase [Rosa chinensis]
evm.TU.Chr1.1153	1.9607	1.6922	1.5123	0.526	0.7455	0.6405	-1.50322	7.08457e-09	putative deacetylvindoline O-acetyltransferase [Rosa chinensis]
evm.TU.Chr3.285	2.3334	3.0662	2.8735	1.2822	0.8802	1.3512	-1.30217	4.70346e-08	phenylacetaldehyde reductase isoform X2 [Rosa chinensis]
evm.TU.Chr5.226	2.5203	2.2908	2.7744	1.1458	1.3398	1.3041	-1.06653	4.77861e-08	shikimate O-hydroxycinnamoyltransferase [Rosa chinensis]
evm.TU.Chr3.2136	1.1943	1.2507	1.1267	2.6366	2.3913	3.3649	1.16243	1.65362e-07	probable mannitol dehydrogenase [Rosa chinensis]
evm.TU.Chr6.6701	2.0906	1.641	2.0019	0.7934	0.8645	1.1288	-1.11615	2.07399e-06	cinnamoyl-CoA reductase-like SNL6 [Rosa chinensis]
evm.TU.Chr5.218	1.3055	1.1849	1.546	0.7257	0.6699	0.6279	-1.05387	7.39061e-05	shikimate O-hydroxycinnamoyltransferase [Rosa chinensis]
evm.TU.Chr1.3247	0.791	0.841	0.616	0.3372	0.3795	0.1756	-1.3789	0.00041432	putative deacetylvindoline O-acetyltransferase [Rosa chinensis]
evm.TU.Chr7.2922	0.5819	0.7369	0.6955	0.2993	0.3333	0.3244	-1.13696	0.000499237	4-coumarate--CoA ligase-like 6 [Rosa chinensis]
evm.TU.Chr6.3700	0.7928	0.6373	0.8158	0.2386	0.4438	0.3017	-1.25468	0.000983514	shikimate O-hydroxycinnamoyltransferase [Rosa chinensis]
evm.TU.Chr6.2366	1.9408	2.0848	0.7142	4.648	3.4824	4.1429	1.30689	0.00318505	probable mannitol dehydrogenase [Rosa chinensis]
