# Supplementary material for: Saline-alkali stress affects the accumulation of proanthocyanidins and sesquiterpenoids via the MYB5-ANR/TPS31 cascades in the rose petals
Source: Hortic Res. 2024 Aug 30;11(11):uhae243. doi: 10.1093/hr/uhae243 (PMC11554761; doi:10.1093/hr/uhae243)
Supplement: Web_Material_uhae243 [file web_material_uhae243.zip › Supplemental datas/Supplemental Table S4.xlsx]

## Sheet: Sheet1
Supplemental Table S4a Abundance of terpenoids quantified by LC-MS/MS
Class	Compounds	Formula	SALT1	SALT2	SALT3	CK1	CK2	CK3	VIP	P-value	Fold_Change	Log2FoldChange
Sesquiterpenoids	Shizukanolide A	C15H18O2	382006	437061	447838	111073	97325.8	83906.4	1.44887	0.00143451	4.33418	2.11576
	11-Hydroxy-12-hydroisodaucenal	C15H24O2	1.25245e+06	1.14317e+06	1.16002e+06	360238	370720	342525	1.45814	0.000996705	3.31224	1.72781
	Isofuranodiene	C15H20O	892862	1.05381e+06	975187	341463	265065	238145	1.43605	0.000527048	3.45916	1.79042
	9β,10β-epoxyeremophila-11(13)-en*	C15H24O	1.79959e+06	1.72111e+06	1.59061e+06	489900	448938	424324	1.45589	0.00107581	3.7496	1.90674
	Epinootkatol	C15H24O	143024	155597	126352	64112.5	44694.9	33552.9	1.37919	0.0015831	2.98519	1.57782
	Costal	C15H22O	186076	197295	167522	52291.2	79007.1	46699.9	1.40341	0.000779313	3.09494	1.62991
	Dihydrocostunolide	C15H22O2	106051	134782	136965	51032.4	46342	46064.9	1.43649	0.0140529	2.63385	1.39717
	rosacorenol*	C15H24O	2.85673e+06	2.74851e+06	2.58799e+06	689354	682842	630077	1.45852	0.00083735	4.09196	2.03279
	Spathulenol	C15H24O	87183	130027	103655	38675.2	38493	53038.2	1.37964	0.0246	2.46428	1.30117
	plorantinone D	C15H22O3	79319.2	124486	126443	61699	48504	45714	1.31514	0.0524175	2.1181	1.08277
	1-Cis-5-trans-germacrone	C15H22O	266716	316836	274424	104157	111555	131919	1.43413	0.00221303	2.46807	1.30338
	Humula-3(12),7(13),9(E)-triene-2,6-diol	C15H24O2	269528	279435	272424	86347.3	151982	63723.6	1.31789	0.0214897	2.71935	1.44326
	Nootkatol	C15H24O	1.47057e+06	1.54213e+06	1.4293e+06	393776	403107	411160	1.45982	0.000735929	3.67703	1.87854
	1β-Hydroxycostic acid	C15H22O3	33468.6	45230.6	14216.1	11935.1	4369.68	14595.4	1.07927	0.138752	3.00695	1.5883
	7βH-guaia-1(10)-en-12,8β-olide	C15H20O3	491379	552938	564203	173342	116176	139737	1.43655	0.000256334	3.74723	1.90582
	Viscic acid	C15H22O3	166921	188389	268340	72600.3	62944.1	73190.5	1.40651	0.0449077	2.98776	1.57907
	5α,6α,7β,10β-11α,13-dihydro-4(15)-eudesmene-12,6-olide Tsoongiodendroonolide	C15H20O2	671262	307453	749100	105877	78066.9	113285	1.37588	0.0718164	5.81308	2.5393
	Oxyphyllol A	C15H24O	532007	499750	496009	209733	242145	165951	1.41883	0.00118553	2.4728	1.30614
	8-Epiasterolide	C15H20O2	196129	440510	333430	84440.9	109717	51676	1.3199	0.0690566	3.94603	1.9804
	Aphanamol I	C15H24O2	78020.2	87798.3	82327.7	210226	210232	220931	1.45617	1.36274e-05	0.386888	-1.37001
Triterpene	3-Oxooleana-11,13(18)-dien-28-oic acid	C30H44O3	790238	828692	832293	1.87157e+06	2.10813e+06	2.20995e+06	1.4517	0.00570417	0.39602	-1.33636
	24-p-Coumaroyloxy-2,3-dihydroxyurs-12-en-28-oic acid (Guavacoumaric acid)*	C39H54O7	1709.12	3032.46	4880	16150.2	19680.3	15314.3	1.37626	0.00174477	0.188124	-2.41024
	2,3,23-Trihydroxyurs-12-en-28-oic acid*	C30H48O5	1.91808e+06	1.69365e+06	1.85896e+06	4.18444e+06	4.24641e+06	4.29988e+06	1.45509	7.83006e-05	0.429724	-1.21852
	3-Hydroxyurs-12-en-28-oic acid (3-Epiursolic acid)	C30H48O3	114095	80040.1	76781.3	281539	192768	217853	1.37567	0.0199211	0.391407	-1.35326
	2,3,6-Trihydroxyurs-12-en-28-oic acid (Madasiatic acid)*	C30H48O5	1.52619e+06	1.4999e+06	1.5433e+06	3.91403e+06	3.62126e+06	3.38855e+06	1.45397	0.0048731	0.418295	-1.25741
	Mudanpinoic acid A	C30H46O3	177332	182705	146431	561139	521431	520709	1.44896	3.82678e-05	0.315895	-1.66248
	2,3,19-Trihydroxyolean-12-en-28-oic acid (Arjunic acid)	C30H48O5	69455.8	98985.2	113589	195718	153179	247645	1.28681	0.0435606	0.472775	-1.08078
	3-Hydroxylup-20(29)-en-28-oic acid (Betulinic acid)*	C30H48O3	1.74998e+06	1.43135e+06	1.78783e+06	4.00366e+06	3.28157e+06	2.66672e+06	1.35679	0.0410384	0.499315	-1.00198
	3,23-Dihydroxy-30-noroleana-12,20(29)-dien-28-oic acid (30-Norhederagenin)	C29H44O4	9849.58	8663.92	14903.4	18157.5	25326	27520.5	1.28565	0.02676	0.470635	-1.08732
	Oxyallobetulin*	C30H48O3	72489.4	52430.8	48030.5	170435	134905	126157	1.38464	0.0102388	0.400816	-1.31899
	3-O-Feruloyleuscaphic acid	C40H56O8	8567.1	35229.2	21513.1	56412	41457	60352	1.11908	0.0359622	0.412774	-1.27658
	2,3-Dihydroxy-5(6),12(13)-diene-ursolic acid*	C30H46O4	751.116	1764.35	680.68	1532.36	2217.7	4357.32	1.07304	0.184873	0.394226	-1.3429
	2,3-Dihydroxyurs-12,18-dien-28-oic acid*	C30H46O4	751.116	1764.35	680.68	1532.36	2217.7	4357.32	1.07304	0.184873	0.394226	-1.3429
	2-Hydroxypyracrenic acid*	C39H54O7	962.982	4738.67	11180.8	50895.4	40095.3	48882.1	1.26855	0.000819446	0.120698	-3.05052
	23-Formyl-2,3,19-trihydroxyurs-12-en-28-oic acid (Pinfaensic acid)	C30H46O6	2991.13	4445.53	4727.87	8442.47	7139.72	9387.16	1.33316	0.00792419	0.487178	-1.03748
	2,3,19-Trihydroxyurs-12-en-23-formyl-28-oic Acid	C30H46O6	2246.54	4871.61	3481.55	7299.88	5852.88	10062.3	1.20873	0.0551702	0.456587	-1.13104
	1,2,3,19-Tetrahydroxyurs-12-en-28-oic acid	C30H48O6	8035.56	16944.9	15181.8	23320.2	26791.7	34721.1	1.2169	0.0283201	0.473427	-1.07879
	3-p-Coumaroyloxy-2-hydroxyurs-12,18-dien-28-oic acid (Guajavanoic acid)	C39H52O6	62036.1	50467.2	65837.7	159818	151645	93247.4	1.32003	0.0631048	0.440663	-1.18225
monoterpene	(R)-Citronellol	C10H20O	910812	765796	934469	291555	375095	368914	1.42606	0.00312325	2.52141	1.33423

## Sheet: Sheet2
Supplemental Table S4b DEGs involved in terpenoid metabolism in stressed rose petals
ID	CK1_fpkm	CK2_fpkm	CK3_fpkm	SALT1_fpkm	SALT2_fpkm	SALT3_fpkm	Log2FoldChange	p value	Description
evm.TU.Chr2.3124	199.2	202.554	204.764	69.5175	68.8027	69.8984	-1.60616	0	3-hydroxy-3-methylglutaryl-coenzyme A reductase 1 [Rosa chinensis]
evm.TU.Chr6.4912	201.613	202.84	205.573	77.432	82.5779	81.5198	-1.40071	0	beta-amyrin synthase [Rosa chinensis]
evm.TU.Chr2.3125	58.9474	58.5407	60.3946	21.6894	21.08	20.4329	-1.55475	8.00391e-295	3-hydroxy-3-methylglutaryl-coenzyme A reductase 1-like [Potentilla anserina]
evm.TU.Chr3.3255	11.9701	13.1968	13.2574	46.7515	49.715	46.7642	1.8369	3.75181e-240	cytochrome P450 CYP82D47 isoform X3 [Rosa chinensis]
evm.TU.Chr6.4899	18.8956	19.0946	19.4284	7.8645	8.2994	7.7691	-1.32502	3.12539e-110	lupeol synthase [Rosa chinensis]
evm.TU.Chr6.4906	6.5972	6.1098	6.7297	0.8228	0.8746	0.9827	-2.92973	2.12638e-105	beta-amyrin synthase [Rosa chinensis]
evm.TU.Chr2.3127	17.0121	16.7608	17.7949	6.2326	6.2807	6.2794	-1.51974	2.35659e-97	PREDICTED: 3-hydroxy-3-methylglutaryl-coenzyme A reductase 1-like [Fragaria vesca subsp. vesca]
evm.TU.Chr6.5056	6.193	6.3683	6.7917	1.5253	1.4883	1.6842	-2.10974	2.02772e-75	beta-amyrin synthase [Rosa chinensis]
evm.TU.Chr5.2375	7.335	7.0258	6.5784	1.345	1.4114	1.3738	-2.40704	8.99011e-65	cytochrome P450 CYP82D47 [Rosa chinensis]
evm.TU.Chr2.3129	7.2172	7.2346	7.3657	2.332	2.1651	2.5198	-1.70389	2.50647e-51	PREDICTED: 3-hydroxy-3-methylglutaryl-coenzyme A reductase 1-like [Fragaria vesca subsp. vesca]
evm.TU.Chr5.4711	0.5692	0.6045	0.6649	3.8069	3.5528	3.1464	2.45791	2.77887e-37	(E,E)-alpha-farnesene synthase [Rosa chinensis]
evm.TU.Chr2.5861	5.4702	5.427	5.563	1.5562	1.795	1.968	-1.70069	9.07697e-35	squalene monooxygenase SE1 [Rosa chinensis]
evm.TU.Chr2.5871	4.2756	4.1259	4.3329	1.3244	1.3022	1.4027	-1.72615	8.99787e-29	squalene monooxygenase SE1 [Rosa chinensis]
evm.TU.Chr2.5853	2.6427	2.5585	2.7257	1.2696	1.09	1.235	-1.20467	1.42155e-11	squalene monooxygenase SE1 [Rosa chinensis]
evm.TU.Chr1.2772	1.6536	1.4352	1.69	0.381	0.4918	0.413	-1.95789	7.3315e-09	gibberellin 2-beta-dioxygenase 2 [Rosa chinensis]
evm.TU.Chr3.4547	0.5527	0.7223	0.6972	2.0024	1.782	1.7667	1.43611	1.13488e-07	gibberellin 20 oxidase 1 [Rosa chinensis]
evm.TU.Chr6.4443	1.1146	1.2015	1.0893	0.4911	0.4966	0.6513	-1.12872	1.16939e-06	lupeol synthase [Rosa chinensis]
evm.TU.Chr2.2101	0.2226	0.1102	0.1655	0.4157	0.3399	0.4313	1.17959	0.0023186	(-)-kolavenyl diphosphate synthase TPS28, chloroplastic [Rosa chinensis]
