# Supplementary material for: Saline-alkali stress affects the accumulation of proanthocyanidins and sesquiterpenoids via the MYB5-ANR/TPS31 cascades in the rose petals
Source: Hortic Res. 2024 Aug 30;11(11):uhae243. doi: 10.1093/hr/uhae243 (PMC11554761; doi:10.1093/hr/uhae243)
Supplement: Web_Material_uhae243 [file web_material_uhae243.zip › Supplemental datas/Supplemental table S5.xlsx]

## Sheet: Sheet1
Supplemental Table S5. Differentially accumulated terpenoids in tobacco leaves expressing proTPS31::TPS31 with or without saline-alkali treatment
Index	Formula	Compounds	Class I	Class II	SA1	SA2	SA3	UT1	UT2	UT3	EV1	EV2	EV3	CK_vs_SA_VIP	CK_vs_SA_P-value	CK_vs_SA_Fold_Change	CK_vs_SA_Log2FC	CK_vs_EV_VIP	CK_vs_EV_P-value	CK_vs_EV_Fold_Change	CK_vs_EV_Log2FoldChange
Zjyp102914	C15H24O	(1R,4aR,7R,8aR)-1,4a,8a-trimethyl-7-(prop-1-en-2-yl)-deca-hydronaphthalen-1-ol	Terpenoids	Sesquiterpenoids	37245.8	32837.2	31700.7	22422.4	22063.6	16871.3	17677.7	14426.5	16864.7	-	-	-	-	-	-	-	-
Qmyp101328	C15H26O4	(1R,7R,10R,11R)-12-Hydroxyl anhuienosol	Terpenoids	Sesquiterpenoids	614361	573576	579499	1.06497e+06	1.05978e+06	1.01265e+06	1.57693e+06	1.57972e+06	1.49606e+06	-	-	-	-	-	-	-	-
Qmyp101403	C18H28O3	11,12-O-Isopropyfidenesolajiangxin F	Terpenoids	Sesquiterpenoids	28399.6	22686.2	23675.7	39169.3	35692.5	36867.3	60249.6	54967.2	46720.4	-	-	-	-	-	-	-	-
Lmsn006839	C36H58O12	2,3,19,23,24-Pentahydroxyolean-12-en-28-oic acid-28-O-glucoside	Terpenoids	Triterpene Saponin	49784.7	60650.9	73777.9	114619	117711	112223	71616.4	24890	29118.9	-	-	-	-	1.07976	0.0380327	2.74271	1.4556
Smpn009230	C30H48O5	2,3,23-Trihydroxyolean-12-en-28-oic acid*	Terpenoids	Triterpene	16965.6	16370.1	15733.8	62098.7	64189.7	61387	257305	248868	265016	1.36958	4.33445e-05	3.82469	1.93534	1.25221	0.000399284	0.243359	-2.03884
Wbmn009702	C30H48O5	2,3,23-Trihydroxyurs-12-en-28-oic acid*	Terpenoids	Triterpene	17191.8	17183.7	14666.6	65411.8	63486.8	62191.3	275897	246150	263689	1.36621	3.33487e-06	3.89645	1.96216	1.25124	0.0017041	0.243199	-2.03979
Hmjn003948	C30H48O5	2,3,6-Trihydroxyurs-12-en-28-oic acid (Madasiatic acid)*	Terpenoids	Triterpene	17708.5	17951.9	13857.4	64766.8	67362.8	59787.5	271611	246911	237984	1.3584	0.00020968	3.87572	1.95447	1.24922	0.0019319	0.253689	-1.97887
Latp006896	C15H24O	4β-Hydroxy-aromadendrane-10-en	Terpenoids	Sesquiterpenoids	84337.4	80456.4	64286.5	88208.6	81856.8	95156.1	50834.3	46070.7	32874.5	-	-	-	-	1.1705	0.00341398	2.04363	1.03114
pmp000703	C22H32O14	6'-O-D-Glucosylsweroside	Terpenoids	Monoterpenoids	22371.3	20494	14856.1	10025.9	9131.92	12669.6	1784.63	1784.63	1784.63	-	-	-	-	1.24529	0.0141772	5.94472	2.57161
Cmdn003997	C25H38O17	6'-O-α-D-galactosylbarlerin	Terpenoids	Monoterpenoids	235733	244234	247837	381570	388444	418094	508112	492649	540590	-	-	-	-	-	-	-	-
Lmjp003834	C25H30O12	6-O-p-Methoxycinnamoylcatalpol	Terpenoids	Monoterpenoids	9444.8	6937.3	5670.96	13401.4	14886.1	13563.3	50932.3	35644.5	37112.2	-	-	-	-	1.22417	0.0294473	0.338356	-1.56339
Lmtn004049	C15H20O4	Abscisic acid	Terpenoids	Sesquiterpenoids	7895.45	7255.38	6957.62	7663.72	7905.56	6375	43754.4	40155.9	42050.9	-	-	-	-	1.24868	0.000130106	0.174215	-2.52106
Qmyp101429	C21H38O8	Amarantholidoside IV	Terpenoids	Sesquiterpenoids	8986.85	5852.3	5611.32	12092.1	8240.63	8498.06	12199.9	16133.8	14063.6	-	-	-	-	-	-	-	-
Qmyp101313	C15H24O	Anhydro-β-rotunol	Terpenoids	Sesquiterpenoids	238159	227584	232399	146406	147501	144819	88935.4	105185	112629	-	-	-	-	-	-	-	-
Qmyp101102	C15H22O3	Arundinol B	Terpenoids	Sesquiterpenoids	286485	256843	260700	133703	148232	146686	136264	122471	120301	-	-	-	-	-	-	-	-
pmp001045	C15H22O8	Bartsioside	Terpenoids	Monoterpenoids	46910.4	41333.1	48292	75545.3	73947.5	73330.9	103416	109415	110535	-	-	-	-	-	-	-	-
Hmln005573	C50H84O25	Capsianoside II	Terpenoids	Ditepenoids	1.29163e+06	1.26492e+06	1.27918e+06	3.72747e+06	3.57008e+06	3.51382e+06	2.87522e+06	2.77091e+06	2.95369e+06	1.3696	0.000646218	2.81859	1.49497	-	-	-	-
Hmln005776	C32H52O13	Capsianoside IV	Terpenoids	Ditepenoids	5.9492e+06	8.16831e+06	8.08979e+06	9.38654e+06	8.65053e+06	8.97306e+06	3.74773e+06	3.86217e+06	3.30978e+06	-	-	-	-	1.2445	5.72199e-05	2.47353	1.30657
Lmqp003013	C19H30O8	Citroside A	Terpenoids	Sesquiterpenoids	138047	122691	74910	104692	156166	211239	78397.4	68620.5	84371	-	-	-	-	1.06048	0.11789	2.04027	1.02876
Lhhp102907	C15H20O2	Costunolide	Terpenoids	Sesquiterpenoids	11405.7	11019.8	6455.83	14390.5	15378.4	13261.6	101187	105338	96897	-	-	-	-	1.25123	0.000409091	0.141817	-2.81789
pmf0388	C13H18O3	Dehydrovomifoliol	Terpenoids	Monoterpenoids	15848.2	15024.6	17204.6	17660.7	18981.5	16594.3	40072.2	39909	41372.8	-	-	-	-	1.24686	3.34538e-05	0.438688	-1.18873
Lmrgn03385	C15H22O5	Dihydrophaseic acid	Terpenoids	Sesquiterpenoids	9751.09	15967.4	13257.8	20968.8	18505.9	13353.5	41963.2	42749.5	39383.4	-	-	-	-	1.19491	0.00318737	0.425704	-1.23208
Lasp011732	C21H34O3	Ent-16beta-Methoxy-19-Kauranoic Acid	Terpenoids	Ditepenoids	40055.8	58218.1	41749.4	104823	158763	95494.5	74422.7	71405.1	69226.9	1.26185	0.0559929	2.56443	1.35864	-	-	-	-
Hmyp009288	C15H24O	Epinootkatol	Terpenoids	Sesquiterpenoids	56755.6	62956.9	53221.7	33416.6	34905.5	28605.7	24259.4	24098.1	23178.6	-	-	-	-	-	-	-	-
pmp000678	C16H22O11	Forsythide	Terpenoids	Monoterpenoids	58059.8	58093.7	50554.1	71156.3	72144.5	69095.1	118432	130426	133174	-	-	-	-	-	-	-	-
Qmyp101336	C18H28O3	JiangxiBaiyingsu I	Terpenoids	Sesquiterpenoids	18638.2	18882.2	24002.6	38194	35445.6	34086.2	61582.7	52780.2	51092.1	-	-	-	-	-	-	-	-
Xmsn004568	C16H24O8	Mudanpioside F	Terpenoids	Monoterpenoids	574766	599960	551796	433561	451724	443131	235410	223428	244809	-	-	-	-	-	-	-	-
Qmyp101129	C15H20O2	Nicosesquiterpene A	Terpenoids	Sesquiterpenoids	4733.94	4733.94	4733.94	4733.94	4733.94	4733.94	53932.6	49715.8	56908.2	-	-	-	-	1.25219	0.00182432	0.0884537	-3.49893
Laxp004658	C15H20O5	Phaseic Acid	Terpenoids	Sesquiterpenoids	29846.5	34611.7	33293.4	41319.5	46782.6	45026.2	118781	111932	116604	-	-	-	-	1.24854	1.56348e-05	0.383305	-1.38343
Wbmn010531	C22H34O5	Previtexilactone	Terpenoids	Ditepenoids	16916.8	17979.7	16737.5	14674.5	13896.8	13994.9	7313.95	7449.11	9404.18	-	-	-	-	-	-	-	-
Qmyp101210	C15H28O3	Pterodontriol	Terpenoids	Sesquiterpenoids	19201	16500.1	14976.3	27123.1	25657	24313	11490.6	10073.1	15086.5	-	-	-	-	1.19146	0.00375506	2.10349	1.07278
Ymmg000006	C15H22O5	Rugosic acid A	Terpenoids	Sesquiterpenoids	14072.1	16122.6	16906.6	27068.6	27642.9	30246.4	69318.9	70974.6	68346.4	-	-	-	-	1.24892	8.30019e-06	0.407199	-1.29619
Qmyp101211	C15H22O3	Samboginone	Terpenoids	Sesquiterpenoids	255383	247574	231797	148141	158817	148232	127451	112151	113567	-	-	-	-	-	-	-	-
Wbhp007378	C34H44O12	[6-[acetyloxy-[1-(furan-3-yl)-5-hydroxy-8a-methyl-3,6-dioxo-7,8-dihydro-1H-isochromen-5-yl]methyl]-3-(2-methoxy-2-oxoethyl)-2,2,4-trimethyl-5-oxocyclohexyl]2-methylbutanoate	Terpenoids	Triterpene	2.06696e+06	2.46903e+06	2.49173e+06	2.82308e+06	2.81792e+06	2.56069e+06	1.15356e+06	1.31563e+06	1.22568e+06	-	-	-	-	1.24341	0.000529891	2.21975	1.1504
Sadn012445	C22H32O4	cannabigerolic acid	Terpenoids	Ditepenoids	25527.1	25463.6	27477.4	8239.66	7313.43	7401.86	35402.2	30653.6	35369.5	1.36704	0.00022753	0.292539	-1.7733	1.24862	0.00278208	0.226324	-2.14354
Sacp008354	C15H24O	epishyobunone	Terpenoids	Sesquiterpenoids	46858.3	44758.2	54445.5	32627.5	29178.3	31011.1	21279.5	23610.3	21543.3	-	-	-	-	-	-	-	-
Ymmg000003	C15H24O	rosacorenol	Terpenoids	Sesquiterpenoids	407293	371922	396174	253614	249186	230456	196835	148776	168259	-	-	-	-	-	-	-	-
Sadn012504	C22H30O4	Δ-8-tetrahydrocannabinolic acid A	Terpenoids	Ditepenoids	26325.5	28081	31072.7	10177.8	10713.9	8903.44	55113.9	53495.3	54498.6	1.35825	0.00220944	0.348566	-1.5205	1.25014	4.89121e-07	0.182672	-2.45267
