# Supplementary material for: Saline-alkali stress affects the accumulation of proanthocyanidins and sesquiterpenoids via the MYB5-ANR/TPS31 cascades in the rose petals
Source: Hortic Res. 2024 Aug 30;11(11):uhae243. doi: 10.1093/hr/uhae243 (PMC11554761; doi:10.1093/hr/uhae243)
Supplement: Web_Material_uhae243 [file web_material_uhae243.zip › Supplemental datas/Supplemental table S6.xlsx]

## Sheet: Sheet1
Supplemental Table S6. Primers used in this study
Gene	Locus	Primers	Sequence (5’-3’)	Goal
FLS	evm.TU.Chr2.1593	FLS-qF	ATGAGCAGCCTGGAATCACC	qPCR
		FLS-qR	TGCTGGCCTCGAAGATTTGT
4CL	evm.TU.Chr7.2922	4CL-qF	ATTACGTTGCCCGACAGGTT	qPCR
		4CL-qR	CCCTGCTGCAGATCTTGGAA
F3H	evm.TU.Chr6.1383	F3H-qF	AGGTTGTCCATAGCCACATTCCA	qPCR
		F3H-qR	AGGTCCTTGCTCATCTTCTTCTTGT
F3'H	evm.TU.Chr7.508	F3'H-qF	ATCAAGCACGGTGGAATGGG	qPCR
		F3'H-qR	GGATGGGTGGAGTCGGAACG
CHS	evm.TU.Chr3.237	CHS-qF	GGCCTAGCGACACTCATCTC	qPCR
		CHS-qR	TTGTGCCCATTAGCTGCAGA
F5H	evm.TU.Chr2.4387	F5H-qF	ACCAATCCCTCTCCTCCTCC	qPCR
		F5H-qR	CGGGCAGTTCAACCTGTAGT
HCT	evm.TU.Chr6.3700	HCT-qF	GGGAGTCAAGGGTGGTGAAG	qPCR
		HCT-qR	TAAACGCTGCCCATGTGAGT
BAS	evm.TU.Chr6.4912	BAS-qF	ACAAGAGGGCTGCTTCCTTC	qPCR
		BAS-qR	TACTAGGCCCTGCAATGTGC
BRI1	evm.TU.Chr5.697	BRI1-qF	TCCAAGCAAAAATGGGTGGA	qPCR
		BRI1-qR	AGAGCAAGTCAGGCCTTTCC
DELLA	evm.TU.Chr5.1417	DELLA-qF	CAAGCCTTGCATGCTTCAGG	qPCR
		DELLA-qR	CTGCCATCATCTGGACTCCC
SE	evm.TU.Chr2.5861	SE-qF	GTTCCCTAACTCTCCATCACCA	qPCR
		SE-qR	ACCCATTGCTCTTTGCTCCA
bHLH	evm.TU.Chr7.305	bHLH-qF	ACCGTTGTGTATTGCCTGGG	qPCR
		bHLH-qR	GCACAATCCTTCTGTTGGCA
GA20ox	evm.TU.Chr3.4547	GA20ox-qF	GCCACTAGTCTTCGACGCTT	qPCR
		GA20ox-qR	AGGACATGGCTTTTCGTCGT
TCH4	evm.TU.Chr6.5108	TCH-qF	GGCTTCGATGGGTTCAAACG	qPCR
		TCH-qR	GCAGACCACCGGGAAACTTA
TPS02	evm.TU.Chr2.2101	TPS02-qF	TCATTTCCCTTCCAGCCTCG	qPCR
		TPS02-qR	GAGAAACGACCCGTCTCTGG
TPS31	evm.TU.Chr5.4711	TPS-qF	ATCAAGAGCAAGGGACTCGG	qPCR
		TPS-qR	TTGCCAACACACCGTTTGAA
		TPS-P1-F	TTTCTCCACCAAAACCTCTTAACTC	ChIP-qPCR
		TPS-P1-R	AGATATAGTTAAGGAAATTTTGGAAATGG
		TPS-P2-F	AAAACTAAAGCAACCAGTAATTCC
		TPS-P2-R	GAGTTAAGAGGTTTTGGTGGAGAAAC
		TPS-pGREEN0800-F	TAGGGCGAATTGGGTACC TCCTGTCGATGTTCGTTCTCT	Transient gene expression assays
		TPS-pGREEN0800-R	GAGGGGGGGCCCGGTACC GCCATTGCAGTATCGGTTGC
		pTPS-2300-F	TATGACCATGATTACGAATTC TCCTGTCGATGTTCGTTCTCT	Transient gene expression assays in tobacco
		pTPS-2300-R	CGACTCTAGAGGATCCCCGGG GCCATTGCAGTATCGGTTGC
		pTPS-TPS-F	GGTACCCGGGGATCCTCTAGA ATGGATTGTGGTATGCACTTGC
		pTPS-TPS-R	TGCCTGCAGGTCGACTCTAGA TTAAGAAAGCGGTTCAACTAGTAAAGATTG
PtTPS	Potri.011G031800	PtTPS-P1-F	AGTCCAACTTCGCCTTCACG	ChIP-qPCR
		PtTPS-P1-R	TGTTGGAAAGAGTGTGGGAGGAA
		PtTPS-P2-F	TTCTTTTTATTCAACGAATGGGT
		PtTPS-P2-R	GATTTAAAATTATGACTTATCAACTGATTAAAATC
MYB5	evm.TU.Chr3.3297	MYB5-qF	ATCGCATAGTGCCCGAAAAGCCT	qPCR
		MYB5-qR	CACCAACAGAGAAGACCACCCCA
		MYB5-pBI221-F	CACGGGGGACTCTAGAATGGGAAGGGCTCCTTG	Transient gene expression assays
		MYB5-pBI221-R	CTCGAGATCCTCTAGATCAGATCAACAGTGACTCAGCAAA
		MYB5-FLAG-F	CGGGTACTCGAGCTC ATGGGAAGGGCTCCTTGTTGTTC	ChIP-qPCR
		MYB5-FLAG-R	GGGAAATTCGAGCTC TCAGATCAACAGTGACTCAGCAAAC
		MYB5-FLAG-CHIP-F	CCGCGGCCGCCCCCTTCACC ATGGGCGACTACAAAGACCATG
		MYB5-FLAG-CHIP-R	GGGTCGGCGCGCCCACCCTTTCAGATCAACAGTGACTCAGCAAAC
ANR	evm.TU.Chr5.6631	ANR-qF	AATGGGTTGGTCTGATGTTGAGT	qPCR
		ANR-qR	ATTTCCTGTAATTAAAGATGTGGCG
		ANR-P1-F	CGCCACATCTTTAATTACAGGAAAT	ChIP-qPCR
		ANR-P1-R	GGCTTAAGTTCTTCTTCTGCTTTG
		ANR-P2-F	TAGTCCTTGTAGTTTGGAGTTATGCTC
		ANR-P2-R	GGATAAAAGTTATAAATGGTCCATGTG
		ANR-pGREEN0800-F	TAGGGCGAATTGGGTACC TAATTAATTCAAGTCATGTTGATCTAAC	Transient gene expression assays
		ANR-pGREEN0800-R	GAGGGGGGGCCCGGTACC GACATAGCCCTTCTCTAGCAAGAGC
PtANR	Potri.011G031700	PtANR-P1-F	CATCCGACTCCCAACCCAAA	ChIP-qPCR
		PtANR-P1-R	TCCAGCTACCACACAAAGCG
		PtANR-P2-F	TCTTCCCGTCATTTCCCGTG
		PtANR-P2-R	CGATGGCAAGCAATTGAGGT
